# Supplementary material for: Independent rediploidization masks shared whole genome duplication in the sturgeon-paddlefish ancestor
Source: Nat Commun. 2023 May 19;14:2879. doi: 10.1038/s41467-023-38714-z (PMC10199039; doi:10.1038/s41467-023-38714-z)
Supplement: Supplementary file 4 — Supplementary Data 1 [file 41467_2023_38714_MOESM4_ESM.xlsx]

## Sheet: Supplementary Data 1
Supplementary Data 1. Fossil calibrations used for and results (including mean node age and 95% confidence intervals for all nodes in five random concatenations) of phylogenomic dating of the sturgeon-paddlefish WGD.
Node	Minimum Age Calibration (Ma)	Maximum Age Calibration (Ma)	Calibration References*	Calibrated in Analyses	Analysis 1 inference ( including all ray-finned fish fossil calibrations), format: Mean node age (95% credibility interval) Ma	Analysis 2 inference (including fewer ray-finned fish fossil calibrations), format: Mean node age (95% credibility interval) Ma
Crown Gnathostomata / Jawed Vertebrates (Human - Whale Shark split)	421	465	1,2	1 and 2	Random ohnolog pairing 1: 459.3 (466.9 - 446.9) Random ohnolog pairing 2: 457.4 (466.4 - 441.5) Random ohnolog pairing 3: 458.5 (466.8 - 445.3) Random ohnolog pairing 4: 458.4 (466.7 - 444.6) Random ohnolog pairing 5: 459.8 (467 - 447)	Random ohnolog pairing 1: 461.6 (467.9 - 451.2) Random ohnolog pairing 2: 461.3 (467.5 - 451.5) Random ohnolog pairing 3: 461 (467.7 - 449.8) Random ohnolog pairing 4: 460.7 (467.5 - 449.4) Random ohnolog pairing 5: 461.5 (467.7 - 451.4)
Crown Chondrichthyes (Whale Shark - Ghost Shark split)	381	423	1,3	1 and 2	Random ohnolog pairing 1: 394.6 (417.7 - 380) Random ohnolog pairing 2: 391.8 (415.5 - 379.8) Random ohnolog pairing 3: 392.7 (414.5 - 380) Random ohnolog pairing 4: 393.8 (417.8 - 380.1) Random ohnolog pairing 5: 395.2 (419.8 - 380.2)	Random ohnolog pairing 1: 390.6 (418.1 - 379.6) Random ohnolog pairing 2: 387.7 (405.8 - 379.1) Random ohnolog pairing 3: 388.7 (407.2 - 379.4) Random ohnolog pairing 4: 389.2 (409 - 379.5) Random ohnolog pairing 5: 388.9 (408.9 - 379.3)
Crown Osteichthyes (Human - Zebrafish split)	421	445	1,	1 and 2	Random ohnolog pairing 1: 435.2 (442.3 - 428.5) Random ohnolog pairing 2: 435.9 (443.1 - 428.8) Random ohnolog pairing 3: 435.6 (442.9 - 428.5) Random ohnolog pairing 4: 435.3 (443 - 427.6) Random ohnolog pairing 5: 435 (442 - 427.5)	Random ohnolog pairing 1: 437.1 (444.1 - 429.1) Random ohnolog pairing 2: 438.4 (444.6 - 431.2) Random ohnolog pairing 3: 437.9 (444.4 - 431.1) Random ohnolog pairing 4: 437.6 (444.6 - 430.3) Random ohnolog pairing 5: 437.9 (444.5 - 430.7)
Crown Sarcopterygii (Human - Coelacanth split)	408	428	1,	1 and 2	Random ohnolog pairing 1: 423 (427.9 - 417.6) Random ohnolog pairing 2: 423.4 (428.1 - 418.1) Random ohnolog pairing 3: 423.2 (427.9 - 417.7) Random ohnolog pairing 4: 423 (428 - 417.3) Random ohnolog pairing 5: 422.9 (427.8 - 417.1)	Random ohnolog pairing 1: 419.8 (425.5 - 414.3) Random ohnolog pairing 2: 420.5 (426.1 - 415.1) Random ohnolog pairing 3: 420.3 (426 - 414.9) Random ohnolog pairing 4: 420 (425.9 - 414.7) Random ohnolog pairing 5: 420.6 (426.2 - 416.2)
Crown Tetrapoda (Human - Frog split)	337	351	1,	1 and 2	Random ohnolog pairing 1: 351.4 (353.6 - 349.8) Random ohnolog pairing 2: 351.5 (354 - 349.9) Random ohnolog pairing 3: 351.6 (354.1 - 350) Random ohnolog pairing 4: 351.5 (353.9 - 349.8) Random ohnolog pairing 5: 351.5 (353.9 - 349.8)	Random ohnolog pairing 1: 351.1 (353.1 - 349.3) Random ohnolog pairing 2: 351.2 (353.1 - 349.4) Random ohnolog pairing 3: 351.2 (353.1 - 349.4) Random ohnolog pairing 4: 351.2 (353.2 - 349.5) Random ohnolog pairing 5: 351.1 (353.2 - 349.4)
Crown Amniota (Human - Chicken split)	318	333	1,	1 and 2	Random ohnolog pairing 1: 317.6 (319.4 - 315.4) Random ohnolog pairing 2: 317.5 (319.3 - 315.1) Random ohnolog pairing 3: 317.5 (319.2 - 315) Random ohnolog pairing 4: 317.5 (319.3 - 315.2) Random ohnolog pairing 5: 317.6 (319.3 - 315.2)	Random ohnolog pairing 1: 317.4 (319.2 - 315.1) Random ohnolog pairing 2: 317.5 (319.1 - 315.1) Random ohnolog pairing 3: 317.4 (319.2 - 315) Random ohnolog pairing 4: 317.4 (319.1 - 314.8) Random ohnolog pairing 5: 317.4 (319.1 - 314.9)
Crown Actinopterygii (Bichir - Zebrafish split)	378	423	1,	1 only	Random ohnolog pairing 1: 378.1 (384 - 372.2) Random ohnolog pairing 2: 378.1 (384 - 372.4) Random ohnolog pairing 3: 378 (383.9 - 372.1) Random ohnolog pairing 4: 377.9 (383.3 - 372.3) Random ohnolog pairing 5: 378.1 (383.7 - 372.4)	Random ohnolog pairing 1: 350 (370.3 - 330.6) Random ohnolog pairing 2: 347.5 (367.8 - 329.4) Random ohnolog pairing 3: 350 (370.9 - 330.3) Random ohnolog pairing 4: 349.8 (370.2 - 330.1) Random ohnolog pairing 5: 350.3 (369.2 - 331.2)
Crown Actinopteri (Sturgeon - Zebrafish split)	no calibration	no calibration	N/A	not calibrated	Random ohnolog pairing 1: 367.8 (374.6 - 360.8) Random ohnolog pairing 2: 368 (374.8 - 360.9) Random ohnolog pairing 3: 367.8 (374.4 - 361.1) Random ohnolog pairing 4: 367.7 (374 - 360.6) Random ohnolog pairing 5: 367.9 (374.6 - 360.9)	Random ohnolog pairing 1: 340.8 (361.1 - 321.4) Random ohnolog pairing 2: 338.3 (358.5 - 320.3) Random ohnolog pairing 3: 340.7 (361.7 - 321.1) Random ohnolog pairing 4: 340.3 (360.9 - 320.4) Random ohnolog pairing 5: 341.1 (360 - 321.8)
Crown Neopterygii (Zebrafish -Spotted Gar -split)	250	331	1,	1 only	Random ohnolog pairing 1: 294.5 (319.9 - 270.8) Random ohnolog pairing 2: 294.9 (318.7 - 271.8) Random ohnolog pairing 3: 294.5 (319.3 - 271.2) Random ohnolog pairing 4: 293.7 (318.6 - 270.8) Random ohnolog pairing 5: 295.1 (319.2 - 271.3)	Random ohnolog pairing 1: 279.1 (304.4 - 257.1) Random ohnolog pairing 2: 277.3 (299.7 - 257.3) Random ohnolog pairing 3: 279 (304.6 - 257.3) Random ohnolog pairing 4: 278.5 (304.2 - 256.9) Random ohnolog pairing 5: 278.8 (301.7 - 257.1)
Crown Clupeocephala (Zebrafish - Fugu split)	151	235	1,	1 and 2	Random ohnolog pairing 1: 168.7 (198.8 - 149.5) Random ohnolog pairing 2: 169 (200.2 - 149.4) Random ohnolog pairing 3: 168.8 (201.2 - 149.7) Random ohnolog pairing 4: 168.2 (199.8 - 149.2) Random ohnolog pairing 5: 169.7 (202.2 - 149.8)	Random ohnolog pairing 1: 163.8 (192.7 - 148.2) Random ohnolog pairing 2: 162.6 (187.2 - 147.8) Random ohnolog pairing 3: 163.4 (191.7 - 147.8) Random ohnolog pairing 4: 163.2 (191 - 148.4) Random ohnolog pairing 5: 162.5 (187.5 - 147.8)
Crown Holostei (Spotted Gar - Bowfin split)	250	331	1,	1 only	Random ohnolog pairing 1: 277.1 (306.4 - 251.4) Random ohnolog pairing 2: 277.3 (304.5 - 251.9) Random ohnolog pairing 3: 276.7 (305.6 - 251.5) Random ohnolog pairing 4: 275.9 (303.9 - 251.6) Random ohnolog pairing 5: 277.4 (305.4 - 251.6)	Random ohnolog pairing 1: 264 (291.1 - 241.3) Random ohnolog pairing 2: 262.4 (286 - 241.1) Random ohnolog pairing 3: 263.9 (291.6 - 240.6) Random ohnolog pairing 4: 263.2 (291.1 - 241.3) Random ohnolog pairing 5: 263.7 (287.5 - 241)
Crown Acipenseriformes (Sturgeon - Paddlefish split) - Randomly assigned ohnolog 'A'	121	202	1,4,5	1 and 2	Random ohnolog pairing 1: 174.5 (202.7 - 130.3) Random ohnolog pairing 2: 175.8 (203.3 - 130.5) Random ohnolog pairing 3: 170.9 (201.4 - 126.7) Random ohnolog pairing 4: 173.4 (202.7 - 128.4) Random ohnolog pairing 5: 170.9 (201.7 - 125.8)	Random ohnolog pairing 1: 170 (201.9 - 126.2) Random ohnolog pairing 2: 171.3 (202.1 - 130.5) Random ohnolog pairing 3: 166.6 (200.3 - 125) Random ohnolog pairing 4: 170.1 (202.1 - 128.3) Random ohnolog pairing 5: 167 (200.5 - 124.9)
Crown Acipenseriformes (Sturgeon - Paddlefish split) - Randomly assigned ohnolog 'B'	121	202	1,4,5	1 and 2	Random ohnolog pairing 1: 169.6 (200.2 - 125.9) Random ohnolog pairing 2: 166.4 (199.1 - 124.1) Random ohnolog pairing 3: 172.6 (202.2 - 128.1) Random ohnolog pairing 4: 167.9 (200.3 - 125) Random ohnolog pairing 5: 173.5 (202.3 - 128.8)	Random ohnolog pairing 1: 165.5 (199.2 - 124.2) Random ohnolog pairing 2: 162.5 (197.1 - 123.4) Random ohnolog pairing 3: 168.4 (201.9 - 124.9) Random ohnolog pairing 4: 165 (199.6 - 123.9) Random ohnolog pairing 5: 168.8 (201.2 - 127.2)
WGD lower bound (ohnolog 'A' - ohnolog 'B' split)	no calibration	no calibration	N/A	not calibrated	Random ohnolog pairing 1: 254.7 (288 - 211.5) Random ohnolog pairing 2: 254.9 (288.4 - 210.6) Random ohnolog pairing 3: 254.5 (288.7 - 209.5) Random ohnolog pairing 4: 253.6 (288.8 - 207.1) Random ohnolog pairing 5: 255.7 (289 - 211.2)	Random ohnolog pairing 1: 242.3 (273.4 - 203) Random ohnolog pairing 2: 240.7 (271.2 - 203.8) Random ohnolog pairing 3: 241.8 (272.6 - 202.9) Random ohnolog pairing 4: 241.7 (272.9 - 203.7) Random ohnolog pairing 5: 242.5 (273.2 - 204.5)
*Calibration References: 1. Benton, M. J. et al. Constraints on the timescale of animal evolutionary history. Palaeontol. Electron. 18, 1–107 (2015). 2. Irisarri, I. et al. Phylotranscriptomic consolidation of the jawed vertebrate timetree. Nat. Ecol. Evol. 1, 1370–1378 (2017). 3. Frey, L. et al. The early elasmobranch Phoebodus: phylogenetic relationships, ecomorphology and a new time-scale for …
