# Supplementary material for: Independent rediploidization masks shared whole genome duplication in the sturgeon-paddlefish ancestor
Source: Nat Commun. 2023 May 19;14:2879. doi: 10.1038/s41467-023-38714-z (PMC10199039; doi:10.1038/s41467-023-38714-z)
Supplement: Supplementary file 6 — Source Data [file 41467_2023_38714_MOESM6_ESM.xlsx]

## Sheet: Fig 2A
Figure 2A: Inferred sturgeon-paddlefish ohnolog pair gene tree subtree topology category.
COLUMN	DESCRIPTION
PHOG name	Phylogenetic Hierarchical Group identifer - associated files containing PHOG alignments, gene trees, and gene tree parsing code can be found in the FigShare repoistory.
Topology	Sturgeon-Paddlefish Ohnolog subtree topology category for that PHOG
PreSpec Ortholog Pair	For PreSpec topology rediploidization is shared meaning that sturgeon and paddlefish ohnolog have one-to-one orthology across species - these ortholog pairs are reported here.
PHOG name	Topology_Category	PreSpec Ortholog Pair	PreSpec Ortholog Pair
N2-HOG0000427_FOG0000082_n72	Other_PostSpeclike_(P,(P,(S,S)))
N2-HOG0000593_FOG0000128_n8	PostSpec_((P,P),(S,S))
N2-HOG0000661_FOG0000150_n37	Other_PostSpeclike_(P,(P,(S,S)))
N2-HOG0000663_FOG0000150_n52	PostSpec_((P,P),(S,S))
N2-HOG0000683_FOG0000153_n53	PreSpec_((P,S),(P,S))	Orthologs:Paddlefish_XP_041073571.1,Sturgeon_g19229	Orthologs:Paddlefish_XP_041085101.1,Sturgeon_g20867
N2-HOG0000727_FOG0000164_n44	PreSpec_((P,S),(P,S))	Orthologs:Paddlefish_XP_041107153.1,Sturgeon_g7654	Orthologs:Paddlefish_XP_041109195.1,Sturgeon_g10386
N2-HOG0000793_FOG0000187_n3	PreSpec_((P,S),(P,S))	Orthologs:Paddlefish_XP_041078331.1,Sturgeon_g3629	Orthologs:Paddlefish_XP_041116448.1,Sturgeon_g1527
N2-HOG0000836_FOG0000199_n42	PostSpec_((P,P),(S,S))
N2-HOG0000863_FOG0000207_n4	Other_PreSpeclike_(P,(S,(P,S)))
N2-HOG0000941_FOG0000234_n28	PostSpec_((P,P),(S,S))
N2-HOG0000942_FOG0000234_n39	PreSpec_((P,S),(P,S))	Orthologs:Paddlefish_XP_041101563.1,Sturgeon_g4568	Orthologs:Paddlefish_XP_041104597.1,Sturgeon_g7413
N2-HOG0001005_FOG0000253_n13	PostSpec_((P,P),(S,S))
N2-HOG0001076_FOG0000270_n34	Other_PreSpeclike_(S,(P,(P,S)))
N2-HOG0001083_FOG0000272_n26	PostSpec_((P,P),(S,S))
N2-HOG0001084_FOG0000272_n39	PreSpec_((P,S),(P,S))	Orthologs:Paddlefish_XP_041092216.1,Sturgeon_g35325	Orthologs:Paddlefish_XP_041090471.1,Sturgeon_g11864
N2-HOG0001187_FOG0000307_n40	Other_PostSpeclike_(S,(S,(P,P)))
N2-HOG0001292_FOG0000343_n3	PostSpec_((P,P),(S,S))
N2-HOG0001293_FOG0000343_n17	Other_PostSpeclike_(S,(S,(P,P)))
N2-HOG0001294_FOG0000343_n31	PreSpec_((P,S),(P,S))	Orthologs:Paddlefish_XP_041103321.1,Sturgeon_g6030	Orthologs:Paddlefish_XP_041100554.1,Sturgeon_g4205
N2-HOG0001370_FOG0000366_n4	Other_PreSpeclike_(P,(S,(P,S)))
N2-HOG0001421_FOG0000381_n7	Other_PreSpeclike_(S,(P,(P,S)))
N2-HOG0001429_FOG0000384_n4	PostSpec_((P,P),(S,S))
N2-HOG0001436_FOG0000386_n27	Other_PostSpeclike_(P,(P,(S,S)))
N2-HOG0001451_FOG0000391_n19	PostSpec_((P,P),(S,S))
N2-HOG0001472_FOG0000398_n13	PreSpec_((P,S),(P,S))	Orthologs:Paddlefish_XP_041104750.1,Sturgeon_g7453	Orthologs:Paddlefish_XP_041101433.1,Sturgeon_g4516
N2-HOG0001474_FOG0000398_n31	Other_PreSpeclike_(P,(S,(P,S)))
N2-HOG0001519_FOG0000412_n31	PostSpec_((P,P),(S,S))
N2-HOG0001550_FOG0000423_n16	PostSpec_((P,P),(S,S))
N2-HOG0001561_FOG0000426_n28	Other_PreSpeclike_(P,(S,(P,S)))
N2-HOG0001612_FOG0000447_n5	PostSpec_((P,P),(S,S))
N2-HOG0001613_FOG0000447_n30	Other_PostSpeclike_(P,(P,(S,S)))
N2-HOG0001645_FOG0000457_n17	PostSpec_((P,P),(S,S))
N2-HOG0001658_FOG0000461_n18	PreSpec_((P,S),(P,S))	Orthologs:Paddlefish_XP_041092737.1,Sturgeon_g37132	Orthologs:Paddlefish_XP_041095490.1,Sturgeon_g38309
N2-HOG0001730_FOG0000486_n19	Other_PreSpeclike_(S,(P,(P,S)))
N2-HOG0001738_FOG0000489_n2	PostSpec_((P,P),(S,S))
N2-HOG0001739_FOG0000489_n17	PostSpec_((P,P),(S,S))
N2-HOG0001740_FOG0000489_n29	PostSpec_((P,P),(S,S))
N2-HOG0001775_FOG0000501_n26	PreSpec_((P,S),(P,S))	Orthologs:Paddlefish_XP_041104318.1,Sturgeon_g7296	Orthologs:Paddlefish_XP_041100727.1,Sturgeon_g4258
N2-HOG0001823_FOG0000523_n28	PostSpec_((P,P),(S,S))
N2-HOG0001832_FOG0000526_n28	PostSpec_((P,P),(S,S))
N2-HOG0001861_FOG0000538_n18	Other_PreSpeclike_(P,(S,(P,S)))
N2-HOG0001884_FOG0000546_n2	Other_PostSpeclike_(P,(P,(S,S)))
N2-HOG0001954_FOG0000574_n28	PreSpec_((P,S),(P,S))	Orthologs:Paddlefish_XP_041092221.1,Sturgeon_g35313	Orthologs:Paddlefish_XP_041090502.1,Sturgeon_g11879
N2-HOG0001985_FOG0000585_n22	Other_PreSpeclike_(P,(S,(P,S)))
N2-HOG0002003_FOG0000591_n25	Other_PreSpeclike_(S,(P,(P,S)))
N2-HOG0002004_FOG0000592_n4	Other_PostSpeclike_(S,(S,(P,P)))
N2-HOG0002021_FOG0000599_n19	Other_PreSpeclike_(P,(S,(P,S)))
N2-HOG0002028_FOG0000601_n29	PostSpec_((P,P),(S,S))
N2-HOG0002050_FOG0000611_n18	PreSpec_((P,S),(P,S))	Orthologs:Paddlefish_XP_041123537.1,Sturgeon_g27251	Orthologs:Paddlefish_XP_041078332.1,Sturgeon_g22821
N2-HOG0002061_FOG0000614_n26	PreSpec_((P,S),(P,S))	Orthologs:Paddlefish_XP_041117538.1,Sturgeon_g367	Orthologs:Paddlefish_XP_041077487.1,Sturgeon_g2765
N2-HOG0002085_FOG0000622_n25	PreSpec_((P,S),(P,S))	Orthologs:Paddlefish_XP_041107891.1,Sturgeon_g9147	Orthologs:Paddlefish_XP_041105952.1,Sturgeon_g8849
N2-HOG0002114_FOG0000634_n3	PostSpec_((P,P),(S,S))
N2-HOG0002161_FOG0000652_n16	Other_PreSpeclike_(S,(P,(P,S)))
N2-HOG0002171_FOG0000655_n25	Other_PreSpeclike_(P,(S,(P,S)))
N2-HOG0002201_FOG0000664_n23	PreSpec_((P,S),(P,S))	Orthologs:Paddlefish_XP_041107510.1,Sturgeon_g10141	Orthologs:Paddlefish_XP_041107420.1,Sturgeon_g7893
N2-HOG0002222_FOG0000672_n22	PostSpec_((P,P),(S,S))
N2-HOG0002259_FOG0000690_n22	PreSpec_((P,S),(P,S))	Orthologs:Paddlefish_XP_041133029.1,Sturgeon_g18710	Orthologs:Paddlefish_XP_041084980.1,Sturgeon_g20355
N2-HOG0002291_FOG0000701_n23	Other_PostSpeclike_(P,(P,(S,S)))
N2-HOG0002307_FOG0000707_n16	PreSpec_((P,S),(P,S))	Orthologs:Paddlefish_XP_041104023.1,Sturgeon_g7212	Orthologs:Paddlefish_XP_041101030.1,Sturgeon_g4341
N2-HOG0002358_FOG0000727_n2	PostSpec_((P,P),(S,S))
N2-HOG0002359_FOG0000727_n23	PreSpec_((P,S),(P,S))	Orthologs:Paddlefish_XP_041108004.1,Sturgeon_g9172	Orthologs:Paddlefish_XP_041105238.1,Sturgeon_g8824
N2-HOG0002367_FOG0000735_n16	PreSpec_((P,S),(P,S))	Orthologs:Paddlefish_XP_041133870.1,Sturgeon_g18708	Orthologs:Paddlefish_XP_041085899.1,Sturgeon_g20353
N2-HOG0002412_FOG0000752_n6	Other_PostSpeclike_(P,(P,(S,S)))
N2-HOG0002414_FOG0000752_n22	Other_PreSpeclike_(P,(S,(P,S)))
N2-HOG0002455_FOG0000769_n3	PreSpec_((P,S),(P,S))	Orthologs:Paddlefish_XP_041106005.1,Sturgeon_g8093	Orthologs:Paddlefish_XP_041107972.1,Sturgeon_g9934
N2-HOG0002465_FOG0000773_n11	Other_PreSpeclike_(P,(S,(P,S)))
N2-HOG0002547_FOG0000807_n19	Other_PostSpeclike_(P,(P,(S,S)))
N2-HOG0002581_FOG0000820_n3	PreSpec_((P,S),(P,S))	Orthologs:Paddlefish_XP_041102558.1,Sturgeon_g7005	Orthologs:Paddlefish_XP_041098362.1,Sturgeon_g4759
N2-HOG0002582_FOG0000820_n15	PostSpec_((P,P),(S,S))
N2-HOG0002633_FOG0000842_n23	Other_PostSpeclike_(S,(S,(P,P)))
N2-HOG0002663_FOG0000857_n21	PreSpec_((P,S),(P,S))	Orthologs:Paddlefish_XP_041075657.1,Sturgeon_g23248	Orthologs:Paddlefish_XP_041077075.1,Sturgeon_g22946
N2-HOG0002763_FOG0000902_n15	PostSpec_((P,P),(S,S))
N2-HOG0002816_FOG0000928_n19	Other_PostSpeclike_(S,(S,(P,P)))
N2-HOG0003029_FOG0001026_n3	Other_PostSpeclike_(S,(S,(P,P)))
N2-HOG0003030_FOG0001026_n16	PostSpec_((P,P),(S,S))
N2-HOG0003201_FOG0001105_n19	Other_PreSpeclike_(P,(S,(P,S)))
N2-HOG0003203_FOG0001106_n3	PostSpec_((P,P),(S,S))
N2-HOG0003231_FOG0001120_n15	Other_PostSpeclike_(S,(S,(P,P)))
N2-HOG0003328_FOG0001169_n23	Other_PostSpeclike_(P,(P,(S,S)))
N2-HOG0003351_FOG0001180_n19	PreSpec_((P,S),(P,S))	Orthologs:Paddlefish_XP_041108029.1,Sturgeon_g9952	Orthologs:Paddlefish_XP_041107393.1,Sturgeon_g8078
N2-HOG0003362_FOG0001185_n10	PreSpec_((P,S),(P,S))	Orthologs:Paddlefish_XP_041104030.1,Sturgeon_g6332	Orthologs:Paddlefish_XP_041101016.1,Sturgeon_g5239
N2-HOG0003438_FOG0001223_n4	Other_PostSpeclike_(P,(P,(S,S)))
N2-HOG0003455_FOG0001231_n18	Other_PreSpeclike_(P,(S,(P,S)))
N2-HOG0003499_FOG0001252_n14	Other_PreSpeclike_(S,(P,(P,S)))
N2-HOG0003631_FOG0001318_n11	Other_PreSpeclike_(S,(P,(P,S)))
N2-HOG0003632_FOG0001318_n19	Other_PreSpeclike_(S,(P,(P,S)))
N2-HOG0003706_FOG0001355_n2	PostSpec_((P,P),(S,S))
N2-HOG0003791_FOG0001398_n2	PostSpec_((P,P),(S,S))
N2-HOG0003792_FOG0001398_n14	PostSpec_((P,P),(S,S))
N2-HOG0003875_FOG0001440_n2	Other_PreSpeclike_(S,(P,(P,S)))
N2-HOG0003876_FOG0001440_n15	PostSpec_((P,P),(S,S))
N2-HOG0003923_FOG0001463_n3	Other_PostSpeclike_(P,(P,(S,S)))
N2-HOG0003924_FOG0001463_n16	Other_PreSpeclike_(P,(S,(P,S)))
N2-HOG0003939_FOG0001469_n13	Other_PostSpeclike_(P,(P,(S,S)))
N2-HOG0003953_FOG0001476_n3	PostSpec_((P,P),(S,S))
N2-HOG0003954_FOG0001476_n15	PreSpec_((P,S),(P,S))	Orthologs:Paddlefish_XP_041118755.1,Sturgeon_g15151	Orthologs:Paddlefish_XP_041117513.1,Sturgeon_g17499
N2-HOG0003961_FOG0001480_n2	Other_PreSpeclike_(P,(S,(P,S)))
N2-HOG0003978_FOG0001485_n14	PreSpec_((P,S),(P,S))	Orthologs:Paddlefish_XP_041111709.1,Sturgeon_g633	Orthologs:Paddlefish_XP_041082895.1,Sturgeon_g3402
N2-HOG0004147_FOG0001573_n3	Other_PostSpeclike_(S,(S,(P,P)))
N2-HOG0004175_FOG0001586_n15	PostSpec_((P,P),(S,S))
N2-HOG0004197_FOG0001597_n2	PostSpec_((P,P),(S,S))
N2-HOG0004198_FOG0001597_n14	PostSpec_((P,P),(S,S))
N2-HOG0004216_FOG0001606_n2	PostSpec_((P,P),(S,S))
N2-HOG0004217_FOG0001606_n14	PostSpec_((P,P),(S,S))
N2-HOG0004219_FOG0001607_n15	PostSpec_((P,P),(S,S))
N2-HOG0004228_FOG0001612_n11	Other_PostSpeclike_(P,(P,(S,S)))
N2-HOG0004231_FOG0001614_n3	Other_PreSpeclike_(P,(S,(P,S)))
N2-HOG0004232_FOG0001614_n16	Other_PostSpeclike_(S,(S,(P,P)))
N2-HOG0004234_FOG0001615_n14	Other_PreSpeclike_(S,(P,(P,S)))
N2-HOG0004255_FOG0001626_n13	PostSpec_((P,P),(S,S))
N2-HOG0004291_FOG0001644_n17	PostSpec_((P,P),(S,S))
N2-HOG0004298_FOG0001648_n3	PostSpec_((P,P),(S,S))
N2-HOG0004318_FOG0001658_n3	Other_PreSpeclike_(S,(P,(P,S)))
N2-HOG0004329_FOG0001663_n4	Other_PostSpeclike_(P,(P,(S,S)))
N2-HOG0004330_FOG0001663_n18	PostSpec_((P,P),(S,S))
N2-HOG0004340_FOG0001668_n20	PreSpec_((P,S),(P,S))	Orthologs:Paddlefish_XP_041108690.1,Sturgeon_g10151	Orthologs:Paddlefish_XP_041106586.1,Sturgeon_g7874
N2-HOG0004346_FOG0001671_n4	PostSpec_((P,P),(S,S))
N2-HOG0004352_FOG0001673_n14	PostSpec_((P,P),(S,S))
N2-HOG0004355_FOG0001675_n3	PostSpec_((P,P),(S,S))
N2-HOG0004356_FOG0001675_n16	Other_PostSpeclike_(P,(P,(S,S)))
N2-HOG0004363_FOG0001679_n3	PostSpec_((P,P),(S,S))
N2-HOG0004364_FOG0001679_n14	Other_PostSpeclike_(P,(P,(S,S)))
N2-HOG0004415_FOG0001703_n9	PreSpec_((P,S),(P,S))	Orthologs:Paddlefish_XP_041105628.1,Sturgeon_g8218	Orthologs:Paddlefish_XP_041109451.1,Sturgeon_g9725
N2-HOG0004456_FOG0001721_n13	Other_PostSpeclike_(S,(S,(P,P)))
N2-HOG0004459_FOG0001723_n14	PostSpec_((P,P),(S,S))
N2-HOG0004461_FOG0001724_n11	PostSpec_((P,P),(S,S))
N2-HOG0004473_FOG0001730_n4	PreSpec_((P,S),(P,S))	Orthologs:Paddlefish_XP_041104082.1,Sturgeon_g7249	Orthologs:Paddlefish_XP_041100956.1,Sturgeon_g4310
N2-HOG0004474_FOG0001730_n15	Other_PreSpeclike_(S,(P,(P,S)))
N2-HOG0004515_FOG0001756_n13	PostSpec_((P,P),(S,S))
N2-HOG0004517_FOG0001757_n13	PostSpec_((P,P),(S,S))
N2-HOG0004532_FOG0001764_n15	PreSpec_((P,S),(P,S))	Orthologs:Paddlefish_XP_041084933.1,Sturgeon_g20381	Orthologs:Paddlefish_XP_041073691.1,Sturgeon_g18736
N2-HOG0004582_FOG0001788_n19	PostSpec_((P,P),(S,S))
N2-HOG0004602_FOG0001798_n14	PostSpec_((P,P),(S,S))
N2-HOG0004686_FOG0001841_n2	PostSpec_((P,P),(S,S))
N2-HOG0004687_FOG0001841_n13	Other_PostSpeclike_(P,(P,(S,S)))
N2-HOG0004714_FOG0001855_n3	Other_PostSpeclike_(S,(S,(P,P)))
N2-HOG0004721_FOG0001858_n12	PreSpec_((P,S),(P,S))	Orthologs:Paddlefish_XP_041119256.1,Sturgeon_g23913	Orthologs:Paddlefish_XP_041125978.1,Sturgeon_g16167
N2-HOG0004794_FOG0001893_n13	PreSpec_((P,S),(P,S))	Orthologs:Paddlefish_XP_041115580.1,Sturgeon_g13507	Orthologs:Paddlefish_XP_041127794.1,Sturgeon_g14498
N2-HOG0004795_FOG0001894_n3	Other_PreSpeclike_(S,(P,(P,S)))
N2-HOG0004796_FOG0001894_n13	PreSpec_((P,S),(P,S))	Orthologs:Paddlefish_XP_041132798.1,Sturgeon_g30039	Orthologs:Paddlefish_XP_041073758.1,Sturgeon_g27777
N2-HOG0004886_FOG0001936_n3	Other_PreSpeclike_(P,(S,(P,S)))
N2-HOG0004927_FOG0001957_n3	PostSpec_((P,P),(S,S))
N2-HOG0004940_FOG0001963_n16	PostSpec_((P,P),(S,S))
N2-HOG0004955_FOG0001971_n3	Other_PreSpeclike_(P,(S,(P,S)))
N2-HOG0004956_FOG0001971_n14	Other_PostSpeclike_(S,(S,(P,P)))
N2-HOG0004958_FOG0001972_n14	PostSpec_((P,P),(S,S))
N2-HOG0004976_FOG0001982_n2	Other_PreSpeclike_(P,(S,(P,S)))
N2-HOG0004988_FOG0001987_n14	PreSpec_((P,S),(P,S))	Orthologs:Paddlefish_XP_041105963.1,Sturgeon_g8848	Orthologs:Paddlefish_XP_041107900.1,Sturgeon_g9148
N2-HOG0004991_FOG0001989_n3	PostSpec_((P,P),(S,S))
N2-HOG0004992_FOG0001989_n17	Other_PostSpeclike_(S,(S,(P,P)))
N2-HOG0005030_FOG0002008_n14	Other_PostSpeclike_(S,(S,(P,P)))
N2-HOG0005066_FOG0002029_n2	PreSpec_((P,S),(P,S))	Orthologs:Paddlefish_XP_041108563.1,Sturgeon_g10096	Orthologs:Paddlefish_XP_041106483.1,Sturgeon_g7940
N2-HOG0005095_FOG0002043_n3	Other_PreSpeclike_(P,(S,(P,S)))
N2-HOG0005134_FOG0002062_n3	Other_PreSpeclike_(P,(S,(P,S)))
N2-HOG0005144_FOG0002067_n13	Other_PostSpeclike_(P,(P,(S,S)))
N2-HOG0005145_FOG0002068_n3	Other_PostSpeclike_(S,(S,(P,P)))
N2-HOG0005226_FOG0002113_n3	PostSpec_((P,P),(S,S))
N2-HOG0005247_FOG0002123_n3	PostSpec_((P,P),(S,S))
N2-HOG0005304_FOG0002151_n16	PreSpec_((P,S),(P,S))	Orthologs:Paddlefish_XP_041106551.1,Sturgeon_g7907	Orthologs:Paddlefish_XP_041108643.1,Sturgeon_g10130
N2-HOG0005306_FOG0002152_n10	PreSpec_((P,S),(P,S))	Orthologs:Paddlefish_XP_041114403.1,Sturgeon_g11781	Orthologs:Paddlefish_XP_041109881.1,Sturgeon_g19396
N2-HOG0005341_FOG0002170_n12	Other_PostSpeclike_(S,(S,(P,P)))
N2-HOG0005347_FOG0002172_n14	Other_PostSpeclike_(P,(P,(S,S)))
N2-HOG0005374_FOG0002186_n3	PostSpec_((P,P),(S,S))
N2-HOG0005393_FOG0002196_n1	Other_PostSpeclike_(S,(S,(P,P)))
N2-HOG0005394_FOG0002196_n14	PostSpec_((P,P),(S,S))
N2-HOG0005398_FOG0002198_n3	PostSpec_((P,P),(S,S))
N2-HOG0005399_FOG0002198_n14	PostSpec_((P,P),(S,S))
N2-HOG0005431_FOG0002215_n5	PostSpec_((P,P),(S,S))
N2-HOG0005533_FOG0002272_n11	PostSpec_((P,P),(S,S))
N2-HOG0005558_FOG0002282_n15	Other_PostSpeclike_(S,(S,(P,P)))
N2-HOG0005582_FOG0002294_n11	PostSpec_((P,P),(S,S))
N2-HOG0005606_FOG0002306_n3	Other_PreSpeclike_(S,(P,(P,S)))
N2-HOG0005633_FOG0002318_n13	PostSpec_((P,P),(S,S))
N2-HOG0005639_FOG0002321_n5	Other_PreSpeclike_(S,(P,(P,S)))
N2-HOG0005671_FOG0002335_n2	PostSpec_((P,P),(S,S))
N2-HOG0005672_FOG0002335_n12	Other_PreSpeclike_(S,(P,(P,S)))
N2-HOG0005717_FOG0002359_n9	PreSpec_((P,S),(P,S))	Orthologs:Paddlefish_XP_041123460.1,Sturgeon_g1214	Orthologs:Paddlefish_XP_041133093.1,Sturgeon_g3850
N2-HOG0005759_FOG0002380_n11	Other_PostSpeclike_(P,(P,(S,S)))
N2-HOG0005761_FOG0002381_n11	Other_PostSpeclike_(P,(P,(S,S)))
N2-HOG0005787_FOG0002395_n7	PostSpec_((P,P),(S,S))
N2-HOG0005817_FOG0002417_n15	Other_PreSpeclike_(P,(S,(P,S)))
N2-HOG0005829_FOG0002423_n3	Other_PostSpeclike_(P,(P,(S,S)))
N2-HOG0005839_FOG0002426_n14	PostSpec_((P,P),(S,S))
N2-HOG0005850_FOG0002431_n3	PostSpec_((P,P),(S,S))
N2-HOG0005855_FOG0002433_n10	PostSpec_((P,P),(S,S))
N2-HOG0005857_FOG0002434_n10	PostSpec_((P,P),(S,S))
N2-HOG0005880_FOG0002445_n11	PreSpec_((P,S),(P,S))	Orthologs:Paddlefish_XP_041108515.1,Sturgeon_g9310	Orthologs:Paddlefish_XP_041105260.1,Sturgeon_g8691
N2-HOG0005888_FOG0002450_n12	PreSpec_((P,S),(P,S))	Orthologs:Paddlefish_XP_041124719.1,Sturgeon_g1159	Orthologs:Paddlefish_XP_041134190.1,Sturgeon_g2909
N2-HOG0005893_FOG0002453_n10	PreSpec_((P,S),(P,S))	Orthologs:Paddlefish_XP_041133101.1,Sturgeon_g15010	Orthologs:Paddlefish_XP_041125894.1,Sturgeon_g16922
N2-HOG0005904_FOG0002458_n12	PostSpec_((P,P),(S,S))
N2-HOG0005910_FOG0002461_n3	Other_PostSpeclike_(P,(P,(S,S)))
N2-HOG0005934_FOG0002473_n12	Other_PreSpeclike_(P,(S,(P,S)))
N2-HOG0005947_FOG0002479_n11	Other_PostSpeclike_(P,(P,(S,S)))
N2-HOG0005948_FOG0002480_n3	Other_PostSpeclike_(P,(P,(S,S)))
N2-HOG0005986_FOG0002498_n3	Other_PostSpeclike_(P,(P,(S,S)))
N2-HOG0006021_FOG0002516_n10	Other_PostSpeclike_(S,(S,(P,P)))
N2-HOG0006085_FOG0002555_n9	PostSpec_((P,P),(S,S))
N2-HOG0006091_FOG0002558_n11	PostSpec_((P,P),(S,S))
N2-HOG0006149_FOG0002587_n3	PostSpec_((P,P),(S,S))
N2-HOG0006151_FOG0002588_n2	PostSpec_((P,P),(S,S))
N2-HOG0006178_FOG0002603_n3	PostSpec_((P,P),(S,S))
N2-HOG0006180_FOG0002603_n13	PostSpec_((P,P),(S,S))
N2-HOG0006190_FOG0002608_n5	Other_PreSpeclike_(S,(P,(P,S)))
N2-HOG0006191_FOG0002608_n11	Other_PostSpeclike_(P,(P,(S,S)))
N2-HOG0006194_FOG0002610_n2	Other_PostSpeclike_(S,(S,(P,P)))
N2-HOG0006197_FOG0002611_n13	Other_PreSpeclike_(P,(S,(P,S)))
N2-HOG0006204_FOG0002614_n11	PostSpec_((P,P),(S,S))
N2-HOG0006209_FOG0002617_n13	Other_PostSpeclike_(P,(P,(S,S)))
N2-HOG0006246_FOG0002638_n3	Other_PreSpeclike_(S,(P,(P,S)))
N2-HOG0006252_FOG0002640_n8	PostSpec_((P,P),(S,S))
N2-HOG0006314_FOG0002679_n8	PostSpec_((P,P),(S,S))
N2-HOG0006426_FOG0002738_n2	Other_PreSpeclike_(P,(S,(P,S)))
N2-HOG0006456_FOG0002755_n5	PostSpec_((P,P),(S,S))
N2-HOG0006569_FOG0002837_n3	PostSpec_((P,P),(S,S))
N2-HOG0006577_FOG0002841_n4	PreSpec_((P,S),(P,S))	Orthologs:Paddlefish_XP_041124495.1,Sturgeon_g26857	Orthologs:Paddlefish_XP_041077506.1,Sturgeon_g22430
N2-HOG0006599_FOG0002858_n3	PostSpec_((P,P),(S,S))
N2-HOG0006674_FOG0002906_n5	Other_PostSpeclike_(P,(P,(S,S)))
N2-HOG0006779_FOG0002977_n3	PreSpec_((P,S),(P,S))	Orthologs:Paddlefish_XP_041075725.1,Sturgeon_g23710	Orthologs:Paddlefish_XP_041077407.1,Sturgeon_g22504
N2-HOG0006798_FOG0002989_n6	PreSpec_((P,S),(P,S))	Orthologs:Paddlefish_XP_041104325.1,Sturgeon_g7300	Orthologs:Paddlefish_XP_041100721.1,Sturgeon_g4254
N2-HOG0006817_FOG0003000_n3	Other_PostSpeclike_(P,(P,(S,S)))
N2-HOG0006873_FOG0003037_n9	PostSpec_((P,P),(S,S))
N2-HOG0006889_FOG0003047_n9	PostSpec_((P,P),(S,S))
N2-HOG0006894_FOG0003050_n8	Other_PreSpeclike_(S,(P,(P,S)))
N2-HOG0006909_FOG0003062_n2	Other_PostSpeclike_(P,(P,(S,S)))
N2-HOG0006935_FOG0003080_n3	PostSpec_((P,P),(S,S))
N2-HOG0006949_FOG0003090_n11	PreSpec_((P,S),(P,S))	Orthologs:Paddlefish_XP_041092335.1,Sturgeon_g35352	Orthologs:Paddlefish_XP_041090710.1,Sturgeon_g11105
N2-HOG0007014_FOG0003128_n3	Other_PreSpeclike_(P,(S,(P,S)))
N2-HOG0007067_FOG0003166_n8	PostSpec_((P,P),(S,S))
N2-HOG0007152_FOG0003232_n4	Other_PreSpeclike_(S,(P,(P,S)))
N2-HOG0007176_FOG0003250_n9	PostSpec_((P,P),(S,S))
N2-HOG0007209_FOG0003280_n6	Other_PostSpeclike_(P,(P,(S,S)))
N2-HOG0007311_FOG0003364_n7	PostSpec_((P,P),(S,S))
N2-HOG0007485_FOG0003503_n2	PostSpec_((P,P),(S,S))
N2-HOG0007723_FOG0003701_n5	Other_PostSpeclike_(P,(P,(S,S)))
N2-HOG0007881_FOG0003848_n4	PostSpec_((P,P),(S,S))
N2-HOG0008129_FOG0004064_n5	PostSpec_((P,P),(S,S))
N2-HOG0008166_FOG0004099_n5	PostSpec_((P,P),(S,S))
N2-HOG0010935_FOG0006768_n2	Other_PostSpeclike_(P,(P,(S,S)))
N2-HOG0013207_FOG0009000_n4	PostSpec_((P,P),(S,S))
N4-HOG0000446_FOG0000071_n18	PreSpec_((P,S),(P,S))	Orthologs:Paddlefish_XP_041107936.1,Sturgeon_g9925	Orthologs:Paddlefish_XP_041105988.1,Sturgeon_g8105
N4-HOG0000447_FOG0000071_n26	Other_PreSpeclike_(P,(S,(P,S)))
N4-HOG0000799_FOG0000165_n40	Other_PostSpeclike_(S,(S,(P,P)))
N4-HOG0001006_FOG0000231_n37	PreSpec_((P,S),(P,S))	Orthologs:Paddlefish_XP_041103891.1,Sturgeon_g7131	Orthologs:Paddlefish_XP_041097681.1,Sturgeon_g5311
N4-HOG0001125_FOG0000266_n7	PostSpec_((P,P),(S,S))
N4-HOG0001126_FOG0000266_n15	PostSpec_((P,P),(S,S))
N4-HOG0001173_FOG0000279_n20	PreSpec_((P,S),(P,S))	Orthologs:Paddlefish_XP_041101923.1,Sturgeon_g5675	Orthologs:Paddlefish_XP_041103537.1,Sturgeon_g6984
N4-HOG0001180_FOG0000280_n40	PostSpec_((P,P),(S,S))
N4-HOG0001497_FOG0000383_n23	PostSpec_((P,P),(S,S))
N4-HOG0001501_FOG0000384_n25	PostSpec_((P,P),(S,S))
N4-HOG0001502_FOG0000384_n33	PostSpec_((P,P),(S,S))
N4-HOG0001540_FOG0000396_n35	Other_PostSpeclike_(S,(S,(P,P)))
N4-HOG0001685_FOG0000448_n35	Other_PostSpeclike_(P,(P,(S,S)))
N4-HOG0001824_FOG0000495_n33	PostSpec_((P,P),(S,S))
N4-HOG0001868_FOG0000519_n26	PreSpec_((P,S),(P,S))	Orthologs:Paddlefish_XP_041134327.1,Sturgeon_g19195	Orthologs:Paddlefish_XP_041085286.1,Sturgeon_g20835
N4-HOG0001967_FOG0000553_n18	Other_PreSpeclike_(P,(S,(P,S)))
N4-HOG0001976_FOG0000557_n15	Other_PreSpeclike_(S,(P,(P,S)))
N4-HOG0002052_FOG0000584_n14	Other_PreSpeclike_(S,(P,(P,S)))
N4-HOG0002171_FOG0000627_n18	PreSpec_((P,S),(P,S))	Orthologs:Paddlefish_XP_041120689.1,Sturgeon_g23463	Orthologs:Paddlefish_XP_041127019.1,Sturgeon_g16740
N4-HOG0002474_FOG0000749_n27	PreSpec_((P,S),(P,S))	Orthologs:Paddlefish_XP_041117239.1,Sturgeon_g11920	Orthologs:Paddlefish_XP_041124415.1,Sturgeon_g18619
N4-HOG0002814_FOG0000901_n4	PostSpec_((P,P),(S,S))
N4-HOG0002815_FOG0000901_n12	PostSpec_((P,P),(S,S))
N4-HOG0003328_FOG0001150_n7	Other_PostSpeclike_(P,(P,(S,S)))
N4-HOG0004718_FOG0001845_n4	PreSpec_((P,S),(P,S))	Orthologs:Paddlefish_XP_041126950.1,Sturgeon_g16074	Orthologs:Paddlefish_XP_041120417.1,Sturgeon_g23995
N4-HOG0004991_FOG0001974_n18	Other_PostSpeclike_(P,(P,(S,S)))
N4-HOG0005508_FOG0002239_n6	PostSpec_((P,P),(S,S))
N4-HOG0005509_FOG0002239_n14	PostSpec_((P,P),(S,S))
N4-HOG0005664_FOG0002324_n6	PreSpec_((P,S),(P,S))	Orthologs:Paddlefish_XP_041100710.1,Sturgeon_g5159	Orthologs:Paddlefish_XP_041104328.1,Sturgeon_g6422
N4-HOG0005665_FOG0002324_n11	PostSpec_((P,P),(S,S))
N4-HOG0005727_FOG0002356_n7	Other_PostSpeclike_(P,(P,(S,S)))
N4-HOG0005767_FOG0002377_n7	Other_PreSpeclike_(S,(P,(P,S)))
N4-HOG0005791_FOG0002390_n15	Other_PreSpeclike_(P,(S,(P,S)))
N4-HOG0005821_FOG0002414_n11	PreSpec_((P,S),(P,S))	Orthologs:Paddlefish_XP_041085258.1,Sturgeon_g20919	Orthologs:Paddlefish_XP_041134424.1,Sturgeon_g19271
N4-HOG0006099_FOG0002565_n6	Other_PreSpeclike_(P,(S,(P,S)))
N4-HOG0006165_FOG0002600_n13	Other_PostSpeclike_(P,(P,(S,S)))
N4-HOG0006283_FOG0002677_n5	Other_PreSpeclike_(P,(S,(P,S)))
N4-HOG0006382_FOG0002735_n5	PostSpec_((P,P),(S,S))
N4-HOG0006433_FOG0002765_n10	PreSpec_((P,S),(P,S))	Orthologs:Paddlefish_XP_041075503.1,Sturgeon_g2793	Orthologs:Paddlefish_XP_041119616.1,Sturgeon_g1356
N4-HOG0006507_FOG0002827_n11	Other_PostSpeclike_(S,(S,(P,P)))
N4-HOG0006556_FOG0002861_n8	Other_PostSpeclike_(P,(P,(S,S)))
N4-HOG0006569_FOG0002868_n4	Other_PostSpeclike_(P,(P,(S,S)))
N4-HOG0006605_FOG0002890_n9	Other_PreSpeclike_(P,(S,(P,S)))
N4-HOG0006634_FOG0002909_n10	PreSpec_((P,S),(P,S))	Orthologs:Paddlefish_XP_041116837.1,Sturgeon_g395	Orthologs:Paddlefish_XP_041077942.1,Sturgeon_g2731
N4-HOG0006664_FOG0002931_n5	PostSpec_((P,P),(S,S))
N4-HOG0006678_FOG0002941_n5	Other_PostSpeclike_(S,(S,(P,P)))
N4-HOG0006738_FOG0002986_n7	PreSpec_((P,S),(P,S))	Orthologs:Paddlefish_XP_041108433.1,Sturgeon_g10058	Orthologs:Paddlefish_XP_041106371.1,Sturgeon_g7990
N4-HOG0007240_FOG0003389_n6	PreSpec_((P,S),(P,S))	Orthologs:Paddlefish_XP_041121265.1,Sturgeon_g193	Orthologs:Paddlefish_XP_041130795.1,Sturgeon_g3030
N4-HOG0007259_FOG0003404_n10	PostSpec_((P,P),(S,S))
N4-HOG0007873_FOG0003960_n9	Other_PreSpeclike_(S,(P,(P,S)))
N4-HOG0007907_FOG0003992_n6	Other_PreSpeclike_(P,(S,(P,S)))
N4-HOG0008139_FOG0004210_n2	PreSpec_((P,S),(P,S))	Orthologs:Paddlefish_XP_041088022.1,Sturgeon_g1164	Orthologs:Paddlefish_XP_041127797.1,Sturgeon_g2904
N6-HOG0000256_FOG0000029_n115	PreSpec_((P,S),(P,S))	Orthologs:Paddlefish_XP_041073911.1,Sturgeon_g28078	Orthologs:Paddlefish_XP_041132054.1,Sturgeon_g30342
N6-HOG0000678_FOG0000131_n9	Other_PostSpeclike_(P,(P,(S,S)))
N6-HOG0001064_FOG0000243_n22	PostSpec_((P,P),(S,S))
N6-HOG0001290_FOG0000307_n22	PostSpec_((P,P),(S,S))
N6-HOG0001378_FOG0000336_n13	PostSpec_((P,P),(S,S))
N6-HOG0002033_FOG0000565_n31	PostSpec_((P,P),(S,S))
N6-HOG0002054_FOG0000572_n26	PostSpec_((P,P),(S,S))
N6-HOG0002209_FOG0000626_n4	PostSpec_((P,P),(S,S))
N6-HOG0004151_FOG0001530_n19	PreSpec_((P,S),(P,S))	Orthologs:Paddlefish_XP_041090674.1,Sturgeon_g11880	Orthologs:Paddlefish_XP_041092278.1,Sturgeon_g35312
N6-HOG0004473_FOG0001693_n12	PostSpec_((P,P),(S,S))
N6-HOG0005526_FOG0002228_n6	PostSpec_((P,P),(S,S))
N6-HOG0005729_FOG0002338_n7	PostSpec_((P,P),(S,S))
N6-HOG0005930_FOG0002447_n7	PreSpec_((P,S),(P,S))	Orthologs:Paddlefish_XP_041124883.1,Sturgeon_g19059	Orthologs:Paddlefish_XP_041117408.1,Sturgeon_g11178
N6-HOG0006159_FOG0002571_n3	PostSpec_((P,P),(S,S))
N6-HOG0006310_FOG0002655_n3	PostSpec_((P,P),(S,S))
N6-HOG0006348_FOG0002685_n13	PostSpec_((P,P),(S,S))
N6-HOG0006633_FOG0002875_n10	PreSpec_((P,S),(P,S))	Orthologs:Paddlefish_XP_041090400.1,Sturgeon_g11848	Orthologs:Paddlefish_XP_041092433.1,Sturgeon_g35548
N6-HOG0006758_FOG0002961_n12	Other_PostSpeclike_(S,(S,(P,P)))
N6-HOG0006766_FOG0002967_n11	PostSpec_((P,P),(S,S))
N6-HOG0006819_FOG0003005_n3	PreSpec_((P,S),(P,S))	Orthologs:Paddlefish_XP_041134054.1,Sturgeon_g19278	Orthologs:Paddlefish_XP_041085600.1,Sturgeon_g20927
N6-HOG0006909_FOG0003074_n7	Other_PostSpeclike_(P,(P,(S,S)))
N6-HOG0007110_FOG0003227_n9	PreSpec_((P,S),(P,S))	Orthologs:Paddlefish_XP_041106366.1,Sturgeon_g7994	Orthologs:Paddlefish_XP_041108424.1,Sturgeon_g10054
N6-HOG0007598_FOG0003649_n7	Other_PostSpeclike_(S,(S,(P,P)))
N6-HOG0007734_FOG0003774_n10	Other_PreSpeclike_(P,(S,(P,S)))
N6-HOG0008420_FOG0004413_n7	Other_PostSpeclike_(P,(P,(S,S)))
N6-HOG0009158_FOG0005135_n11	PreSpec_((P,S),(P,S))	Orthologs:Paddlefish_XP_041112993.1,Sturgeon_g11003	Orthologs:Paddlefish_XP_041111372.1,Sturgeon_g19844
N6-HOG0009912_FOG0005865_n9	PreSpec_((P,S),(P,S))	Orthologs:Paddlefish_XP_041106104.1,Sturgeon_g8027	Orthologs:Paddlefish_XP_041108096.1,Sturgeon_g9220
NO-HOG0000117_FOG0000013_n75	PreSpec_((P,S),(P,S))	Orthologs:Paddlefish_XP_041113412.1,Sturgeon_g1598	Orthologs:Paddlefish_XP_041081593.1,Sturgeon_g2589
NO-HOG0000280_FOG0000058_n89	PostSpec_((P,P),(S,S))
NO-HOG0000290_FOG0000063_n11	Other_PostSpeclike_(P,(P,(S,S)))
NO-HOG0000306_FOG0000071_n49	PreSpec_((P,S),(P,S))	Orthologs:Paddlefish_XP_041105977.1,Sturgeon_g8842	Orthologs:Paddlefish_XP_041107928.1,Sturgeon_g9153
NO-HOG0000355_FOG0000089_n11	PostSpec_((P,P),(S,S))
NO-HOG0000358_FOG0000089_n25	PreSpec_((P,S),(P,S))	Orthologs:Paddlefish_XP_041122321.1,Sturgeon_g30126	Orthologs:Paddlefish_XP_041087621.1,Sturgeon_g33386
NO-HOG0000360_FOG0000089_n56	PostSpec_((P,P),(S,S))
NO-HOG0000377_FOG0000094_n18	PostSpec_((P,P),(S,S))
NO-HOG0000401_FOG0000100_n61	PostSpec_((P,P),(S,S))
NO-HOG0000421_FOG0000111_n16	PostSpec_((P,P),(S,S))
NO-HOG0000432_FOG0000118_n1	PostSpec_((P,P),(S,S))
NO-HOG0000433_FOG0000118_n18	Other_PostSpeclike_(P,(P,(S,S)))
NO-HOG0000436_FOG0000118_n53	Other_PreSpeclike_(P,(S,(P,S)))
NO-HOG0000437_FOG0000119_n2	PostSpec_((P,P),(S,S))
NO-HOG0000438_FOG0000119_n18	PreSpec_((P,S),(P,S))	Orthologs:Paddlefish_XP_041082817.1,Sturgeon_g3407	Orthologs:Paddlefish_XP_041111765.1,Sturgeon_g627
NO-HOG0000439_FOG0000119_n31	PreSpec_((P,S),(P,S))	Orthologs:Paddlefish_XP_041082378.1,Sturgeon_g2512	Orthologs:Paddlefish_XP_041111796.1,Sturgeon_g1703
NO-HOG0000440_FOG0000119_n45	PostSpec_((P,P),(S,S))
NO-HOG0000441_FOG0000119_n56	Other_PostSpeclike_(P,(P,(S,S)))
NO-HOG0000448_FOG0000124_n1	PostSpec_((P,P),(S,S))
NO-HOG0000450_FOG0000124_n37	Other_PostSpeclike_(P,(P,(S,S)))
NO-HOG0000453_FOG0000125_n19	Other_PostSpeclike_(S,(S,(P,P)))
NO-HOG0000468_FOG0000132_n34	PreSpec_((P,S),(P,S))	Orthologs:Paddlefish_XP_041108200.1,Sturgeon_g10006	Orthologs:Paddlefish_XP_041106172.1,Sturgeon_g8767
NO-HOG0000469_FOG0000132_n48	PreSpec_((P,S),(P,S))	Orthologs:Paddlefish_XP_041103748.1,Sturgeon_g7060	Orthologs:Paddlefish_XP_041101340.1,Sturgeon_g4485
NO-HOG0000472_FOG0000135_n1	PreSpec_((P,S),(P,S))	Orthologs:Paddlefish_XP_041128582.1,Sturgeon_g14372	Orthologs:Paddlefish_XP_041115148.1,Sturgeon_g13365
NO-HOG0000473_FOG0000135_n20	PostSpec_((P,P),(S,S))
NO-HOG0000474_FOG0000135_n36	Other_PostSpeclike_(S,(S,(P,P)))
NO-HOG0000475_FOG0000135_n49	PostSpec_((P,P),(S,S))
NO-HOG0000489_FOG0000142_n1	PostSpec_((P,P),(S,S))
NO-HOG0000490_FOG0000142_n18	PostSpec_((P,P),(S,S))
NO-HOG0000491_FOG0000142_n32	PostSpec_((P,P),(S,S))
NO-HOG0000492_FOG0000142_n47	PreSpec_((P,S),(P,S))	Orthologs:Paddlefish_XP_041132348.1,Sturgeon_g3889	Orthologs:Paddlefish_XP_041122755.1,Sturgeon_g1244
NO-HOG0000503_FOG0000147_n1	Other_PostSpeclike_(P,(P,(S,S)))
NO-HOG0000507_FOG0000148_n1	PostSpec_((P,P),(S,S))
NO-HOG0000508_FOG0000148_n16	PreSpec_((P,S),(P,S))	Orthologs:Paddlefish_XP_041121717.1,Sturgeon_g1287	Orthologs:Paddlefish_XP_041131204.1,Sturgeon_g3931
NO-HOG0000510_FOG0000148_n45	PostSpec_((P,P),(S,S))
NO-HOG0000511_FOG0000149_n1	Other_PostSpeclike_(P,(P,(S,S)))
NO-HOG0000513_FOG0000149_n30	Other_PostSpeclike_(S,(S,(P,P)))
NO-HOG0000515_FOG0000150_n1	PostSpec_((P,P),(S,S))
NO-HOG0000526_FOG0000152_n1	Other_PostSpeclike_(S,(S,(P,P)))
NO-HOG0000528_FOG0000152_n32	PreSpec_((P,S),(P,S))	Orthologs:Paddlefish_XP_041122816.1,Sturgeon_g30413	Orthologs:Paddlefish_XP_041087656.1,Sturgeon_g33364
NO-HOG0000529_FOG0000152_n45	Other_PostSpeclike_(S,(S,(P,P)))
NO-HOG0000533_FOG0000154_n16	PreSpec_((P,S),(P,S))	Orthologs:Paddlefish_XP_041079635.1,Sturgeon_g2658	Orthologs:Paddlefish_XP_041115006.1,Sturgeon_g1543
NO-HOG0000534_FOG0000154_n32	PostSpec_((P,P),(S,S))
NO-HOG0000537_FOG0000155_n18	Other_PostSpeclike_(S,(S,(P,P)))
NO-HOG0000538_FOG0000155_n34	PostSpec_((P,P),(S,S))
NO-HOG0000539_FOG0000155_n48	PostSpec_((P,P),(S,S))
NO-HOG0000540_FOG0000156_n1	PostSpec_((P,P),(S,S))
NO-HOG0000542_FOG0000156_n29	PostSpec_((P,P),(S,S))
NO-HOG0000549_FOG0000158_n13	Other_PreSpeclike_(P,(S,(P,S)))
NO-HOG0000553_FOG0000160_n1	PostSpec_((P,P),(S,S))
NO-HOG0000557_FOG0000161_n17	PostSpec_((P,P),(S,S))
NO-HOG0000558_FOG0000161_n33	PreSpec_((P,S),(P,S))	Orthologs:Paddlefish_XP_041131228.1,Sturgeon_g3013	Orthologs:Paddlefish_XP_041121746.1,Sturgeon_g179
NO-HOG0000559_FOG0000161_n45	PostSpec_((P,P),(S,S))
NO-HOG0000561_FOG0000162_n26	Other_PostSpeclike_(S,(S,(P,P)))
NO-HOG0000565_FOG0000163_n30	PostSpec_((P,P),(S,S))
NO-HOG0000567_FOG0000164_n1	Other_PostSpeclike_(S,(S,(P,P)))
NO-HOG0000568_FOG0000164_n16	PostSpec_((P,P),(S,S))
NO-HOG0000573_FOG0000167_n1	Other_PostSpeclike_(S,(S,(P,P)))
NO-HOG0000576_FOG0000167_n43	Other_PostSpeclike_(S,(S,(P,P)))
NO-HOG0000577_FOG0000168_n1	PreSpec_((P,S),(P,S))	Orthologs:Paddlefish_XP_041134056.1,Sturgeon_g19214	Orthologs:Paddlefish_XP_041085535.1,Sturgeon_g20853
NO-HOG0000586_FOG0000170_n16	Other_PreSpeclike_(S,(P,(P,S)))
NO-HOG0000593_FOG0000175_n1	Other_PostSpeclike_(P,(P,(S,S)))
NO-HOG0000597_FOG0000176_n1	Other_PreSpeclike_(S,(P,(P,S)))
NO-HOG0000599_FOG0000176_n32	Other_PostSpeclike_(P,(P,(S,S)))
NO-HOG0000603_FOG0000178_n1	Other_PreSpeclike_(P,(S,(P,S)))
NO-HOG0000605_FOG0000178_n30	Other_PreSpeclike_(S,(P,(P,S)))
NO-HOG0000612_FOG0000180_n0	PreSpec_((P,S),(P,S))	Orthologs:Paddlefish_XP_041134438.1,Sturgeon_g3810	Orthologs:Paddlefish_XP_041106067.1,Sturgeon_g1181
NO-HOG0000614_FOG0000181_n15	PreSpec_((P,S),(P,S))	Orthologs:Paddlefish_XP_041109064.1,Sturgeon_g10362	Orthologs:Paddlefish_XP_041107441.1,Sturgeon_g8440
NO-HOG0000615_FOG0000181_n29	PreSpec_((P,S),(P,S))	Orthologs:Paddlefish_XP_041103505.1,Sturgeon_g6976	Orthologs:Paddlefish_XP_041101905.1,Sturgeon_g5663
NO-HOG0000623_FOG0000183_n35	Other_PostSpeclike_(S,(S,(P,P)))
NO-HOG0000630_FOG0000185_n30	PreSpec_((P,S),(P,S))	Orthologs:Paddlefish_XP_041081254.1,Sturgeon_g2619	Orthologs:Paddlefish_XP_041114373.1,Sturgeon_g1580
NO-HOG0000631_FOG0000185_n42	PostSpec_((P,P),(S,S))
NO-HOG0000632_FOG0000186_n2	PostSpec_((P,P),(S,S))
NO-HOG0000634_FOG0000186_n29	Other_PreSpeclike_(S,(P,(P,S)))
NO-HOG0000638_FOG0000187_n27	PostSpec_((P,P),(S,S))
NO-HOG0000640_FOG0000188_n1	Other_PostSpeclike_(S,(S,(P,P)))
NO-HOG0000641_FOG0000188_n18	PostSpec_((P,P),(S,S))
NO-HOG0000642_FOG0000188_n32	Other_PostSpeclike_(S,(S,(P,P)))
NO-HOG0000648_FOG0000190_n1	Other_PreSpeclike_(S,(P,(P,S)))
NO-HOG0000652_FOG0000191_n1	PostSpec_((P,P),(S,S))
NO-HOG0000660_FOG0000194_n32	PostSpec_((P,P),(S,S))
NO-HOG0000665_FOG0000196_n26	PreSpec_((P,S),(P,S))	Orthologs:Paddlefish_XP_041108121.1,Sturgeon_g9228	Orthologs:Paddlefish_XP_041106130.1,Sturgeon_g8035
NO-HOG0000673_FOG0000198_n25	Other_PostSpeclike_(P,(P,(S,S)))
NO-HOG0000675_FOG0000199_n1	PostSpec_((P,P),(S,S))
NO-HOG0000676_FOG0000199_n16	PreSpec_((P,S),(P,S))	Orthologs:Paddlefish_XP_041103529.1,Sturgeon_g6982	Orthologs:Paddlefish_XP_041101920.1,Sturgeon_g5674
NO-HOG0000681_FOG0000201_n26	PreSpec_((P,S),(P,S))	Orthologs:Paddlefish_XP_041103402.1,Sturgeon_g6075	Orthologs:Paddlefish_XP_041101797.1,Sturgeon_g5614
NO-HOG0000682_FOG0000201_n40	PreSpec_((P,S),(P,S))	Orthologs:Paddlefish_XP_041109423.1,Sturgeon_g9710	Orthologs:Paddlefish_XP_041105674.1,Sturgeon_g8201
NO-HOG0000692_FOG0000205_n1	Other_PostSpeclike_(S,(S,(P,P)))
NO-HOG0000707_FOG0000209_n42	Other_PostSpeclike_(P,(P,(S,S)))
NO-HOG0000717_FOG0000216_n2	PostSpec_((P,P),(S,S))
NO-HOG0000721_FOG0000217_n1	PostSpec_((P,P),(S,S))
NO-HOG0000723_FOG0000217_n36	PostSpec_((P,P),(S,S))
NO-HOG0000726_FOG0000219_n18	PostSpec_((P,P),(S,S))
NO-HOG0000731_FOG0000221_n15	Other_PostSpeclike_(P,(P,(S,S)))
NO-HOG0000733_FOG0000222_n2	PostSpec_((P,P),(S,S))
NO-HOG0000739_FOG0000225_n1	Other_PostSpeclike_(S,(S,(P,P)))
NO-HOG0000740_FOG0000225_n16	PostSpec_((P,P),(S,S))
NO-HOG0000744_FOG0000226_n36	PostSpec_((P,P),(S,S))
NO-HOG0000745_FOG0000227_n2	Other_PreSpeclike_(P,(S,(P,S)))
NO-HOG0000753_FOG0000230_n29	PreSpec_((P,S),(P,S))	Orthologs:Paddlefish_XP_041101766.1,Sturgeon_g5607	Orthologs:Paddlefish_XP_041103338.1,Sturgeon_g6035
NO-HOG0000754_FOG0000230_n38	Other_PreSpeclike_(P,(S,(P,S)))
NO-HOG0000759_FOG0000233_n1	PreSpec_((P,S),(P,S))	Orthologs:Paddlefish_XP_041106139.1,Sturgeon_g8756	Orthologs:Paddlefish_XP_041108144.1,Sturgeon_g9995
NO-HOG0000761_FOG0000234_n1	Other_PreSpeclike_(S,(P,(P,S)))
NO-HOG0000774_FOG0000238_n1	Other_PreSpeclike_(P,(S,(P,S)))
NO-HOG0000786_FOG0000242_n12	PostSpec_((P,P),(S,S))
NO-HOG0000788_FOG0000242_n28	PostSpec_((P,P),(S,S))
NO-HOG0000790_FOG0000243_n1	PostSpec_((P,P),(S,S))
NO-HOG0000793_FOG0000243_n36	Other_PostSpeclike_(P,(P,(S,S)))
NO-HOG0000804_FOG0000247_n1	PreSpec_((P,S),(P,S))	Orthologs:Paddlefish_XP_041123055.1,Sturgeon_g30486	Orthologs:Paddlefish_XP_041087653.1,Sturgeon_g33328
NO-HOG0000805_FOG0000247_n16	PreSpec_((P,S),(P,S))	Orthologs:Paddlefish_XP_041122838.1,Sturgeon_g30510	Orthologs:Paddlefish_XP_041087323.1,Sturgeon_g33289
NO-HOG0000812_FOG0000250_n1	PostSpec_((P,P),(S,S))
NO-HOG0000813_FOG0000250_n16	PreSpec_((P,S),(P,S))	Orthologs:Paddlefish_XP_041132958.1,Sturgeon_g3854	Orthologs:Paddlefish_XP_041123317.1,Sturgeon_g1218
NO-HOG0000816_FOG0000251_n1	PreSpec_((P,S),(P,S))	Orthologs:Paddlefish_XP_041124009.1,Sturgeon_g18593	Orthologs:Paddlefish_XP_041117690.1,Sturgeon_g11939
NO-HOG0000818_FOG0000251_n28	PreSpec_((P,S),(P,S))	Orthologs:Paddlefish_XP_041084320.1,Sturgeon_g1442	Orthologs:Paddlefish_XP_041128100.1,Sturgeon_g2811
NO-HOG0000819_FOG0000251_n40	PostSpec_((P,P),(S,S))
NO-HOG0000830_FOG0000255_n30	Other_PreSpeclike_(P,(S,(P,S)))
NO-HOG0000832_FOG0000256_n1	PostSpec_((P,P),(S,S))
NO-HOG0000848_FOG0000260_n1	PostSpec_((P,P),(S,S))
NO-HOG0000855_FOG0000262_n1	PostSpec_((P,P),(S,S))
NO-HOG0000857_FOG0000262_n33	PostSpec_((P,P),(S,S))
NO-HOG0000876_FOG0000268_n33	PreSpec_((P,S),(P,S))	Orthologs:Paddlefish_XP_041123335.1,Sturgeon_g18524	Orthologs:Paddlefish_XP_041117007.1,Sturgeon_g12010
NO-HOG0000879_FOG0000269_n26	Other_PreSpeclike_(S,(P,(P,S)))
NO-HOG0000885_FOG0000272_n1	PreSpec_((P,S),(P,S))	Orthologs:Paddlefish_XP_041106556.1,Sturgeon_g8629	Orthologs:Paddlefish_XP_041108646.1,Sturgeon_g9365
NO-HOG0000888_FOG0000274_n2	PreSpec_((P,S),(P,S))	Orthologs:Paddlefish_XP_041125120.1,Sturgeon_g18613	Orthologs:Paddlefish_XP_041116601.1,Sturgeon_g11922
NO-HOG0000889_FOG0000274_n15	PostSpec_((P,P),(S,S))
NO-HOG0000890_FOG0000274_n29	PreSpec_((P,S),(P,S))	Orthologs:Paddlefish_XP_041081746.1,Sturgeon_g386	Orthologs:Paddlefish_XP_041128247.1,Sturgeon_g2722
NO-HOG0000895_FOG0000276_n31	PreSpec_((P,S),(P,S))	Orthologs:Paddlefish_XP_041106385.1,Sturgeon_g8705	Orthologs:Paddlefish_XP_041108449.1,Sturgeon_g9295
NO-HOG0000901_FOG0000279_n1	PreSpec_((P,S),(P,S))	Orthologs:Paddlefish_XP_041118010.1,Sturgeon_g17489	Orthologs:Paddlefish_XP_041120370.1,Sturgeon_g15144
NO-HOG0000903_FOG0000279_n32	Other_PostSpeclike_(P,(P,(S,S)))
NO-HOG0000904_FOG0000280_n1	Other_PostSpeclike_(S,(S,(P,P)))
NO-HOG0000911_FOG0000282_n18	PreSpec_((P,S),(P,S))	Orthologs:Paddlefish_XP_041108194.1,Sturgeon_g9239	Orthologs:Paddlefish_XP_041106169.1,Sturgeon_g8044
NO-HOG0000921_FOG0000286_n20	PreSpec_((P,S),(P,S))	Orthologs:Paddlefish_XP_041124014.1,Sturgeon_g43	Orthologs:Paddlefish_XP_041133705.1,Sturgeon_g3831
NO-HOG0000923_FOG0000287_n1	PostSpec_((P,P),(S,S))
NO-HOG0000927_FOG0000288_n18	PreSpec_((P,S),(P,S))	Orthologs:Paddlefish_XP_041116927.1,Sturgeon_g11254	Orthologs:Paddlefish_XP_041125463.1,Sturgeon_g18982
NO-HOG0000928_FOG0000288_n33	PreSpec_((P,S),(P,S))	Orthologs:Paddlefish_XP_041134385.1,Sturgeon_g2891	Orthologs:Paddlefish_XP_041102420.1,Sturgeon_g80
NO-HOG0000930_FOG0000289_n13	Other_PreSpeclike_(S,(P,(P,S)))
NO-HOG0000937_FOG0000291_n17	PreSpec_((P,S),(P,S))	Orthologs:Paddlefish_XP_041126392.1,Sturgeon_g16331	Orthologs:Paddlefish_XP_041133218.1,Sturgeon_g15694
NO-HOG0000943_FOG0000293_n26	PostSpec_((P,P),(S,S))
NO-HOG0000946_FOG0000294_n14	Other_PostSpeclike_(P,(P,(S,S)))
NO-HOG0000949_FOG0000295_n1	PostSpec_((P,P),(S,S))
NO-HOG0000950_FOG0000295_n17	Other_PostSpeclike_(P,(P,(S,S)))
NO-HOG0000953_FOG0000297_n1	Other_PostSpeclike_(S,(S,(P,P)))
NO-HOG0000954_FOG0000297_n19	PreSpec_((P,S),(P,S))	Orthologs:Paddlefish_XP_041126251.1,Sturgeon_g16244	Orthologs:Paddlefish_XP_041119490.1,Sturgeon_g23839
NO-HOG0000955_FOG0000297_n34	PostSpec_((P,P),(S,S))
NO-HOG0000957_FOG0000298_n32	Other_PreSpeclike_(S,(P,(P,S)))
NO-HOG0000973_FOG0000304_n32	Other_PreSpeclike_(S,(P,(P,S)))
NO-HOG0000975_FOG0000305_n1	PreSpec_((P,S),(P,S))	Orthologs:Paddlefish_XP_041106050.1,Sturgeon_g8075	Orthologs:Paddlefish_XP_041108049.1,Sturgeon_g9954
NO-HOG0000977_FOG0000305_n33	PreSpec_((P,S),(P,S))	Orthologs:Paddlefish_XP_041101125.1,Sturgeon_g4376	Orthologs:Paddlefish_XP_041103865.1,Sturgeon_g6216
NO-HOG0000986_FOG0000312_n28	PreSpec_((P,S),(P,S))	Orthologs:Paddlefish_XP_041119002.1,Sturgeon_g347	Orthologs:Paddlefish_XP_041075931.1,Sturgeon_g3728
NO-HOG0000987_FOG0000313_n1	PreSpec_((P,S),(P,S))	Orthologs:Paddlefish_XP_041122624.1,Sturgeon_g1257	Orthologs:Paddlefish_XP_041131960.1,Sturgeon_g3903
NO-HOG0000988_FOG0000313_n16	PostSpec_((P,P),(S,S))
NO-HOG0000989_FOG0000313_n29	PostSpec_((P,P),(S,S))
NO-HOG0000990_FOG0000314_n1	PostSpec_((P,P),(S,S))
NO-HOG0000991_FOG0000314_n19	PreSpec_((P,S),(P,S))	Orthologs:Paddlefish_XP_041134074.1,Sturgeon_g19272	Orthologs:Paddlefish_XP_041085379.1,Sturgeon_g20921
NO-HOG0000993_FOG0000315_n2	Other_PreSpeclike_(P,(S,(P,S)))
NO-HOG0000999_FOG0000316_n30	Other_PostSpeclike_(P,(P,(S,S)))
NO-HOG0001000_FOG0000317_n1	Other_PostSpeclike_(S,(S,(P,P)))
NO-HOG0001008_FOG0000319_n17	Other_PostSpeclike_(P,(P,(S,S)))
NO-HOG0001009_FOG0000319_n31	PreSpec_((P,S),(P,S))	Orthologs:Paddlefish_XP_041126597.1,Sturgeon_g1281	Orthologs:Paddlefish_XP_041129771.1,Sturgeon_g3923
NO-HOG0001011_FOG0000320_n16	PostSpec_((P,P),(S,S))
NO-HOG0001016_FOG0000321_n32	PostSpec_((P,P),(S,S))
NO-HOG0001022_FOG0000324_n1	Other_PostSpeclike_(P,(P,(S,S)))
NO-HOG0001024_FOG0000324_n32	PreSpec_((P,S),(P,S))	Orthologs:Paddlefish_XP_041117544.1,Sturgeon_g17518	Orthologs:Paddlefish_XP_041119042.1,Sturgeon_g15166
NO-HOG0001044_FOG0000330_n16	PreSpec_((P,S),(P,S))	Orthologs:Paddlefish_XP_041079411.1,Sturgeon_g1573	Orthologs:Paddlefish_XP_041128539.1,Sturgeon_g2623
NO-HOG0001063_FOG0000337_n1	PreSpec_((P,S),(P,S))	Orthologs:Paddlefish_XP_041075861.1,Sturgeon_g3724	Orthologs:Paddlefish_XP_041119106.1,Sturgeon_g353
NO-HOG0001065_FOG0000337_n31	Other_PreSpeclike_(P,(S,(P,S)))
NO-HOG0001067_FOG0000338_n18	PreSpec_((P,S),(P,S))	Orthologs:Paddlefish_XP_041106935.1,Sturgeon_g7714	Orthologs:Paddlefish_XP_041109002.1,Sturgeon_g10318
NO-HOG0001072_FOG0000340_n1	PreSpec_((P,S),(P,S))	Orthologs:Paddlefish_XP_041117224.1,Sturgeon_g11133	Orthologs:Paddlefish_XP_041125225.1,Sturgeon_g19113
NO-HOG0001073_FOG0000340_n16	PreSpec_((P,S),(P,S))	Orthologs:Paddlefish_XP_041117225.1,Sturgeon_g11134	Orthologs:Paddlefish_XP_041125226.1,Sturgeon_g19112
NO-HOG0001076_FOG0000341_n17	PreSpec_((P,S),(P,S))	Orthologs:Paddlefish_XP_041105563.1,Sturgeon_g8871	Orthologs:Paddlefish_XP_041107805.1,Sturgeon_g9129
NO-HOG0001078_FOG0000342_n1	Other_PreSpeclike_(S,(P,(P,S)))
NO-HOG0001086_FOG0000344_n40	Other_PreSpeclike_(P,(S,(P,S)))
NO-HOG0001089_FOG0000345_n29	PreSpec_((P,S),(P,S))	Orthologs:Paddlefish_XP_041109233.1,Sturgeon_g9639	Orthologs:Paddlefish_XP_041107194.1,Sturgeon_g8373
NO-HOG0001097_FOG0000350_n1	PostSpec_((P,P),(S,S))
NO-HOG0001098_FOG0000350_n18	PreSpec_((P,S),(P,S))	Orthologs:Paddlefish_XP_041133453.1,Sturgeon_g19200	Orthologs:Paddlefish_XP_041085202.1,Sturgeon_g20842
NO-HOG0001101_FOG0000351_n15	PostSpec_((P,P),(S,S))
NO-HOG0001102_FOG0000351_n31	PostSpec_((P,P),(S,S))
NO-HOG0001103_FOG0000352_n1	PostSpec_((P,P),(S,S))
NO-HOG0001106_FOG0000353_n1	Other_PreSpeclike_(S,(P,(P,S)))
NO-HOG0001107_FOG0000353_n16	PreSpec_((P,S),(P,S))	Orthologs:Paddlefish_XP_041076613.1,Sturgeon_g23274	Orthologs:Paddlefish_XP_041077513.1,Sturgeon_g22919
NO-HOG0001111_FOG0000354_n1	Other_PostSpeclike_(S,(S,(P,P)))
NO-HOG0001112_FOG0000354_n16	Other_PostSpeclike_(S,(S,(P,P)))
NO-HOG0001113_FOG0000354_n30	PostSpec_((P,P),(S,S))
NO-HOG0001119_FOG0000356_n27	PreSpec_((P,S),(P,S))	Orthologs:Paddlefish_XP_041134248.1,Sturgeon_g18786	Orthologs:Paddlefish_XP_041085605.1,Sturgeon_g20433
NO-HOG0001121_FOG0000357_n14	Other_PreSpeclike_(S,(P,(P,S)))
NO-HOG0001124_FOG0000358_n18	Other_PreSpeclike_(P,(S,(P,S)))
NO-HOG0001131_FOG0000361_n1	PostSpec_((P,P),(S,S))
NO-HOG0001146_FOG0000365_n1	PostSpec_((P,P),(S,S))
NO-HOG0001147_FOG0000365_n16	PostSpec_((P,P),(S,S))
NO-HOG0001148_FOG0000365_n30	PreSpec_((P,S),(P,S))	Orthologs:Paddlefish_XP_041106376.1,Sturgeon_g7986	Orthologs:Paddlefish_XP_041108434.1,Sturgeon_g10061
NO-HOG0001153_FOG0000368_n1	Other_PreSpeclike_(P,(S,(P,S)))
NO-HOG0001154_FOG0000368_n18	PostSpec_((P,P),(S,S))
NO-HOG0001158_FOG0000369_n29	PostSpec_((P,P),(S,S))
NO-HOG0001159_FOG0000370_n1	PostSpec_((P,P),(S,S))
NO-HOG0001162_FOG0000371_n1	PreSpec_((P,S),(P,S))	Orthologs:Paddlefish_XP_041107202.1,Sturgeon_g7638	Orthologs:Paddlefish_XP_041109244.1,Sturgeon_g10403
NO-HOG0001183_FOG0000379_n1	PostSpec_((P,P),(S,S))
NO-HOG0001185_FOG0000379_n28	PostSpec_((P,P),(S,S))
NO-HOG0001187_FOG0000380_n15	PostSpec_((P,P),(S,S))
NO-HOG0001190_FOG0000382_n1	PostSpec_((P,P),(S,S))
NO-HOG0001191_FOG0000382_n16	Other_PostSpeclike_(P,(P,(S,S)))
NO-HOG0001196_FOG0000385_n15	PreSpec_((P,S),(P,S))	Orthologs:Paddlefish_XP_041133352.1,Sturgeon_g14953	Orthologs:Paddlefish_XP_041126835.1,Sturgeon_g16981
NO-HOG0001197_FOG0000385_n29	Other_PostSpeclike_(P,(P,(S,S)))
NO-HOG0001205_FOG0000389_n1	PostSpec_((P,P),(S,S))
NO-HOG0001206_FOG0000389_n30	Other_PostSpeclike_(P,(P,(S,S)))
NO-HOG0001210_FOG0000391_n1	PreSpec_((P,S),(P,S))	Orthologs:Paddlefish_XP_041101209.1,Sturgeon_g5346	Orthologs:Paddlefish_XP_041102654.1,Sturgeon_g7153
NO-HOG0001212_FOG0000391_n33	PostSpec_((P,P),(S,S))
NO-HOG0001213_FOG0000392_n2	PostSpec_((P,P),(S,S))
NO-HOG0001216_FOG0000393_n1	Other_PostSpeclike_(P,(P,(S,S)))
NO-HOG0001220_FOG0000394_n27	PreSpec_((P,S),(P,S))	Orthologs:Paddlefish_XP_041115411.1,Sturgeon_g454	Orthologs:Paddlefish_XP_041079440.1,Sturgeon_g3583
NO-HOG0001221_FOG0000395_n1	Other_PostSpeclike_(S,(S,(P,P)))
NO-HOG0001222_FOG0000395_n17	PostSpec_((P,P),(S,S))
NO-HOG0001227_FOG0000397_n17	Other_PreSpeclike_(P,(S,(P,S)))
NO-HOG0001234_FOG0000400_n1	Other_PreSpeclike_(S,(P,(P,S)))
NO-HOG0001236_FOG0000400_n26	PreSpec_((P,S),(P,S))	Orthologs:Paddlefish_XP_041103919.1,Sturgeon_g6245	Orthologs:Paddlefish_XP_041101178.1,Sturgeon_g4397
NO-HOG0001238_FOG0000401_n16	PreSpec_((P,S),(P,S))	Orthologs:Paddlefish_XP_041121406.1,Sturgeon_g30494	Orthologs:Paddlefish_XP_041087333.1,Sturgeon_g33316
NO-HOG0001245_FOG0000404_n1	PostSpec_((P,P),(S,S))
NO-HOG0001252_FOG0000406_n1	Other_PreSpeclike_(P,(S,(P,S)))
NO-HOG0001256_FOG0000408_n1	PostSpec_((P,P),(S,S))
NO-HOG0001266_FOG0000411_n16	Other_PostSpeclike_(P,(P,(S,S)))
NO-HOG0001268_FOG0000412_n1	PostSpec_((P,P),(S,S))
NO-HOG0001270_FOG0000413_n1	Other_PostSpeclike_(P,(P,(S,S)))
NO-HOG0001273_FOG0000414_n2	PostSpec_((P,P),(S,S))
NO-HOG0001274_FOG0000414_n14	PostSpec_((P,P),(S,S))
NO-HOG0001277_FOG0000415_n15	PostSpec_((P,P),(S,S))
NO-HOG0001278_FOG0000415_n28	Other_PostSpeclike_(P,(P,(S,S)))
NO-HOG0001280_FOG0000416_n15	PreSpec_((P,S),(P,S))	Orthologs:Paddlefish_XP_041108109.1,Sturgeon_g9227	Orthologs:Paddlefish_XP_041106120.1,Sturgeon_g8033
NO-HOG0001282_FOG0000417_n1	Other_PostSpeclike_(P,(P,(S,S)))
NO-HOG0001283_FOG0000417_n18	PostSpec_((P,P),(S,S))
NO-HOG0001285_FOG0000418_n1	PostSpec_((P,P),(S,S))
NO-HOG0001290_FOG0000420_n1	PostSpec_((P,P),(S,S))
NO-HOG0001291_FOG0000420_n17	Other_PreSpeclike_(P,(S,(P,S)))
NO-HOG0001293_FOG0000421_n1	Other_PostSpeclike_(S,(S,(P,P)))
NO-HOG0001294_FOG0000421_n16	Other_PostSpeclike_(S,(S,(P,P)))
NO-HOG0001296_FOG0000422_n1	Other_PostSpeclike_(S,(S,(P,P)))
NO-HOG0001297_FOG0000422_n18	PostSpec_((P,P),(S,S))
NO-HOG0001300_FOG0000423_n1	PreSpec_((P,S),(P,S))	Orthologs:Paddlefish_XP_041114724.1,Sturgeon_g1554	Orthologs:Paddlefish_XP_041079983.1,Sturgeon_g2648
NO-HOG0001306_FOG0000427_n1	PostSpec_((P,P),(S,S))
NO-HOG0001310_FOG0000429_n14	Other_PostSpeclike_(P,(P,(S,S)))
NO-HOG0001317_FOG0000431_n1	Other_PostSpeclike_(P,(P,(S,S)))
NO-HOG0001319_FOG0000431_n29	PreSpec_((P,S),(P,S))	Orthologs:Paddlefish_XP_041121401.1,Sturgeon_g30182	Orthologs:Paddlefish_XP_041087366.1,Sturgeon_g33435
NO-HOG0001320_FOG0000432_n1	PostSpec_((P,P),(S,S))
NO-HOG0001322_FOG0000433_n1	Other_PostSpeclike_(P,(P,(S,S)))
NO-HOG0001325_FOG0000434_n17	Other_PostSpeclike_(P,(P,(S,S)))
NO-HOG0001340_FOG0000441_n29	PreSpec_((P,S),(P,S))	Orthologs:Paddlefish_XP_041104324.1,Sturgeon_g6418	Orthologs:Paddlefish_XP_041097548.1,Sturgeon_g5165
NO-HOG0001349_FOG0000448_n1	PostSpec_((P,P),(S,S))
NO-HOG0001350_FOG0000448_n16	PreSpec_((P,S),(P,S))	Orthologs:Paddlefish_XP_041134489.1,Sturgeon_g2888	Orthologs:Paddlefish_XP_041088535.1,Sturgeon_g72
NO-HOG0001352_FOG0000449_n0	PreSpec_((P,S),(P,S))	Orthologs:Paddlefish_XP_041073708.1,Sturgeon_g18755	Orthologs:Paddlefish_XP_041086152.1,Sturgeon_g20395
NO-HOG0001353_FOG0000450_n1	PostSpec_((P,P),(S,S))
NO-HOG0001354_FOG0000450_n17	PreSpec_((P,S),(P,S))	Orthologs:Paddlefish_XP_041117482.1,Sturgeon_g11956	Orthologs:Paddlefish_XP_041125020.1,Sturgeon_g18576
NO-HOG0001355_FOG0000450_n30	PostSpec_((P,P),(S,S))
NO-HOG0001358_FOG0000453_n1	PreSpec_((P,S),(P,S))	Orthologs:Paddlefish_XP_041125907.1,Sturgeon_g16449	Orthologs:Paddlefish_XP_041134261.1,Sturgeon_g15601
NO-HOG0001360_FOG0000453_n22	Other_PostSpeclike_(P,(P,(S,S)))
NO-HOG0001362_FOG0000454_n1	PreSpec_((P,S),(P,S))	Orthologs:Paddlefish_XP_041108091.1,Sturgeon_g9980	Orthologs:Paddlefish_XP_041106094.1,Sturgeon_g8745
NO-HOG0001373_FOG0000458_n1	PostSpec_((P,P),(S,S))
NO-HOG0001374_FOG0000458_n16	Other_PostSpeclike_(P,(P,(S,S)))
NO-HOG0001376_FOG0000459_n2	PostSpec_((P,P),(S,S))
NO-HOG0001377_FOG0000459_n14	Other_PostSpeclike_(S,(S,(P,P)))
NO-HOG0001379_FOG0000460_n1	PostSpec_((P,P),(S,S))
NO-HOG0001382_FOG0000460_n30	PreSpec_((P,S),(P,S))	Orthologs:Paddlefish_XP_041130666.1,Sturgeon_g3032	Orthologs:Paddlefish_XP_041121199.1,Sturgeon_g197
NO-HOG0001383_FOG0000461_n1	Other_PostSpeclike_(P,(P,(S,S)))
NO-HOG0001385_FOG0000462_n1	PreSpec_((P,S),(P,S))	Orthologs:Paddlefish_XP_041126999.1,Sturgeon_g16842	Orthologs:Paddlefish_XP_041119642.1,Sturgeon_g23371
NO-HOG0001386_FOG0000462_n16	PostSpec_((P,P),(S,S))
NO-HOG0001387_FOG0000462_n28	Other_PostSpeclike_(P,(P,(S,S)))
NO-HOG0001395_FOG0000464_n1	PreSpec_((P,S),(P,S))	Orthologs:Paddlefish_XP_041113147.1,Sturgeon_g11704	Orthologs:Paddlefish_XP_041111138.1,Sturgeon_g19495
NO-HOG0001424_FOG0000475_n1	PreSpec_((P,S),(P,S))	Orthologs:Paddlefish_XP_041102330.1,Sturgeon_g5798	Orthologs:Paddlefish_XP_041104999.1,Sturgeon_g7549
NO-HOG0001425_FOG0000475_n16	PreSpec_((P,S),(P,S))	Orthologs:Paddlefish_XP_041087538.1,Sturgeon_g33318	Orthologs:Paddlefish_XP_041121408.1,Sturgeon_g30493
NO-HOG0001426_FOG0000475_n29	PostSpec_((P,P),(S,S))
NO-HOG0001432_FOG0000480_n1	PostSpec_((P,P),(S,S))
NO-HOG0001434_FOG0000480_n25	Other_PostSpeclike_(P,(P,(S,S)))
NO-HOG0001435_FOG0000481_n1	Other_PreSpeclike_(P,(S,(P,S)))
NO-HOG0001445_FOG0000485_n1	PostSpec_((P,P),(S,S))
NO-HOG0001450_FOG0000487_n1	PostSpec_((P,P),(S,S))
NO-HOG0001453_FOG0000488_n1	PostSpec_((P,P),(S,S))
NO-HOG0001457_FOG0000490_n17	PostSpec_((P,P),(S,S))
NO-HOG0001458_FOG0000490_n27	PostSpec_((P,P),(S,S))
NO-HOG0001461_FOG0000491_n25	PostSpec_((P,P),(S,S))
NO-HOG0001467_FOG0000495_n1	Other_PreSpeclike_(P,(S,(P,S)))
NO-HOG0001470_FOG0000496_n16	Other_PostSpeclike_(P,(P,(S,S)))
NO-HOG0001471_FOG0000496_n29	Other_PostSpeclike_(P,(P,(S,S)))
NO-HOG0001472_FOG0000497_n1	PostSpec_((P,P),(S,S))
NO-HOG0001475_FOG0000498_n1	Other_PreSpeclike_(P,(S,(P,S)))
NO-HOG0001476_FOG0000498_n18	PreSpec_((P,S),(P,S))	Orthologs:Paddlefish_XP_041134419.1,Sturgeon_g19287	Orthologs:Paddlefish_XP_041085743.1,Sturgeon_g20938
NO-HOG0001482_FOG0000501_n1	PreSpec_((P,S),(P,S))	Orthologs:Paddlefish_XP_041124881.1,Sturgeon_g26879	Orthologs:Paddlefish_XP_041077984.1,Sturgeon_g22450
NO-HOG0001485_FOG0000502_n15	Other_PostSpeclike_(P,(P,(S,S)))
NO-HOG0001486_FOG0000502_n30	Other_PostSpeclike_(P,(P,(S,S)))
NO-HOG0001487_FOG0000503_n1	PostSpec_((P,P),(S,S))
NO-HOG0001494_FOG0000505_n28	Other_PostSpeclike_(P,(P,(S,S)))
NO-HOG0001497_FOG0000508_n1	PreSpec_((P,S),(P,S))	Orthologs:Paddlefish_XP_041104759.1,Sturgeon_g7460	Orthologs:Paddlefish_XP_041097943.1,Sturgeon_g4510
NO-HOG0001515_FOG0000519_n2	Other_PreSpeclike_(P,(S,(P,S)))
NO-HOG0001523_FOG0000522_n1	PreSpec_((P,S),(P,S))	Orthologs:Paddlefish_XP_041122356.1,Sturgeon_g156	Orthologs:Paddlefish_XP_041131810.1,Sturgeon_g2987
NO-HOG0001526_FOG0000523_n1	Other_PreSpeclike_(S,(P,(P,S)))
NO-HOG0001528_FOG0000524_n1	Other_PostSpeclike_(P,(P,(S,S)))
NO-HOG0001531_FOG0000525_n1	Other_PreSpeclike_(P,(S,(P,S)))
NO-HOG0001534_FOG0000526_n1	PostSpec_((P,P),(S,S))
NO-HOG0001541_FOG0000530_n3	PostSpec_((P,P),(S,S))
NO-HOG0001543_FOG0000530_n25	PostSpec_((P,P),(S,S))
NO-HOG0001544_FOG0000531_n1	PreSpec_((P,S),(P,S))	Orthologs:Paddlefish_XP_041107490.1,Sturgeon_g10051	Orthologs:Paddlefish_XP_041106361.1,Sturgeon_g7998
NO-HOG0001549_FOG0000533_n1	PreSpec_((P,S),(P,S))	Orthologs:Paddlefish_XP_041101590.1,Sturgeon_g4587	Orthologs:Paddlefish_XP_041104572.1,Sturgeon_g7378
NO-HOG0001550_FOG0000533_n16	Other_PreSpeclike_(P,(S,(P,S)))
NO-HOG0001551_FOG0000533_n27	PostSpec_((P,P),(S,S))
NO-HOG0001556_FOG0000536_n12	PreSpec_((P,S),(P,S))	Orthologs:Paddlefish_XP_041119984.1,Sturgeon_g23442	Orthologs:Paddlefish_XP_041126171.1,Sturgeon_g16760
NO-HOG0001557_FOG0000536_n25	PostSpec_((P,P),(S,S))
NO-HOG0001561_FOG0000539_n1	PreSpec_((P,S),(P,S))	Orthologs:Paddlefish_XP_041108367.1,Sturgeon_g9269	Orthologs:Paddlefish_XP_041106283.1,Sturgeon_g8723
NO-HOG0001562_FOG0000539_n16	PostSpec_((P,P),(S,S))
NO-HOG0001574_FOG0000544_n15	Other_PostSpeclike_(P,(P,(S,S)))
NO-HOG0001577_FOG0000545_n22	PreSpec_((P,S),(P,S))	Orthologs:Paddlefish_XP_041120599.1,Sturgeon_g23823	Orthologs:Paddlefish_XP_041127195.1,Sturgeon_g16264
NO-HOG0001589_FOG0000551_n1	Other_PostSpeclike_(S,(S,(P,P)))
NO-HOG0001590_FOG0000551_n15	PreSpec_((P,S),(P,S))	Orthologs:Paddlefish_XP_041101898.1,Sturgeon_g5650	Orthologs:Paddlefish_XP_041102554.1,Sturgeon_g6109
NO-HOG0001592_FOG0000552_n1	Other_PreSpeclike_(S,(P,(P,S)))
NO-HOG0001610_FOG0000561_n13	Other_PostSpeclike_(S,(S,(P,P)))
NO-HOG0001615_FOG0000564_n1	PostSpec_((P,P),(S,S))
NO-HOG0001619_FOG0000566_n1	PostSpec_((P,P),(S,S))
NO-HOG0001633_FOG0000573_n16	Other_PreSpeclike_(P,(S,(P,S)))
NO-HOG0001635_FOG0000574_n1	PreSpec_((P,S),(P,S))	Orthologs:Paddlefish_XP_041090486.1,Sturgeon_g11084	Orthologs:Paddlefish_XP_041092169.1,Sturgeon_g35564
NO-HOG0001638_FOG0000575_n17	Other_PostSpeclike_(P,(P,(S,S)))
NO-HOG0001640_FOG0000576_n1	Other_PostSpeclike_(P,(P,(S,S)))
NO-HOG0001642_FOG0000576_n27	PostSpec_((P,P),(S,S))
NO-HOG0001646_FOG0000578_n1	Other_PostSpeclike_(P,(P,(S,S)))
NO-HOG0001648_FOG0000578_n29	PostSpec_((P,P),(S,S))
NO-HOG0001670_FOG0000588_n1	PreSpec_((P,S),(P,S))	Orthologs:Paddlefish_XP_041110960.1,Sturgeon_g19533	Orthologs:Paddlefish_XP_041113313.1,Sturgeon_g11661
NO-HOG0001673_FOG0000589_n1	Other_PostSpeclike_(P,(P,(S,S)))
NO-HOG0001674_FOG0000589_n17	Other_PreSpeclike_(P,(S,(P,S)))
NO-HOG0001676_FOG0000590_n1	Other_PreSpeclike_(S,(P,(P,S)))
NO-HOG0001679_FOG0000591_n1	Other_PreSpeclike_(P,(S,(P,S)))
NO-HOG0001683_FOG0000593_n12	Other_PostSpeclike_(S,(S,(P,P)))
NO-HOG0001687_FOG0000595_n1	PostSpec_((P,P),(S,S))
NO-HOG0001688_FOG0000595_n17	PreSpec_((P,S),(P,S))	Orthologs:Paddlefish_XP_041123817.1,Sturgeon_g1197	Orthologs:Paddlefish_XP_041133474.1,Sturgeon_g3833
NO-HOG0001698_FOG0000601_n1	PreSpec_((P,S),(P,S))	Orthologs:Paddlefish_XP_041106568.1,Sturgeon_g7894	Orthologs:Paddlefish_XP_041108657.1,Sturgeon_g10139
NO-HOG0001712_FOG0000609_n1	PreSpec_((P,S),(P,S))	Orthologs:Paddlefish_XP_041085897.1,Sturgeon_g20809	Orthologs:Paddlefish_XP_041133890.1,Sturgeon_g18819
NO-HOG0001715_FOG0000610_n1	Other_PostSpeclike_(S,(S,(P,P)))
NO-HOG0001717_FOG0000611_n1	PreSpec_((P,S),(P,S))	Orthologs:Paddlefish_XP_041100719.1,Sturgeon_g5163	Orthologs:Paddlefish_XP_041104326.1,Sturgeon_g6419
NO-HOG0001722_FOG0000613_n1	PostSpec_((P,P),(S,S))
NO-HOG0001728_FOG0000616_n1	Other_PostSpeclike_(S,(S,(P,P)))
NO-HOG0001732_FOG0000618_n1	PreSpec_((P,S),(P,S))	Orthologs:Paddlefish_XP_041116545.1,Sturgeon_g19088	Orthologs:Paddlefish_XP_041123587.1,Sturgeon_g11154
NO-HOG0001735_FOG0000619_n1	Other_PreSpeclike_(P,(S,(P,S)))
NO-HOG0001738_FOG0000620_n2	PostSpec_((P,P),(S,S))
NO-HOG0001739_FOG0000620_n11	PreSpec_((P,S),(P,S))	Orthologs:Paddlefish_XP_041127583.1,Sturgeon_g3898	Orthologs:Paddlefish_XP_041086612.1,Sturgeon_g1253
NO-HOG0001741_FOG0000621_n1	Other_PreSpeclike_(P,(S,(P,S)))
NO-HOG0001743_FOG0000622_n1	Other_PostSpeclike_(P,(P,(S,S)))
NO-HOG0001757_FOG0000629_n1	PostSpec_((P,P),(S,S))
NO-HOG0001759_FOG0000630_n1	PostSpec_((P,P),(S,S))
NO-HOG0001762_FOG0000631_n1	Other_PostSpeclike_(P,(P,(S,S)))
NO-HOG0001763_FOG0000631_n15	Other_PostSpeclike_(S,(S,(P,P)))
NO-HOG0001774_FOG0000635_n24	Other_PostSpeclike_(P,(P,(S,S)))
NO-HOG0001775_FOG0000636_n3	Other_PreSpeclike_(S,(P,(P,S)))
NO-HOG0001778_FOG0000637_n1	PreSpec_((P,S),(P,S))	Orthologs:Paddlefish_XP_041108228.1,Sturgeon_g9246	Orthologs:Paddlefish_XP_041106187.1,Sturgeon_g8047
NO-HOG0001791_FOG0000643_n1	PostSpec_((P,P),(S,S))
NO-HOG0001803_FOG0000647_n17	Other_PreSpeclike_(S,(P,(P,S)))
NO-HOG0001808_FOG0000650_n6	PreSpec_((P,S),(P,S))	Orthologs:Paddlefish_XP_041127809.1,Sturgeon_g2901	Orthologs:Paddlefish_XP_041088275.1,Sturgeon_g1170
NO-HOG0001810_FOG0000650_n23	Other_PostSpeclike_(P,(P,(S,S)))
NO-HOG0001811_FOG0000651_n1	PostSpec_((P,P),(S,S))
NO-HOG0001816_FOG0000653_n1	PreSpec_((P,S),(P,S))	Orthologs:Paddlefish_XP_041085989.1,Sturgeon_g20455	Orthologs:Paddlefish_XP_041133819.1,Sturgeon_g19183
NO-HOG0001817_FOG0000653_n15	PostSpec_((P,P),(S,S))
NO-HOG0001820_FOG0000654_n14	PostSpec_((P,P),(S,S))
NO-HOG0001825_FOG0000656_n22	PostSpec_((P,P),(S,S))
NO-HOG0001828_FOG0000658_n1	Other_PostSpeclike_(S,(S,(P,P)))
NO-HOG0001842_FOG0000663_n1	Other_PostSpeclike_(P,(P,(S,S)))
NO-HOG0001843_FOG0000663_n16	PreSpec_((P,S),(P,S))	Orthologs:Paddlefish_XP_041092139.1,Sturgeon_g35321	Orthologs:Paddlefish_XP_041090673.1,Sturgeon_g11868
NO-HOG0001853_FOG0000667_n14	Other_PreSpeclike_(S,(P,(P,S)))
NO-HOG0001856_FOG0000668_n3	Other_PostSpeclike_(P,(P,(S,S)))
NO-HOG0001857_FOG0000668_n16	PostSpec_((P,P),(S,S))
NO-HOG0001858_FOG0000669_n1	PostSpec_((P,P),(S,S))
NO-HOG0001864_FOG0000672_n1	PostSpec_((P,P),(S,S))
NO-HOG0001866_FOG0000673_n1	Other_PostSpeclike_(P,(P,(S,S)))
NO-HOG0001875_FOG0000676_n10	Other_PreSpeclike_(P,(S,(P,S)))
NO-HOG0001881_FOG0000679_n1	PostSpec_((P,P),(S,S))
NO-HOG0001888_FOG0000685_n1	PreSpec_((P,S),(P,S))	Orthologs:Paddlefish_XP_041134298.1,Sturgeon_g18776	Orthologs:Paddlefish_XP_041085831.1,Sturgeon_g20417
NO-HOG0001893_FOG0000688_n1	Other_PostSpeclike_(S,(S,(P,P)))
NO-HOG0001895_FOG0000689_n1	PreSpec_((P,S),(P,S))	Orthologs:Paddlefish_XP_041132105.1,Sturgeon_g30003	Orthologs:Paddlefish_XP_041075064.1,Sturgeon_g27724
NO-HOG0001898_FOG0000690_n1	Other_PreSpeclike_(P,(S,(P,S)))
NO-HOG0001907_FOG0000694_n15	PostSpec_((P,P),(S,S))
NO-HOG0001909_FOG0000695_n1	PostSpec_((P,P),(S,S))
NO-HOG0001911_FOG0000696_n1	Other_PostSpeclike_(P,(P,(S,S)))
NO-HOG0001914_FOG0000697_n1	PostSpec_((P,P),(S,S))
NO-HOG0001918_FOG0000698_n16	Other_PostSpeclike_(P,(P,(S,S)))
NO-HOG0001922_FOG0000700_n1	PostSpec_((P,P),(S,S))
NO-HOG0001926_FOG0000701_n1	PostSpec_((P,P),(S,S))
NO-HOG0001932_FOG0000704_n1	Other_PostSpeclike_(P,(P,(S,S)))
NO-HOG0001939_FOG0000707_n1	PreSpec_((P,S),(P,S))	Orthologs:Paddlefish_XP_041124969.1,Sturgeon_g26817	Orthologs:Paddlefish_XP_041077232.1,Sturgeon_g22384
NO-HOG0001949_FOG0000712_n1	Other_PreSpeclike_(S,(P,(P,S)))
NO-HOG0001950_FOG0000712_n18	Other_PostSpeclike_(P,(P,(S,S)))
NO-HOG0001956_FOG0000715_n1	PreSpec_((P,S),(P,S))	Orthologs:Paddlefish_XP_041119836.1,Sturgeon_g15936	Orthologs:Paddlefish_XP_041118034.1,Sturgeon_g18248
NO-HOG0001960_FOG0000716_n19	PostSpec_((P,P),(S,S))
NO-HOG0001964_FOG0000718_n9	PreSpec_((P,S),(P,S))	Orthologs:Paddlefish_XP_041102672.1,Sturgeon_g6468	Orthologs:Paddlefish_XP_041101705.1,Sturgeon_g5583
NO-HOG0001974_FOG0000722_n1	PreSpec_((P,S),(P,S))	Orthologs:Paddlefish_XP_041100696.1,Sturgeon_g5154	Orthologs:Paddlefish_XP_041104344.1,Sturgeon_g6429
NO-HOG0001998_FOG0000738_n1	PostSpec_((P,P),(S,S))
NO-HOG0002003_FOG0000740_n21	PostSpec_((P,P),(S,S))
NO-HOG0002005_FOG0000742_n1	PostSpec_((P,P),(S,S))
NO-HOG0002018_FOG0000750_n1	Other_PreSpeclike_(S,(P,(P,S)))
NO-HOG0002024_FOG0000754_n1	PostSpec_((P,P),(S,S))
NO-HOG0002029_FOG0000757_n1	Other_PreSpeclike_(P,(S,(P,S)))
NO-HOG0002030_FOG0000757_n15	PostSpec_((P,P),(S,S))
NO-HOG0002045_FOG0000763_n1	PostSpec_((P,P),(S,S))
NO-HOG0002046_FOG0000763_n19	PreSpec_((P,S),(P,S))	Orthologs:Paddlefish_XP_041102025.1,Sturgeon_g5699	Orthologs:Paddlefish_XP_041103637.1,Sturgeon_g6138
NO-HOG0002050_FOG0000765_n1	PostSpec_((P,P),(S,S))
NO-HOG0002053_FOG0000766_n1	PreSpec_((P,S),(P,S))	Orthologs:Paddlefish_XP_041116186.1,Sturgeon_g440	Orthologs:Paddlefish_XP_041078500.1,Sturgeon_g2697
NO-HOG0002057_FOG0000768_n1	PreSpec_((P,S),(P,S))	Orthologs:Paddlefish_XP_041109134.1,Sturgeon_g9570	Orthologs:Paddlefish_XP_041107097.1,Sturgeon_g7672
NO-HOG0002060_FOG0000770_n1	Other_PreSpeclike_(P,(S,(P,S)))
NO-HOG0002064_FOG0000772_n1	Other_PostSpeclike_(P,(P,(S,S)))
NO-HOG0002065_FOG0000772_n16	PreSpec_((P,S),(P,S))	Orthologs:Paddlefish_XP_041108300.1,Sturgeon_g9260	Orthologs:Paddlefish_XP_041106245.1,Sturgeon_g8734
NO-HOG0002075_FOG0000782_n1	PreSpec_((P,S),(P,S))	Orthologs:Paddlefish_XP_041104353.1,Sturgeon_g7309	Orthologs:Paddlefish_XP_041100677.1,Sturgeon_g4243
NO-HOG0002081_FOG0000784_n19	Other_PostSpeclike_(S,(S,(P,P)))
NO-HOG0002082_FOG0000785_n1	PreSpec_((P,S),(P,S))	Orthologs:Paddlefish_XP_041087125.1,Sturgeon_g20367	Orthologs:Paddlefish_XP_041134059.1,Sturgeon_g18723
NO-HOG0002083_FOG0000785_n17	PreSpec_((P,S),(P,S))	Orthologs:Paddlefish_XP_041077289.1,Sturgeon_g23036	Orthologs:Paddlefish_XP_041075860.1,Sturgeon_g23157
NO-HOG0002085_FOG0000786_n16	PostSpec_((P,P),(S,S))
NO-HOG0002086_FOG0000787_n1	PreSpec_((P,S),(P,S))	Orthologs:Paddlefish_XP_041133618.1,Sturgeon_g19298	Orthologs:Paddlefish_XP_041084956.1,Sturgeon_g20952
NO-HOG0002087_FOG0000787_n18	PostSpec_((P,P),(S,S))
NO-HOG0002089_FOG0000788_n16	PreSpec_((P,S),(P,S))	Orthologs:Paddlefish_XP_041085331.1,Sturgeon_g20350	Orthologs:Paddlefish_XP_041134106.1,Sturgeon_g18703
NO-HOG0002094_FOG0000791_n1	PostSpec_((P,P),(S,S))
NO-HOG0002099_FOG0000793_n19	PostSpec_((P,P),(S,S))
NO-HOG0002101_FOG0000794_n17	Other_PreSpeclike_(P,(S,(P,S)))
NO-HOG0002107_FOG0000797_n1	PostSpec_((P,P),(S,S))
NO-HOG0002124_FOG0000805_n1	PostSpec_((P,P),(S,S))
NO-HOG0002125_FOG0000805_n17	Other_PostSpeclike_(P,(P,(S,S)))
NO-HOG0002129_FOG0000807_n1	PostSpec_((P,P),(S,S))
NO-HOG0002131_FOG0000808_n1	PostSpec_((P,P),(S,S))
NO-HOG0002134_FOG0000809_n19	Other_PostSpeclike_(S,(S,(P,P)))
NO-HOG0002138_FOG0000811_n15	PostSpec_((P,P),(S,S))
NO-HOG0002147_FOG0000814_n1	PostSpec_((P,P),(S,S))
NO-HOG0002155_FOG0000816_n14	PostSpec_((P,P),(S,S))
NO-HOG0002162_FOG0000819_n17	PreSpec_((P,S),(P,S))	Orthologs:Paddlefish_XP_041126856.1,Sturgeon_g16998	Orthologs:Paddlefish_XP_041073617.1,Sturgeon_g14942
NO-HOG0002166_FOG0000821_n23	Other_PreSpeclike_(P,(S,(P,S)))
NO-HOG0002169_FOG0000823_n17	PostSpec_((P,P),(S,S))
NO-HOG0002171_FOG0000824_n21	PostSpec_((P,P),(S,S))
NO-HOG0002172_FOG0000825_n1	Other_PostSpeclike_(P,(P,(S,S)))
NO-HOG0002175_FOG0000827_n1	PostSpec_((P,P),(S,S))
NO-HOG0002180_FOG0000829_n17	PreSpec_((P,S),(P,S))	Orthologs:Paddlefish_XP_041101845.1,Sturgeon_g5625	Orthologs:Paddlefish_XP_041103442.1,Sturgeon_g6955
NO-HOG0002183_FOG0000830_n23	Other_PreSpeclike_(S,(P,(P,S)))
NO-HOG0002187_FOG0000832_n15	PostSpec_((P,P),(S,S))
NO-HOG0002191_FOG0000835_n1	Other_PreSpeclike_(S,(P,(P,S)))
NO-HOG0002193_FOG0000836_n1	Other_PostSpeclike_(P,(P,(S,S)))
NO-HOG0002194_FOG0000836_n14	PreSpec_((P,S),(P,S))	Orthologs:Paddlefish_XP_041109353.1,Sturgeon_g10444	Orthologs:Paddlefish_XP_041105745.1,Sturgeon_g8934
NO-HOG0002199_FOG0000839_n1	PostSpec_((P,P),(S,S))
NO-HOG0002200_FOG0000839_n20	PreSpec_((P,S),(P,S))	Orthologs:Paddlefish_XP_041109072.1,Sturgeon_g10358	Orthologs:Paddlefish_XP_041107013.1,Sturgeon_g8436
NO-HOG0002206_FOG0000843_n1	Other_PostSpeclike_(S,(S,(P,P)))
NO-HOG0002207_FOG0000843_n16	PostSpec_((P,P),(S,S))
NO-HOG0002208_FOG0000844_n1	PostSpec_((P,P),(S,S))
NO-HOG0002214_FOG0000846_n1	PostSpec_((P,P),(S,S))
NO-HOG0002216_FOG0000847_n1	PostSpec_((P,P),(S,S))
NO-HOG0002217_FOG0000847_n17	PreSpec_((P,S),(P,S))	Orthologs:Paddlefish_XP_041108959.1,Sturgeon_g10304	Orthologs:Paddlefish_XP_041106894.1,Sturgeon_g7725
NO-HOG0002218_FOG0000848_n1	PreSpec_((P,S),(P,S))	Orthologs:Paddlefish_XP_041108806.1,Sturgeon_g9490	Orthologs:Paddlefish_XP_041106748.1,Sturgeon_g8519
NO-HOG0002232_FOG0000856_n15	Other_PreSpeclike_(P,(S,(P,S)))
NO-HOG0002234_FOG0000858_n1	Other_PostSpeclike_(P,(P,(S,S)))
NO-HOG0002235_FOG0000858_n15	PostSpec_((P,P),(S,S))
NO-HOG0002240_FOG0000861_n16	PreSpec_((P,S),(P,S))	Orthologs:Paddlefish_XP_041133598.1,Sturgeon_g19192	Orthologs:Paddlefish_XP_041085652.1,Sturgeon_g20832
NO-HOG0002241_FOG0000862_n2	Other_PostSpeclike_(P,(P,(S,S)))
NO-HOG0002249_FOG0000864_n16	PreSpec_((P,S),(P,S))	Orthologs:Paddlefish_XP_041111674.1,Sturgeon_g635	Orthologs:Paddlefish_XP_041126376.1,Sturgeon_g3400
NO-HOG0002254_FOG0000867_n1	PostSpec_((P,P),(S,S))
NO-HOG0002258_FOG0000869_n1	PostSpec_((P,P),(S,S))
NO-HOG0002259_FOG0000869_n14	PreSpec_((P,S),(P,S))	Orthologs:Paddlefish_XP_041125060.1,Sturgeon_g19075	Orthologs:Paddlefish_XP_041117900.1,Sturgeon_g11166
NO-HOG0002261_FOG0000870_n17	PostSpec_((P,P),(S,S))
NO-HOG0002265_FOG0000873_n1	PreSpec_((P,S),(P,S))	Orthologs:Paddlefish_XP_041111323.1,Sturgeon_g19432	Orthologs:Paddlefish_XP_041114401.1,Sturgeon_g11752
NO-HOG0002266_FOG0000873_n14	PostSpec_((P,P),(S,S))
NO-HOG0002268_FOG0000874_n14	PostSpec_((P,P),(S,S))
NO-HOG0002269_FOG0000875_n1	PostSpec_((P,P),(S,S))
NO-HOG0002276_FOG0000879_n1	PostSpec_((P,P),(S,S))
NO-HOG0002277_FOG0000879_n17	PostSpec_((P,P),(S,S))
NO-HOG0002279_FOG0000880_n16	Other_PostSpeclike_(P,(P,(S,S)))
NO-HOG0002280_FOG0000881_n1	Other_PostSpeclike_(P,(P,(S,S)))
NO-HOG0002281_FOG0000881_n13	Other_PostSpeclike_(S,(S,(P,P)))
NO-HOG0002285_FOG0000883_n1	PreSpec_((P,S),(P,S))	Orthologs:Paddlefish_XP_041109495.1,Sturgeon_g9743	Orthologs:Paddlefish_XP_041105383.1,Sturgeon_g8235
NO-HOG0002290_FOG0000885_n18	PostSpec_((P,P),(S,S))
NO-HOG0002291_FOG0000886_n1	Other_PostSpeclike_(S,(S,(P,P)))
NO-HOG0002292_FOG0000886_n17	Other_PostSpeclike_(P,(P,(S,S)))
NO-HOG0002296_FOG0000888_n17	PreSpec_((P,S),(P,S))	Orthologs:Paddlefish_XP_041105882.1,Sturgeon_g8864	Orthologs:Paddlefish_XP_041107821.1,Sturgeon_g9133
NO-HOG0002297_FOG0000889_n1	PostSpec_((P,P),(S,S))
NO-HOG0002298_FOG0000889_n18	PreSpec_((P,S),(P,S))	Orthologs:Paddlefish_XP_041131009.1,Sturgeon_g30028	Orthologs:Paddlefish_XP_041075471.1,Sturgeon_g27759
NO-HOG0002303_FOG0000892_n16	PostSpec_((P,P),(S,S))
NO-HOG0002304_FOG0000893_n1	PreSpec_((P,S),(P,S))	Orthologs:Paddlefish_XP_041120128.1,Sturgeon_g15264	Orthologs:Paddlefish_XP_041117851.1,Sturgeon_g17620
NO-HOG0002305_FOG0000893_n16	PostSpec_((P,P),(S,S))
NO-HOG0002309_FOG0000895_n1	Other_PostSpeclike_(P,(P,(S,S)))
NO-HOG0002311_FOG0000896_n1	PreSpec_((P,S),(P,S))	Orthologs:Paddlefish_XP_041102188.1,Sturgeon_g4812	Orthologs:Paddlefish_XP_041104878.1,Sturgeon_g6621
NO-HOG0002312_FOG0000896_n17	PostSpec_((P,P),(S,S))
NO-HOG0002316_FOG0000899_n1	Other_PostSpeclike_(S,(S,(P,P)))
NO-HOG0002317_FOG0000899_n17	PostSpec_((P,P),(S,S))
NO-HOG0002319_FOG0000900_n16	PostSpec_((P,P),(S,S))
NO-HOG0002323_FOG0000903_n2	Other_PostSpeclike_(S,(S,(P,P)))
NO-HOG0002326_FOG0000904_n1	Other_PreSpeclike_(P,(S,(P,S)))
NO-HOG0002333_FOG0000907_n12	PostSpec_((P,P),(S,S))
NO-HOG0002334_FOG0000908_n1	PreSpec_((P,S),(P,S))	Orthologs:Paddlefish_XP_041108518.1,Sturgeon_g10080	Orthologs:Paddlefish_XP_041106444.1,Sturgeon_g7964
NO-HOG0002336_FOG0000909_n1	PreSpec_((P,S),(P,S))	Orthologs:Paddlefish_XP_041104574.1,Sturgeon_g7381	Orthologs:Paddlefish_XP_041101586.1,Sturgeon_g4583
NO-HOG0002339_FOG0000910_n1	PostSpec_((P,P),(S,S))
NO-HOG0002343_FOG0000911_n17	PostSpec_((P,P),(S,S))
NO-HOG0002344_FOG0000912_n1	PostSpec_((P,P),(S,S))
NO-HOG0002349_FOG0000914_n15	PostSpec_((P,P),(S,S))
NO-HOG0002350_FOG0000915_n1	Other_PostSpeclike_(P,(P,(S,S)))
NO-HOG0002351_FOG0000915_n17	PostSpec_((P,P),(S,S))
NO-HOG0002354_FOG0000917_n16	PreSpec_((P,S),(P,S))	Orthologs:Paddlefish_XP_041106018.1,Sturgeon_g8829	Orthologs:Paddlefish_XP_041107986.1,Sturgeon_g9169
NO-HOG0002363_FOG0000924_n18	PostSpec_((P,P),(S,S))
NO-HOG0002365_FOG0000925_n17	PreSpec_((P,S),(P,S))	Orthologs:Paddlefish_XP_041123342.1,Sturgeon_g112	Orthologs:Paddlefish_XP_041132984.1,Sturgeon_g2947
NO-HOG0002366_FOG0000926_n1	PreSpec_((P,S),(P,S))	Orthologs:Paddlefish_XP_041101566.1,Sturgeon_g67	Orthologs:Paddlefish_XP_041127823.1,Sturgeon_g3815
NO-HOG0002367_FOG0000926_n15	PostSpec_((P,P),(S,S))
NO-HOG0002370_FOG0000928_n1	Other_PreSpeclike_(P,(S,(P,S)))
NO-HOG0002372_FOG0000929_n1	PostSpec_((P,P),(S,S))
NO-HOG0002375_FOG0000930_n17	PreSpec_((P,S),(P,S))	Orthologs:Paddlefish_XP_041085827.1,Sturgeon_g20412	Orthologs:Paddlefish_XP_041134300.1,Sturgeon_g18769
NO-HOG0002376_FOG0000931_n1	PreSpec_((P,S),(P,S))	Orthologs:Paddlefish_XP_041104140.1,Sturgeon_g6377	Orthologs:Paddlefish_XP_041100909.1,Sturgeon_g5204
NO-HOG0002382_FOG0000933_n1	PostSpec_((P,P),(S,S))
NO-HOG0002384_FOG0000934_n1	PreSpec_((P,S),(P,S))	Orthologs:Paddlefish_XP_041116540.1,Sturgeon_g409	Orthologs:Paddlefish_XP_041078242.1,Sturgeon_g3631
NO-HOG0002388_FOG0000935_n1	Other_PostSpeclike_(P,(P,(S,S)))
NO-HOG0002390_FOG0000936_n1	Other_PostSpeclike_(P,(P,(S,S)))
NO-HOG0002391_FOG0000936_n17	PostSpec_((P,P),(S,S))
NO-HOG0002392_FOG0000937_n1	PostSpec_((P,P),(S,S))
NO-HOG0002393_FOG0000937_n15	PostSpec_((P,P),(S,S))
NO-HOG0002399_FOG0000940_n1	Other_PostSpeclike_(P,(P,(S,S)))
NO-HOG0002400_FOG0000940_n17	PreSpec_((P,S),(P,S))	Orthologs:Paddlefish_XP_041077756.1,Sturgeon_g2724	Orthologs:Paddlefish_XP_041117129.1,Sturgeon_g388
NO-HOG0002404_FOG0000943_n1	PostSpec_((P,P),(S,S))
NO-HOG0002409_FOG0000945_n17	PostSpec_((P,P),(S,S))
NO-HOG0002413_FOG0000948_n14	PostSpec_((P,P),(S,S))
NO-HOG0002419_FOG0000952_n1	Other_PostSpeclike_(P,(P,(S,S)))
NO-HOG0002420_FOG0000952_n17	PostSpec_((P,P),(S,S))
NO-HOG0002421_FOG0000953_n1	Other_PreSpeclike_(P,(S,(P,S)))
NO-HOG0002424_FOG0000955_n1	Other_PostSpeclike_(P,(P,(S,S)))
NO-HOG0002433_FOG0000958_n1	PostSpec_((P,P),(S,S))
NO-HOG0002435_FOG0000959_n1	PostSpec_((P,P),(S,S))
NO-HOG0002439_FOG0000961_n15	PreSpec_((P,S),(P,S))	Orthologs:Paddlefish_XP_041103513.1,Sturgeon_g6978	Orthologs:Paddlefish_XP_041101910.1,Sturgeon_g5666
NO-HOG0002440_FOG0000962_n1	Other_PostSpeclike_(P,(P,(S,S)))
NO-HOG0002443_FOG0000962_n21	Other_PostSpeclike_(P,(P,(S,S)))
NO-HOG0002449_FOG0000966_n1	Other_PreSpeclike_(P,(S,(P,S)))
NO-HOG0002450_FOG0000966_n16	PostSpec_((P,P),(S,S))
NO-HOG0002451_FOG0000967_n1	PostSpec_((P,P),(S,S))
NO-HOG0002452_FOG0000967_n16	Other_PreSpeclike_(P,(S,(P,S)))
NO-HOG0002455_FOG0000969_n1	PostSpec_((P,P),(S,S))
NO-HOG0002458_FOG0000970_n18	PostSpec_((P,P),(S,S))
NO-HOG0002461_FOG0000972_n1	Other_PostSpeclike_(S,(S,(P,P)))
NO-HOG0002463_FOG0000973_n1	PostSpec_((P,P),(S,S))
NO-HOG0002466_FOG0000974_n16	PostSpec_((P,P),(S,S))
NO-HOG0002467_FOG0000975_n1	PostSpec_((P,P),(S,S))
NO-HOG0002469_FOG0000976_n1	PostSpec_((P,P),(S,S))
NO-HOG0002476_FOG0000979_n2	PostSpec_((P,P),(S,S))
NO-HOG0002478_FOG0000980_n1	PreSpec_((P,S),(P,S))	Orthologs:Paddlefish_XP_041111156.1,Sturgeon_g19482	Orthologs:Paddlefish_XP_041114482.1,Sturgeon_g11714
NO-HOG0002482_FOG0000981_n16	PostSpec_((P,P),(S,S))
NO-HOG0002483_FOG0000982_n1	PostSpec_((P,P),(S,S))
NO-HOG0002484_FOG0000982_n17	PostSpec_((P,P),(S,S))
NO-HOG0002486_FOG0000983_n17	Other_PostSpeclike_(P,(P,(S,S)))
NO-HOG0002489_FOG0000985_n1	PostSpec_((P,P),(S,S))
NO-HOG0002492_FOG0000986_n16	Other_PreSpeclike_(P,(S,(P,S)))
NO-HOG0002502_FOG0000990_n14	PreSpec_((P,S),(P,S))	Orthologs:Paddlefish_XP_041120035.1,Sturgeon_g15251	Orthologs:Paddlefish_XP_041117797.1,Sturgeon_g17604
NO-HOG0002504_FOG0000991_n17	PostSpec_((P,P),(S,S))
NO-HOG0002505_FOG0000992_n1	Other_PreSpeclike_(P,(S,(P,S)))
NO-HOG0002506_FOG0000992_n15	Other_PreSpeclike_(S,(P,(P,S)))
NO-HOG0002508_FOG0000993_n16	PostSpec_((P,P),(S,S))
NO-HOG0002514_FOG0000996_n1	Other_PreSpeclike_(S,(P,(P,S)))
NO-HOG0002515_FOG0000996_n18	PostSpec_((P,P),(S,S))
NO-HOG0002516_FOG0000997_n1	PostSpec_((P,P),(S,S))
NO-HOG0002517_FOG0000997_n16	PreSpec_((P,S),(P,S))	Orthologs:Paddlefish_XP_041101164.1,Sturgeon_g5327	Orthologs:Paddlefish_XP_041103902.1,Sturgeon_g7136
NO-HOG0002518_FOG0000998_n1	Other_PostSpeclike_(P,(P,(S,S)))
NO-HOG0002520_FOG0000999_n1	PostSpec_((P,P),(S,S))
NO-HOG0002522_FOG0001000_n1	PostSpec_((P,P),(S,S))
NO-HOG0002525_FOG0001002_n16	PreSpec_((P,S),(P,S))	Orthologs:Paddlefish_XP_041103789.1,Sturgeon_g7075	Orthologs:Paddlefish_XP_041101313.1,Sturgeon_g4472
NO-HOG0002526_FOG0001003_n1	PostSpec_((P,P),(S,S))
NO-HOG0002527_FOG0001003_n17	Other_PreSpeclike_(P,(S,(P,S)))
NO-HOG0002528_FOG0001004_n1	PostSpec_((P,P),(S,S))
NO-HOG0002529_FOG0001004_n16	PreSpec_((P,S),(P,S))	Orthologs:Paddlefish_XP_041103923.1,Sturgeon_g6249	Orthologs:Paddlefish_XP_041101183.1,Sturgeon_g4400
NO-HOG0002532_FOG0001006_n1	Other_PreSpeclike_(S,(P,(P,S)))
NO-HOG0002535_FOG0001007_n15	PreSpec_((P,S),(P,S))	Orthologs:Paddlefish_XP_041121108.1,Sturgeon_g203	Orthologs:Paddlefish_XP_041130539.1,Sturgeon_g3036
NO-HOG0002539_FOG0001010_n0	Other_PreSpeclike_(P,(S,(P,S)))
NO-HOG0002543_FOG0001012_n13	PostSpec_((P,P),(S,S))
NO-HOG0002544_FOG0001013_n1	Other_PostSpeclike_(P,(P,(S,S)))
NO-HOG0002545_FOG0001013_n15	PreSpec_((P,S),(P,S))	Orthologs:Paddlefish_XP_041105655.1,Sturgeon_g8209	Orthologs:Paddlefish_XP_041109438.1,Sturgeon_g9719
NO-HOG0002547_FOG0001014_n16	PreSpec_((P,S),(P,S))	Orthologs:Paddlefish_XP_041109787.1,Sturgeon_g10348	Orthologs:Paddlefish_XP_041107446.1,Sturgeon_g8417
NO-HOG0002557_FOG0001020_n17	PreSpec_((P,S),(P,S))	Orthologs:Paddlefish_XP_041105865.1,Sturgeon_g8878	Orthologs:Paddlefish_XP_041107782.1,Sturgeon_g9120
NO-HOG0002560_FOG0001021_n7	PreSpec_((P,S),(P,S))	Orthologs:Paddlefish_XP_041092388.1,Sturgeon_g35563	Orthologs:Paddlefish_XP_041090579.1,Sturgeon_g11086
NO-HOG0002561_FOG0001021_n17	PreSpec_((P,S),(P,S))	Orthologs:Paddlefish_XP_041107328.1,Sturgeon_g8338	Orthologs:Paddlefish_XP_041107686.1,Sturgeon_g9856
NO-HOG0002569_FOG0001028_n1	PostSpec_((P,P),(S,S))
NO-HOG0002571_FOG0001029_n1	Other_PreSpeclike_(P,(S,(P,S)))
NO-HOG0002572_FOG0001029_n15	PostSpec_((P,P),(S,S))
NO-HOG0002574_FOG0001030_n1	Other_PreSpeclike_(P,(S,(P,S)))
NO-HOG0002576_FOG0001031_n1	PreSpec_((P,S),(P,S))	Orthologs:Paddlefish_XP_041122718.1,Sturgeon_g143	Orthologs:Paddlefish_XP_041132292.1,Sturgeon_g2971
NO-HOG0002577_FOG0001031_n16	PostSpec_((P,P),(S,S))
NO-HOG0002582_FOG0001034_n1	Other_PreSpeclike_(P,(S,(P,S)))
NO-HOG0002587_FOG0001037_n1	PreSpec_((P,S),(P,S))	Orthologs:Paddlefish_XP_041085798.1,Sturgeon_g20901	Orthologs:Paddlefish_XP_041134158.1,Sturgeon_g19254
NO-HOG0002590_FOG0001038_n16	PostSpec_((P,P),(S,S))
NO-HOG0002591_FOG0001039_n1	PreSpec_((P,S),(P,S))	Orthologs:Paddlefish_XP_041085585.1,Sturgeon_g20932	Orthologs:Paddlefish_XP_041133083.1,Sturgeon_g19282
NO-HOG0002592_FOG0001039_n14	PostSpec_((P,P),(S,S))
NO-HOG0002593_FOG0001040_n1	Other_PreSpeclike_(P,(S,(P,S)))
NO-HOG0002595_FOG0001041_n1	Other_PostSpeclike_(P,(P,(S,S)))
NO-HOG0002596_FOG0001041_n15	Other_PostSpeclike_(P,(P,(S,S)))
NO-HOG0002598_FOG0001042_n14	PostSpec_((P,P),(S,S))
NO-HOG0002599_FOG0001043_n1	PreSpec_((P,S),(P,S))	Orthologs:Paddlefish_XP_041122072.1,Sturgeon_g1268	Orthologs:Paddlefish_XP_041131567.1,Sturgeon_g3916
NO-HOG0002600_FOG0001043_n15	PostSpec_((P,P),(S,S))
NO-HOG0002604_FOG0001045_n15	PostSpec_((P,P),(S,S))
NO-HOG0002605_FOG0001046_n1	PostSpec_((P,P),(S,S))
NO-HOG0002608_FOG0001047_n17	PostSpec_((P,P),(S,S))
NO-HOG0002609_FOG0001048_n1	PostSpec_((P,P),(S,S))
NO-HOG0002612_FOG0001049_n15	PostSpec_((P,P),(S,S))
NO-HOG0002613_FOG0001050_n1	PostSpec_((P,P),(S,S))
NO-HOG0002614_FOG0001050_n15	Other_PostSpeclike_(S,(S,(P,P)))
NO-HOG0002618_FOG0001053_n1	PostSpec_((P,P),(S,S))
NO-HOG0002621_FOG0001054_n17	PostSpec_((P,P),(S,S))
NO-HOG0002623_FOG0001055_n16	PostSpec_((P,P),(S,S))
NO-HOG0002626_FOG0001057_n1	PostSpec_((P,P),(S,S))
NO-HOG0002627_FOG0001057_n15	PostSpec_((P,P),(S,S))
NO-HOG0002630_FOG0001059_n1	PostSpec_((P,P),(S,S))
NO-HOG0002634_FOG0001061_n1	PreSpec_((P,S),(P,S))	Orthologs:Paddlefish_XP_041117069.1,Sturgeon_g11985	Orthologs:Paddlefish_XP_041124627.1,Sturgeon_g18547
NO-HOG0002635_FOG0001061_n16	PreSpec_((P,S),(P,S))	Orthologs:Paddlefish_XP_041122931.1,Sturgeon_g130	Orthologs:Paddlefish_XP_041132508.1,Sturgeon_g2962
NO-HOG0002637_FOG0001062_n17	Other_PostSpeclike_(P,(P,(S,S)))
NO-HOG0002643_FOG0001065_n15	PostSpec_((P,P),(S,S))
NO-HOG0002644_FOG0001066_n1	PostSpec_((P,P),(S,S))
NO-HOG0002650_FOG0001069_n1	Other_PostSpeclike_(S,(S,(P,P)))
NO-HOG0002656_FOG0001071_n16	PostSpec_((P,P),(S,S))
NO-HOG0002659_FOG0001073_n1	PostSpec_((P,P),(S,S))
NO-HOG0002662_FOG0001074_n14	PostSpec_((P,P),(S,S))
NO-HOG0002668_FOG0001077_n1	Other_PostSpeclike_(S,(S,(P,P)))
NO-HOG0002672_FOG0001079_n1	PreSpec_((P,S),(P,S))	Orthologs:Paddlefish_XP_041108954.1,Sturgeon_g9541	Orthologs:Paddlefish_XP_041107435.1,Sturgeon_g8478
NO-HOG0002677_FOG0001080_n17	PostSpec_((P,P),(S,S))
NO-HOG0002678_FOG0001081_n1	PostSpec_((P,P),(S,S))
NO-HOG0002679_FOG0001081_n16	PreSpec_((P,S),(P,S))	Orthologs:Paddlefish_XP_041117324.1,Sturgeon_g11912	Orthologs:Paddlefish_XP_041123580.1,Sturgeon_g18634
NO-HOG0002680_FOG0001082_n1	PostSpec_((P,P),(S,S))
NO-HOG0002683_FOG0001083_n15	Other_PostSpeclike_(S,(S,(P,P)))
NO-HOG0002684_FOG0001084_n1	PostSpec_((P,P),(S,S))
NO-HOG0002685_FOG0001084_n18	PostSpec_((P,P),(S,S))
NO-HOG0002687_FOG0001085_n15	PostSpec_((P,P),(S,S))
NO-HOG0002688_FOG0001086_n1	PreSpec_((P,S),(P,S))	Orthologs:Paddlefish_XP_041107100.1,Sturgeon_g8400	Orthologs:Paddlefish_XP_041109138.1,Sturgeon_g10334
NO-HOG0002691_FOG0001087_n14	Other_PostSpeclike_(P,(P,(S,S)))
NO-HOG0002695_FOG0001089_n15	PreSpec_((P,S),(P,S))	Orthologs:Paddlefish_XP_041133862.1,Sturgeon_g15051	Orthologs:Paddlefish_XP_041126682.1,Sturgeon_g16876
NO-HOG0002696_FOG0001090_n1	PreSpec_((P,S),(P,S))	Orthologs:Paddlefish_XP_041126106.1,Sturgeon_g3501	Orthologs:Paddlefish_XP_041113531.1,Sturgeon_g532
NO-HOG0002697_FOG0001090_n17	PostSpec_((P,P),(S,S))
NO-HOG0002698_FOG0001091_n1	PostSpec_((P,P),(S,S))
NO-HOG0002699_FOG0001091_n17	PostSpec_((P,P),(S,S))
NO-HOG0002700_FOG0001092_n1	PostSpec_((P,P),(S,S))
NO-HOG0002706_FOG0001095_n1	PostSpec_((P,P),(S,S))
NO-HOG0002707_FOG0001095_n16	Other_PostSpeclike_(P,(P,(S,S)))
NO-HOG0002708_FOG0001096_n1	PreSpec_((P,S),(P,S))	Orthologs:Paddlefish_XP_041115023.1,Sturgeon_g12674	Orthologs:Paddlefish_XP_041128280.1,Sturgeon_g14341
NO-HOG0002709_FOG0001096_n16	PostSpec_((P,P),(S,S))
NO-HOG0002711_FOG0001097_n16	PostSpec_((P,P),(S,S))
NO-HOG0002712_FOG0001098_n1	PostSpec_((P,P),(S,S))
NO-HOG0002713_FOG0001098_n14	Other_PreSpeclike_(P,(S,(P,S)))
NO-HOG0002717_FOG0001100_n15	Other_PostSpeclike_(S,(S,(P,P)))
NO-HOG0002721_FOG0001102_n14	PostSpec_((P,P),(S,S))
NO-HOG0002730_FOG0001108_n16	PostSpec_((P,P),(S,S))
NO-HOG0002733_FOG0001110_n13	Other_PostSpeclike_(S,(S,(P,P)))
NO-HOG0002737_FOG0001113_n1	PostSpec_((P,P),(S,S))
NO-HOG0002738_FOG0001113_n17	Other_PreSpeclike_(P,(S,(P,S)))
NO-HOG0002739_FOG0001114_n1	Other_PreSpeclike_(S,(P,(P,S)))
NO-HOG0002742_FOG0001115_n12	PostSpec_((P,P),(S,S))
NO-HOG0002747_FOG0001118_n1	PreSpec_((P,S),(P,S))	Orthologs:Paddlefish_XP_041131244.1,Sturgeon_g30035	Orthologs:Paddlefish_XP_041075267.1,Sturgeon_g27771
NO-HOG0002748_FOG0001118_n15	PostSpec_((P,P),(S,S))
NO-HOG0002755_FOG0001122_n16	Other_PreSpeclike_(S,(P,(P,S)))
NO-HOG0002757_FOG0001123_n16	PostSpec_((P,P),(S,S))
NO-HOG0002758_FOG0001124_n1	PostSpec_((P,P),(S,S))
NO-HOG0002759_FOG0001124_n15	Other_PreSpeclike_(P,(S,(P,S)))
NO-HOG0002761_FOG0001126_n1	Other_PostSpeclike_(P,(P,(S,S)))
NO-HOG0002763_FOG0001127_n1	PreSpec_((P,S),(P,S))	Orthologs:Paddlefish_XP_041117631.1,Sturgeon_g17549	Orthologs:Paddlefish_XP_041119449.1,Sturgeon_g15194
NO-HOG0002766_FOG0001128_n16	PostSpec_((P,P),(S,S))
NO-HOG0002770_FOG0001131_n1	PreSpec_((P,S),(P,S))	Orthologs:Paddlefish_XP_041104141.1,Sturgeon_g7264	Orthologs:Paddlefish_XP_041100899.1,Sturgeon_g4296
NO-HOG0002774_FOG0001132_n15	PostSpec_((P,P),(S,S))
NO-HOG0002775_FOG0001133_n1	Other_PreSpeclike_(S,(P,(P,S)))
NO-HOG0002777_FOG0001134_n1	PreSpec_((P,S),(P,S))	Orthologs:Paddlefish_XP_041102258.1,Sturgeon_g4839	Orthologs:Paddlefish_XP_041104928.1,Sturgeon_g6645
NO-HOG0002778_FOG0001134_n14	Other_PostSpeclike_(S,(S,(P,P)))
NO-HOG0002780_FOG0001135_n15	PostSpec_((P,P),(S,S))
NO-HOG0002783_FOG0001137_n15	PostSpec_((P,P),(S,S))
NO-HOG0002786_FOG0001139_n1	PostSpec_((P,P),(S,S))
NO-HOG0002787_FOG0001139_n15	PreSpec_((P,S),(P,S))	Orthologs:Paddlefish_XP_041103699.1,Sturgeon_g7053	Orthologs:Paddlefish_XP_041102110.1,Sturgeon_g4775
NO-HOG0002790_FOG0001141_n1	PostSpec_((P,P),(S,S))
NO-HOG0002791_FOG0001141_n17	Other_PreSpeclike_(S,(P,(P,S)))
NO-HOG0002793_FOG0001142_n16	PreSpec_((P,S),(P,S))	Orthologs:Paddlefish_XP_041101868.1,Sturgeon_g5632	Orthologs:Paddlefish_XP_041102549.1,Sturgeon_g6962
NO-HOG0002801_FOG0001146_n16	Other_PreSpeclike_(S,(P,(P,S)))
NO-HOG0002803_FOG0001147_n13	PostSpec_((P,P),(S,S))
NO-HOG0002808_FOG0001151_n1	PreSpec_((P,S),(P,S))	Orthologs:Paddlefish_XP_041119717.1,Sturgeon_g269	Orthologs:Paddlefish_XP_041075339.1,Sturgeon_g3695
NO-HOG0002810_FOG0001152_n1	Other_PostSpeclike_(S,(S,(P,P)))
NO-HOG0002811_FOG0001152_n16	Other_PostSpeclike_(S,(S,(P,P)))
NO-HOG0002815_FOG0001154_n15	Other_PostSpeclike_(P,(P,(S,S)))
NO-HOG0002817_FOG0001155_n17	Other_PostSpeclike_(P,(P,(S,S)))
NO-HOG0002818_FOG0001156_n1	Other_PostSpeclike_(S,(S,(P,P)))
NO-HOG0002827_FOG0001161_n1	Other_PreSpeclike_(S,(P,(P,S)))
NO-HOG0002829_FOG0001162_n1	Other_PostSpeclike_(P,(P,(S,S)))
NO-HOG0002834_FOG0001164_n1	PostSpec_((P,P),(S,S))
NO-HOG0002836_FOG0001165_n1	PreSpec_((P,S),(P,S))	Orthologs:Paddlefish_XP_041107469.1,Sturgeon_g9115	Orthologs:Paddlefish_XP_041105844.1,Sturgeon_g8888
NO-HOG0002837_FOG0001165_n16	Other_PreSpeclike_(P,(S,(P,S)))
NO-HOG0002838_FOG0001166_n1	Other_PostSpeclike_(P,(P,(S,S)))
NO-HOG0002852_FOG0001174_n1	PostSpec_((P,P),(S,S))
NO-HOG0002853_FOG0001174_n17	PreSpec_((P,S),(P,S))	Orthologs:Paddlefish_XP_041105936.1,Sturgeon_g8118	Orthologs:Paddlefish_XP_041107880.1,Sturgeon_g9913
NO-HOG0002855_FOG0001175_n18	PreSpec_((P,S),(P,S))	Orthologs:Paddlefish_XP_041100697.1,Sturgeon_g4248	Orthologs:Paddlefish_XP_041104343.1,Sturgeon_g7302
NO-HOG0002860_FOG0001178_n16	Other_PreSpeclike_(S,(P,(P,S)))
NO-HOG0002869_FOG0001183_n1	PostSpec_((P,P),(S,S))
NO-HOG0002870_FOG0001183_n16	PreSpec_((P,S),(P,S))	Orthologs:Paddlefish_XP_041104706.1,Sturgeon_g7439	Orthologs:Paddlefish_XP_041101478.1,Sturgeon_g4534
NO-HOG0002875_FOG0001186_n1	Other_PostSpeclike_(P,(P,(S,S)))
NO-HOG0002876_FOG0001186_n17	PostSpec_((P,P),(S,S))
NO-HOG0002878_FOG0001187_n17	PostSpec_((P,P),(S,S))
NO-HOG0002880_FOG0001188_n14	PostSpec_((P,P),(S,S))
NO-HOG0002890_FOG0001195_n1	PostSpec_((P,P),(S,S))
NO-HOG0002891_FOG0001195_n15	PreSpec_((P,S),(P,S))	Orthologs:Paddlefish_XP_041123759.1,Sturgeon_g1199	Orthologs:Paddlefish_XP_041133342.1,Sturgeon_g3836
NO-HOG0002895_FOG0001197_n15	Other_PostSpeclike_(P,(P,(S,S)))
NO-HOG0002896_FOG0001198_n1	Other_PreSpeclike_(S,(P,(P,S)))
NO-HOG0002900_FOG0001200_n1	Other_PostSpeclike_(S,(S,(P,P)))
NO-HOG0002901_FOG0001200_n16	PostSpec_((P,P),(S,S))
NO-HOG0002903_FOG0001201_n9	PreSpec_((P,S),(P,S))	Orthologs:Paddlefish_XP_041084992.1,Sturgeon_g20372	Orthologs:Paddlefish_XP_041134123.1,Sturgeon_g18727
NO-HOG0002909_FOG0001204_n1	Other_PreSpeclike_(P,(S,(P,S)))
NO-HOG0002912_FOG0001205_n13	PostSpec_((P,P),(S,S))
NO-HOG0002915_FOG0001206_n15	Other_PostSpeclike_(P,(P,(S,S)))
NO-HOG0002916_FOG0001207_n1	PreSpec_((P,S),(P,S))	Orthologs:Paddlefish_XP_041085994.1,Sturgeon_g20440	Orthologs:Paddlefish_XP_041134416.1,Sturgeon_g18793
NO-HOG0002919_FOG0001208_n15	PostSpec_((P,P),(S,S))
NO-HOG0002920_FOG0001209_n1	Other_PostSpeclike_(P,(P,(S,S)))
NO-HOG0002929_FOG0001213_n13	Other_PostSpeclike_(P,(P,(S,S)))
NO-HOG0002932_FOG0001215_n1	Other_PostSpeclike_(S,(S,(P,P)))
NO-HOG0002933_FOG0001215_n16	PreSpec_((P,S),(P,S))	Orthologs:Paddlefish_XP_041090698.1,Sturgeon_g1125	Orthologs:Paddlefish_XP_041073657.1,Sturgeon_g3797
NO-HOG0002935_FOG0001216_n15	PostSpec_((P,P),(S,S))
NO-HOG0002936_FOG0001217_n1	Other_PostSpeclike_(P,(P,(S,S)))
NO-HOG0002939_FOG0001218_n13	PostSpec_((P,P),(S,S))
NO-HOG0002940_FOG0001219_n1	PostSpec_((P,P),(S,S))
NO-HOG0002941_FOG0001219_n15	PostSpec_((P,P),(S,S))
NO-HOG0002942_FOG0001220_n1	PostSpec_((P,P),(S,S))
NO-HOG0002943_FOG0001220_n15	Other_PostSpeclike_(S,(S,(P,P)))
NO-HOG0002945_FOG0001221_n12	PostSpec_((P,P),(S,S))
NO-HOG0002946_FOG0001222_n1	Other_PostSpeclike_(P,(P,(S,S)))
NO-HOG0002949_FOG0001224_n1	PreSpec_((P,S),(P,S))	Orthologs:Paddlefish_XP_041079220.1,Sturgeon_g3593	Orthologs:Paddlefish_XP_041115521.1,Sturgeon_g1491
NO-HOG0002950_FOG0001224_n15	Other_PostSpeclike_(P,(P,(S,S)))
NO-HOG0002954_FOG0001226_n15	PostSpec_((P,P),(S,S))
NO-HOG0002955_FOG0001227_n1	Other_PostSpeclike_(S,(S,(P,P)))
NO-HOG0002958_FOG0001228_n15	PostSpec_((P,P),(S,S))
NO-HOG0002968_FOG0001234_n1	PostSpec_((P,P),(S,S))
NO-HOG0002969_FOG0001234_n15	PostSpec_((P,P),(S,S))
NO-HOG0002971_FOG0001235_n16	PostSpec_((P,P),(S,S))
NO-HOG0002972_FOG0001236_n1	PostSpec_((P,P),(S,S))
NO-HOG0002974_FOG0001237_n1	PostSpec_((P,P),(S,S))
NO-HOG0002975_FOG0001237_n15	PostSpec_((P,P),(S,S))
NO-HOG0002977_FOG0001238_n15	PostSpec_((P,P),(S,S))
NO-HOG0002978_FOG0001239_n1	PostSpec_((P,P),(S,S))
NO-HOG0002980_FOG0001240_n1	PostSpec_((P,P),(S,S))
NO-HOG0002982_FOG0001241_n1	PreSpec_((P,S),(P,S))	Orthologs:Paddlefish_XP_041124121.1,Sturgeon_g18548	Orthologs:Paddlefish_XP_041117075.1,Sturgeon_g11984
NO-HOG0002988_FOG0001245_n1	PostSpec_((P,P),(S,S))
NO-HOG0002989_FOG0001245_n16	PostSpec_((P,P),(S,S))
NO-HOG0002993_FOG0001247_n16	Other_PreSpeclike_(P,(S,(P,S)))
NO-HOG0002998_FOG0001250_n1	PostSpec_((P,P),(S,S))
NO-HOG0003005_FOG0001254_n1	Other_PostSpeclike_(S,(S,(P,P)))
NO-HOG0003008_FOG0001255_n14	Other_PostSpeclike_(S,(S,(P,P)))
NO-HOG0003009_FOG0001256_n1	PostSpec_((P,P),(S,S))
NO-HOG0003017_FOG0001260_n1	Other_PreSpeclike_(P,(S,(P,S)))
NO-HOG0003018_FOG0001260_n15	PreSpec_((P,S),(P,S))	Orthologs:Paddlefish_XP_041074983.1,Sturgeon_g28098	Orthologs:Paddlefish_XP_041131027.1,Sturgeon_g30363
NO-HOG0003019_FOG0001261_n1	Other_PreSpeclike_(S,(P,(P,S)))
NO-HOG0003026_FOG0001264_n17	PostSpec_((P,P),(S,S))
NO-HOG0003027_FOG0001265_n1	PostSpec_((P,P),(S,S))
NO-HOG0003028_FOG0001265_n15	PostSpec_((P,P),(S,S))
NO-HOG0003029_FOG0001266_n1	PreSpec_((P,S),(P,S))	Orthologs:Paddlefish_XP_041106578.1,Sturgeon_g7882	Orthologs:Paddlefish_XP_041108677.1,Sturgeon_g10145
NO-HOG0003031_FOG0001267_n1	Other_PreSpeclike_(S,(P,(P,S)))
NO-HOG0003032_FOG0001267_n15	PostSpec_((P,P),(S,S))
NO-HOG0003033_FOG0001268_n1	PostSpec_((P,P),(S,S))
NO-HOG0003034_FOG0001268_n16	Other_PostSpeclike_(S,(S,(P,P)))
NO-HOG0003036_FOG0001269_n15	Other_PostSpeclike_(P,(P,(S,S)))
NO-HOG0003037_FOG0001270_n1	PostSpec_((P,P),(S,S))
NO-HOG0003041_FOG0001272_n1	Other_PostSpeclike_(P,(P,(S,S)))
NO-HOG0003042_FOG0001272_n15	PostSpec_((P,P),(S,S))
NO-HOG0003045_FOG0001274_n1	PostSpec_((P,P),(S,S))
NO-HOG0003051_FOG0001277_n1	PostSpec_((P,P),(S,S))
NO-HOG0003052_FOG0001277_n17	PostSpec_((P,P),(S,S))
NO-HOG0003055_FOG0001279_n1	PostSpec_((P,P),(S,S))
NO-HOG0003056_FOG0001279_n15	Other_PostSpeclike_(P,(P,(S,S)))
NO-HOG0003057_FOG0001280_n1	Other_PreSpeclike_(P,(S,(P,S)))
NO-HOG0003065_FOG0001283_n14	Other_PreSpeclike_(P,(S,(P,S)))
NO-HOG0003066_FOG0001284_n1	Other_PreSpeclike_(P,(S,(P,S)))
NO-HOG0003069_FOG0001285_n1	Other_PreSpeclike_(S,(P,(P,S)))
NO-HOG0003071_FOG0001286_n1	Other_PreSpeclike_(P,(S,(P,S)))
NO-HOG0003075_FOG0001289_n1	Other_PostSpeclike_(P,(P,(S,S)))
NO-HOG0003084_FOG0001294_n1	PostSpec_((P,P),(S,S))
NO-HOG0003085_FOG0001294_n15	PostSpec_((P,P),(S,S))
NO-HOG0003086_FOG0001295_n1	PostSpec_((P,P),(S,S))
NO-HOG0003087_FOG0001295_n15	PreSpec_((P,S),(P,S))	Orthologs:Paddlefish_XP_041101476.1,Sturgeon_g5480	Orthologs:Paddlefish_XP_041104711.1,Sturgeon_g6567
NO-HOG0003088_FOG0001296_n1	PreSpec_((P,S),(P,S))	Orthologs:Paddlefish_XP_041100647.1,Sturgeon_g4234	Orthologs:Paddlefish_XP_041104384.1,Sturgeon_g7315
NO-HOG0003089_FOG0001296_n14	PostSpec_((P,P),(S,S))
NO-HOG0003090_FOG0001297_n1	Other_PostSpeclike_(P,(P,(S,S)))
NO-HOG0003095_FOG0001300_n1	PreSpec_((P,S),(P,S))	Orthologs:Paddlefish_XP_041111092.1,Sturgeon_g19927	Orthologs:Paddlefish_XP_041113193.1,Sturgeon_g10926
NO-HOG0003096_FOG0001300_n15	PostSpec_((P,P),(S,S))
NO-HOG0003097_FOG0001301_n1	Other_PostSpeclike_(S,(S,(P,P)))
NO-HOG0003098_FOG0001301_n15	PostSpec_((P,P),(S,S))
NO-HOG0003100_FOG0001302_n16	PreSpec_((P,S),(P,S))	Orthologs:Paddlefish_XP_041111028.1,Sturgeon_g19518	Orthologs:Paddlefish_XP_041113266.1,Sturgeon_g11680
NO-HOG0003101_FOG0001303_n1	PostSpec_((P,P),(S,S))
NO-HOG0003102_FOG0001303_n15	Other_PreSpeclike_(S,(P,(P,S)))
NO-HOG0003103_FOG0001304_n1	PreSpec_((P,S),(P,S))	Orthologs:Paddlefish_XP_041110979.1,Sturgeon_g19962	Orthologs:Paddlefish_XP_041113292.1,Sturgeon_g10893
NO-HOG0003105_FOG0001305_n1	Other_PostSpeclike_(S,(S,(P,P)))
NO-HOG0003107_FOG0001306_n1	Other_PreSpeclike_(S,(P,(P,S)))
NO-HOG0003109_FOG0001307_n1	PostSpec_((P,P),(S,S))
NO-HOG0003110_FOG0001307_n16	PostSpec_((P,P),(S,S))
NO-HOG0003114_FOG0001310_n1	Other_PreSpeclike_(P,(S,(P,S)))
NO-HOG0003115_FOG0001310_n16	PostSpec_((P,P),(S,S))
NO-HOG0003117_FOG0001311_n14	PostSpec_((P,P),(S,S))
NO-HOG0003118_FOG0001312_n1	Other_PostSpeclike_(P,(P,(S,S)))
NO-HOG0003122_FOG0001314_n1	Other_PreSpeclike_(P,(S,(P,S)))
NO-HOG0003124_FOG0001315_n1	PostSpec_((P,P),(S,S))
NO-HOG0003125_FOG0001315_n17	PostSpec_((P,P),(S,S))
NO-HOG0003131_FOG0001319_n1	PostSpec_((P,P),(S,S))
NO-HOG0003132_FOG0001319_n15	PreSpec_((P,S),(P,S))	Orthologs:Paddlefish_XP_041104883.1,Sturgeon_g6624	Orthologs:Paddlefish_XP_041102206.1,Sturgeon_g4815
NO-HOG0003133_FOG0001320_n1	Other_PostSpeclike_(S,(S,(P,P)))
NO-HOG0003136_FOG0001321_n14	PostSpec_((P,P),(S,S))
NO-HOG0003137_FOG0001322_n1	PreSpec_((P,S),(P,S))	Orthologs:Paddlefish_XP_041102322.1,Sturgeon_g4863	Orthologs:Paddlefish_XP_041104984.1,Sturgeon_g6670
NO-HOG0003138_FOG0001322_n17	PostSpec_((P,P),(S,S))
NO-HOG0003140_FOG0001323_n16	Other_PreSpeclike_(P,(S,(P,S)))
NO-HOG0003141_FOG0001324_n1	PreSpec_((P,S),(P,S))	Orthologs:Paddlefish_XP_041100806.1,Sturgeon_g4282	Orthologs:Paddlefish_XP_041104265.1,Sturgeon_g6414
NO-HOG0003142_FOG0001324_n14	PostSpec_((P,P),(S,S))
NO-HOG0003144_FOG0001326_n1	PostSpec_((P,P),(S,S))
NO-HOG0003145_FOG0001326_n15	PreSpec_((P,S),(P,S))	Orthologs:Paddlefish_XP_041102021.1,Sturgeon_g5693	Orthologs:Paddlefish_XP_041103632.1,Sturgeon_g6143
NO-HOG0003146_FOG0001327_n1	PreSpec_((P,S),(P,S))	Orthologs:Paddlefish_XP_041103436.1,Sturgeon_g6085	Orthologs:Paddlefish_XP_041101833.1,Sturgeon_g4684
NO-HOG0003147_FOG0001327_n15	Other_PostSpeclike_(P,(P,(S,S)))
NO-HOG0003148_FOG0001328_n1	PreSpec_((P,S),(P,S))	Orthologs:Paddlefish_XP_041103414.1,Sturgeon_g6944	Orthologs:Paddlefish_XP_041101816.1,Sturgeon_g4678
NO-HOG0003149_FOG0001328_n16	PostSpec_((P,P),(S,S))
NO-HOG0003150_FOG0001329_n1	PostSpec_((P,P),(S,S))
NO-HOG0003151_FOG0001329_n17	PreSpec_((P,S),(P,S))	Orthologs:Paddlefish_XP_041103611.1,Sturgeon_g6152	Orthologs:Paddlefish_XP_041102007.1,Sturgeon_g5682
NO-HOG0003152_FOG0001330_n1	PostSpec_((P,P),(S,S))
NO-HOG0003153_FOG0001330_n16	PreSpec_((P,S),(P,S))	Orthologs:Paddlefish_XP_041122276.1,Sturgeon_g30166	Orthologs:Paddlefish_XP_041087417.1,Sturgeon_g33448
NO-HOG0003154_FOG0001331_n1	Other_PostSpeclike_(P,(P,(S,S)))
NO-HOG0003155_FOG0001331_n17	Other_PostSpeclike_(P,(P,(S,S)))
NO-HOG0003159_FOG0001333_n1	PreSpec_((P,S),(P,S))	Orthologs:Paddlefish_XP_041107489.1,Sturgeon_g9275	Orthologs:Paddlefish_XP_041105255.1,Sturgeon_g8716
NO-HOG0003160_FOG0001333_n15	PreSpec_((P,S),(P,S))	Orthologs:Paddlefish_XP_041097075.1,Sturgeon_g4685	Orthologs:Paddlefish_XP_041102548.1,Sturgeon_g6086
NO-HOG0003162_FOG0001334_n16	Other_PostSpeclike_(P,(P,(S,S)))
NO-HOG0003165_FOG0001336_n1	PreSpec_((P,S),(P,S))	Orthologs:Paddlefish_XP_041126352.1,Sturgeon_g2532	Orthologs:Paddlefish_XP_041112215.1,Sturgeon_g1683
NO-HOG0003169_FOG0001338_n13	Other_PreSpeclike_(P,(S,(P,S)))
NO-HOG0003170_FOG0001339_n1	PostSpec_((P,P),(S,S))
NO-HOG0003173_FOG0001340_n16	PreSpec_((P,S),(P,S))	Orthologs:Paddlefish_XP_041107565.1,Sturgeon_g9672	Orthologs:Paddlefish_XP_041105388.1,Sturgeon_g8164
NO-HOG0003175_FOG0001341_n14	PreSpec_((P,S),(P,S))	Orthologs:Paddlefish_XP_041109312.1,Sturgeon_g10431	Orthologs:Paddlefish_XP_041105776.1,Sturgeon_g8917
NO-HOG0003176_FOG0001342_n1	PreSpec_((P,S),(P,S))	Orthologs:Paddlefish_XP_041109582.1,Sturgeon_g9772	Orthologs:Paddlefish_XP_041105524.1,Sturgeon_g8261
NO-HOG0003187_FOG0001348_n1	PreSpec_((P,S),(P,S))	Orthologs:Paddlefish_XP_041106223.1,Sturgeon_g8783	Orthologs:Paddlefish_XP_041108260.1,Sturgeon_g10023
NO-HOG0003190_FOG0001349_n14	Other_PostSpeclike_(P,(P,(S,S)))
NO-HOG0003192_FOG0001350_n22	Other_PreSpeclike_(P,(S,(P,S)))
NO-HOG0003193_FOG0001351_n1	Other_PostSpeclike_(S,(S,(P,P)))
NO-HOG0003195_FOG0001352_n1	PostSpec_((P,P),(S,S))
NO-HOG0003197_FOG0001353_n1	PreSpec_((P,S),(P,S))	Orthologs:Paddlefish_XP_041104434.1,Sturgeon_g7337	Orthologs:Paddlefish_XP_041101707.1,Sturgeon_g4639
NO-HOG0003198_FOG0001353_n15	Other_PostSpeclike_(P,(P,(S,S)))
NO-HOG0003200_FOG0001354_n15	PostSpec_((P,P),(S,S))
NO-HOG0003202_FOG0001356_n1	PreSpec_((P,S),(P,S))	Orthologs:Paddlefish_XP_041106004.1,Sturgeon_g8094	Orthologs:Paddlefish_XP_041107969.1,Sturgeon_g9932
NO-HOG0003205_FOG0001357_n16	Other_PostSpeclike_(S,(S,(P,P)))
NO-HOG0003206_FOG0001358_n1	PreSpec_((P,S),(P,S))	Orthologs:Paddlefish_XP_041108107.1,Sturgeon_g9226	Orthologs:Paddlefish_XP_041107402.1,Sturgeon_g8032
NO-HOG0003209_FOG0001359_n16	PreSpec_((P,S),(P,S))	Orthologs:Paddlefish_XP_041106831.1,Sturgeon_g8492	Orthologs:Paddlefish_XP_041108885.1,Sturgeon_g9521
NO-HOG0003210_FOG0001360_n1	Other_PreSpeclike_(S,(P,(P,S)))
NO-HOG0003211_FOG0001360_n15	Other_PreSpeclike_(P,(S,(P,S)))
NO-HOG0003213_FOG0001361_n14	PreSpec_((P,S),(P,S))	Orthologs:Paddlefish_XP_041104334.1,Sturgeon_g7301	Orthologs:Paddlefish_XP_041100701.1,Sturgeon_g4250
NO-HOG0003216_FOG0001363_n1	PreSpec_((P,S),(P,S))	Orthologs:Paddlefish_XP_041104425.1,Sturgeon_g6451	Orthologs:Paddlefish_XP_041101713.1,Sturgeon_g4645
NO-HOG0003217_FOG0001363_n15	Other_PreSpeclike_(P,(S,(P,S)))
NO-HOG0003218_FOG0001364_n1	Other_PostSpeclike_(P,(P,(S,S)))
NO-HOG0003219_FOG0001364_n15	PreSpec_((P,S),(P,S))	Orthologs:Paddlefish_XP_041101677.1,Sturgeon_g5572	Orthologs:Paddlefish_XP_041102579.1,Sturgeon_g6479
NO-HOG0003220_FOG0001365_n1	Other_PreSpeclike_(S,(P,(P,S)))
NO-HOG0003222_FOG0001366_n1	PostSpec_((P,P),(S,S))
NO-HOG0003223_FOG0001366_n14	Other_PostSpeclike_(P,(P,(S,S)))
NO-HOG0003225_FOG0001367_n12	Other_PostSpeclike_(P,(P,(S,S)))
NO-HOG0003229_FOG0001370_n11	Other_PostSpeclike_(P,(P,(S,S)))
NO-HOG0003232_FOG0001372_n1	PostSpec_((P,P),(S,S))
NO-HOG0003236_FOG0001374_n2	Other_PostSpeclike_(P,(P,(S,S)))
NO-HOG0003241_FOG0001376_n14	Other_PostSpeclike_(P,(P,(S,S)))
NO-HOG0003242_FOG0001377_n1	PostSpec_((P,P),(S,S))
NO-HOG0003243_FOG0001377_n15	PreSpec_((P,S),(P,S))	Orthologs:Paddlefish_XP_041119303.1,Sturgeon_g251	Orthologs:Paddlefish_XP_041075683.1,Sturgeon_g3715
NO-HOG0003244_FOG0001378_n1	PreSpec_((P,S),(P,S))	Orthologs:Paddlefish_XP_041134357.1,Sturgeon_g19285	Orthologs:Paddlefish_XP_041085582.1,Sturgeon_g20935
NO-HOG0003252_FOG0001382_n1	Other_PreSpeclike_(P,(S,(P,S)))
NO-HOG0003253_FOG0001382_n14	PostSpec_((P,P),(S,S))
NO-HOG0003255_FOG0001384_n1	Other_PreSpeclike_(S,(P,(P,S)))
NO-HOG0003256_FOG0001384_n12	Other_PreSpeclike_(S,(P,(P,S)))
NO-HOG0003257_FOG0001385_n1	Other_PreSpeclike_(P,(S,(P,S)))
NO-HOG0003259_FOG0001386_n1	PreSpec_((P,S),(P,S))	Orthologs:Paddlefish_XP_041081425.1,Sturgeon_g3544	Orthologs:Paddlefish_XP_041114470.1,Sturgeon_g496
NO-HOG0003263_FOG0001388_n1	PostSpec_((P,P),(S,S))
NO-HOG0003265_FOG0001389_n1	PreSpec_((P,S),(P,S))	Orthologs:Paddlefish_XP_041085406.1,Sturgeon_g20846	Orthologs:Paddlefish_XP_041134040.1,Sturgeon_g19205
NO-HOG0003266_FOG0001389_n16	Other_PreSpeclike_(P,(S,(P,S)))
NO-HOG0003268_FOG0001390_n14	PreSpec_((P,S),(P,S))	Orthologs:Paddlefish_XP_041078020.1,Sturgeon_g3654	Orthologs:Paddlefish_XP_041116731.1,Sturgeon_g1468
NO-HOG0003274_FOG0001393_n12	PostSpec_((P,P),(S,S))
NO-HOG0003276_FOG0001394_n14	PostSpec_((P,P),(S,S))
NO-HOG0003280_FOG0001396_n1	PostSpec_((P,P),(S,S))
NO-HOG0003286_FOG0001399_n14	PostSpec_((P,P),(S,S))
NO-HOG0003290_FOG0001401_n12	PostSpec_((P,P),(S,S))
NO-HOG0003301_FOG0001408_n14	PostSpec_((P,P),(S,S))
NO-HOG0003307_FOG0001411_n1	Other_PostSpeclike_(P,(P,(S,S)))
NO-HOG0003311_FOG0001413_n1	PreSpec_((P,S),(P,S))	Orthologs:Paddlefish_XP_041110036.1,Sturgeon_g11416	Orthologs:Paddlefish_XP_041114208.1,Sturgeon_g19752
NO-HOG0003313_FOG0001414_n1	PreSpec_((P,S),(P,S))	Orthologs:Paddlefish_XP_041106498.1,Sturgeon_g7935	Orthologs:Paddlefish_XP_041108582.1,Sturgeon_g10101
NO-HOG0003315_FOG0001415_n1	PostSpec_((P,P),(S,S))
NO-HOG0003317_FOG0001416_n1	Other_PreSpeclike_(P,(S,(P,S)))
NO-HOG0003321_FOG0001418_n1	PreSpec_((P,S),(P,S))	Orthologs:Paddlefish_XP_041111253.1,Sturgeon_g19443	Orthologs:Paddlefish_XP_041114416.1,Sturgeon_g11743
NO-HOG0003325_FOG0001420_n1	PreSpec_((P,S),(P,S))	Orthologs:Paddlefish_XP_041109105.1,Sturgeon_g10345	Orthologs:Paddlefish_XP_041107044.1,Sturgeon_g8415
NO-HOG0003330_FOG0001423_n1	Other_PreSpeclike_(P,(S,(P,S)))
NO-HOG0003337_FOG0001426_n15	PreSpec_((P,S),(P,S))	Orthologs:Paddlefish_XP_041090600.1,Sturgeon_g11076	Orthologs:Paddlefish_XP_041092285.1,Sturgeon_g35309
NO-HOG0003338_FOG0001427_n2	PostSpec_((P,P),(S,S))
NO-HOG0003339_FOG0001427_n16	PreSpec_((P,S),(P,S))	Orthologs:Paddlefish_XP_041090703.1,Sturgeon_g11852	Orthologs:Paddlefish_XP_041092223.1,Sturgeon_g35552
NO-HOG0003343_FOG0001429_n14	PostSpec_((P,P),(S,S))
NO-HOG0003344_FOG0001430_n1	PostSpec_((P,P),(S,S))
NO-HOG0003346_FOG0001431_n1	Other_PreSpeclike_(P,(S,(P,S)))
NO-HOG0003349_FOG0001432_n12	PostSpec_((P,P),(S,S))
NO-HOG0003351_FOG0001433_n14	Other_PostSpeclike_(P,(P,(S,S)))
NO-HOG0003354_FOG0001435_n17	PostSpec_((P,P),(S,S))
NO-HOG0003355_FOG0001436_n1	PostSpec_((P,P),(S,S))
NO-HOG0003356_FOG0001436_n15	PreSpec_((P,S),(P,S))	Orthologs:Paddlefish_XP_041123793.1,Sturgeon_g94	Orthologs:Paddlefish_XP_041133329.1,Sturgeon_g2927
NO-HOG0003357_FOG0001437_n1	PostSpec_((P,P),(S,S))
NO-HOG0003359_FOG0001438_n1	PostSpec_((P,P),(S,S))
NO-HOG0003360_FOG0001438_n14	Other_PostSpeclike_(S,(S,(P,P)))
NO-HOG0003361_FOG0001439_n1	PostSpec_((P,P),(S,S))
NO-HOG0003365_FOG0001441_n15	PostSpec_((P,P),(S,S))
NO-HOG0003367_FOG0001442_n13	PreSpec_((P,S),(P,S))	Orthologs:Paddlefish_XP_041075932.1,Sturgeon_g23702	Orthologs:Paddlefish_XP_041077739.1,Sturgeon_g22518
NO-HOG0003369_FOG0001443_n1	PreSpec_((P,S),(P,S))	Orthologs:Paddlefish_XP_041076861.1,Sturgeon_g23707	Orthologs:Paddlefish_XP_041077178.1,Sturgeon_g22513
NO-HOG0003373_FOG0001445_n14	Other_PreSpeclike_(S,(P,(P,S)))
NO-HOG0003376_FOG0001447_n1	PreSpec_((P,S),(P,S))	Orthologs:Paddlefish_XP_041101203.1,Sturgeon_g4411	Orthologs:Paddlefish_XP_041103933.1,Sturgeon_g6255
NO-HOG0003378_FOG0001448_n1	PreSpec_((P,S),(P,S))	Orthologs:Paddlefish_XP_041077611.1,Sturgeon_g22400	Orthologs:Paddlefish_XP_041124548.1,Sturgeon_g26830
NO-HOG0003379_FOG0001448_n13	PreSpec_((P,S),(P,S))	Orthologs:Paddlefish_XP_041103797.1,Sturgeon_g6192	Orthologs:Paddlefish_XP_041101307.1,Sturgeon_g5427
NO-HOG0003381_FOG0001449_n14	PostSpec_((P,P),(S,S))
NO-HOG0003383_FOG0001450_n15	PostSpec_((P,P),(S,S))
NO-HOG0003384_FOG0001451_n1	PostSpec_((P,P),(S,S))
NO-HOG0003385_FOG0001451_n14	PostSpec_((P,P),(S,S))
NO-HOG0003386_FOG0001452_n1	Other_PostSpeclike_(P,(P,(S,S)))
NO-HOG0003393_FOG0001455_n14	Other_PreSpeclike_(P,(S,(P,S)))
NO-HOG0003394_FOG0001456_n1	PostSpec_((P,P),(S,S))
NO-HOG0003397_FOG0001457_n1	Other_PostSpeclike_(P,(P,(S,S)))
NO-HOG0003400_FOG0001458_n14	PreSpec_((P,S),(P,S))	Orthologs:Paddlefish_XP_041108871.1,Sturgeon_g9510	Orthologs:Paddlefish_XP_041106811.1,Sturgeon_g8501
NO-HOG0003401_FOG0001459_n1	PostSpec_((P,P),(S,S))
NO-HOG0003402_FOG0001459_n14	PreSpec_((P,S),(P,S))	Orthologs:Paddlefish_XP_041111241.1,Sturgeon_g19449	Orthologs:Paddlefish_XP_041112328.1,Sturgeon_g11737
NO-HOG0003405_FOG0001461_n1	Other_PostSpeclike_(S,(S,(P,P)))
NO-HOG0003407_FOG0001462_n1	PostSpec_((P,P),(S,S))
NO-HOG0003408_FOG0001462_n15	PreSpec_((P,S),(P,S))	Orthologs:Paddlefish_XP_041118607.1,Sturgeon_g23464	Orthologs:Paddlefish_XP_041125570.1,Sturgeon_g16739
NO-HOG0003410_FOG0001464_n1	PreSpec_((P,S),(P,S))	Orthologs:Paddlefish_XP_041116955.1,Sturgeon_g393	Orthologs:Paddlefish_XP_041077918.1,Sturgeon_g2730
NO-HOG0003413_FOG0001465_n4	PreSpec_((P,S),(P,S))	Orthologs:Paddlefish_XP_041117323.1,Sturgeon_g378	Orthologs:Paddlefish_XP_041077641.1,Sturgeon_g2714
NO-HOG0003417_FOG0001467_n1	Other_PostSpeclike_(P,(P,(S,S)))
NO-HOG0003418_FOG0001467_n13	Other_PreSpeclike_(P,(S,(P,S)))
NO-HOG0003420_FOG0001468_n15	Other_PreSpeclike_(P,(S,(P,S)))
NO-HOG0003422_FOG0001470_n1	Other_PostSpeclike_(P,(P,(S,S)))
NO-HOG0003424_FOG0001471_n1	PostSpec_((P,P),(S,S))
NO-HOG0003429_FOG0001473_n13	Other_PreSpeclike_(S,(P,(P,S)))
NO-HOG0003434_FOG0001477_n1	PostSpec_((P,P),(S,S))
NO-HOG0003435_FOG0001477_n14	PreSpec_((P,S),(P,S))	Orthologs:Paddlefish_XP_041103509.1,Sturgeon_g6112	Orthologs:Paddlefish_XP_041101907.1,Sturgeon_g4729
NO-HOG0003439_FOG0001479_n15	PreSpec_((P,S),(P,S))	Orthologs:Paddlefish_XP_041106070.1,Sturgeon_g8068	Orthologs:Paddlefish_XP_041108070.1,Sturgeon_g9965
NO-HOG0003442_FOG0001481_n15	Other_PreSpeclike_(P,(S,(P,S)))
NO-HOG0003444_FOG0001482_n14	Other_PostSpeclike_(P,(P,(S,S)))
NO-HOG0003458_FOG0001488_n15	PreSpec_((P,S),(P,S))	Orthologs:Paddlefish_XP_041130824.1,Sturgeon_g3948	Orthologs:Paddlefish_XP_041121294.1,Sturgeon_g1298
NO-HOG0003461_FOG0001490_n1	Other_PreSpeclike_(P,(S,(P,S)))
NO-HOG0003464_FOG0001491_n15	PreSpec_((P,S),(P,S))	Orthologs:Paddlefish_XP_041116156.1,Sturgeon_g1521	Orthologs:Paddlefish_XP_041078578.1,Sturgeon_g3621
NO-HOG0003466_FOG0001492_n15	PreSpec_((P,S),(P,S))	Orthologs:Paddlefish_XP_041115959.1,Sturgeon_g427	Orthologs:Paddlefish_XP_041078970.1,Sturgeon_g2688
NO-HOG0003469_FOG0001494_n13	PreSpec_((P,S),(P,S))	Orthologs:Paddlefish_XP_041100974.1,Sturgeon_g4316	Orthologs:Paddlefish_XP_041104069.1,Sturgeon_g7245
NO-HOG0003470_FOG0001495_n1	Other_PreSpeclike_(P,(S,(P,S)))
NO-HOG0003476_FOG0001498_n1	Other_PostSpeclike_(P,(P,(S,S)))
NO-HOG0003478_FOG0001499_n1	PreSpec_((P,S),(P,S))	Orthologs:Paddlefish_XP_041109207.1,Sturgeon_g9631	Orthologs:Paddlefish_XP_041107172.1,Sturgeon_g8378
NO-HOG0003481_FOG0001500_n14	PreSpec_((P,S),(P,S))	Orthologs:Paddlefish_XP_041106298.1,Sturgeon_g8717	Orthologs:Paddlefish_XP_041108378.1,Sturgeon_g9274
NO-HOG0003484_FOG0001502_n1	PreSpec_((P,S),(P,S))	Orthologs:Paddlefish_XP_041108245.1,Sturgeon_g10016	Orthologs:Paddlefish_XP_041106213.1,Sturgeon_g8775
NO-HOG0003486_FOG0001503_n1	PreSpec_((P,S),(P,S))	Orthologs:Paddlefish_XP_041087231.1,Sturgeon_g33320	Orthologs:Paddlefish_XP_041121412.1,Sturgeon_g30492
NO-HOG0003494_FOG0001507_n13	PostSpec_((P,P),(S,S))
NO-HOG0003498_FOG0001510_n1	PostSpec_((P,P),(S,S))
NO-HOG0003499_FOG0001510_n15	Other_PostSpeclike_(S,(S,(P,P)))
NO-HOG0003508_FOG0001515_n1	PreSpec_((P,S),(P,S))	Orthologs:Paddlefish_XP_041108995.1,Sturgeon_g9549	Orthologs:Paddlefish_XP_041107436.1,Sturgeon_g8470
NO-HOG0003510_FOG0001516_n1	PostSpec_((P,P),(S,S))
NO-HOG0003515_FOG0001518_n14	PreSpec_((P,S),(P,S))	Orthologs:Paddlefish_XP_041108802.1,Sturgeon_g10246	Orthologs:Paddlefish_XP_041106746.1,Sturgeon_g7790
NO-HOG0003519_FOG0001520_n15	PreSpec_((P,S),(P,S))	Orthologs:Paddlefish_XP_041108015.1,Sturgeon_g9178	Orthologs:Paddlefish_XP_041106037.1,Sturgeon_g8811
NO-HOG0003521_FOG0001521_n14	PreSpec_((P,S),(P,S))	Orthologs:Paddlefish_XP_041101411.1,Sturgeon_g5457	Orthologs:Paddlefish_XP_041104761.1,Sturgeon_g6583
NO-HOG0003523_FOG0001522_n14	Other_PreSpeclike_(S,(P,(P,S)))
NO-HOG0003524_FOG0001523_n1	Other_PreSpeclike_(S,(P,(P,S)))
NO-HOG0003526_FOG0001524_n1	PreSpec_((P,S),(P,S))	Orthologs:Paddlefish_XP_041107619.1,Sturgeon_g9198	Orthologs:Paddlefish_XP_041107397.1,Sturgeon_g8796
NO-HOG0003528_FOG0001525_n1	PreSpec_((P,S),(P,S))	Orthologs:Paddlefish_XP_041104660.1,Sturgeon_g7427	Orthologs:Paddlefish_XP_041101504.1,Sturgeon_g4551
NO-HOG0003532_FOG0001527_n1	PreSpec_((P,S),(P,S))	Orthologs:Paddlefish_XP_041121417.1,Sturgeon_g30496	Orthologs:Paddlefish_XP_041087234.1,Sturgeon_g33314
NO-HOG0003536_FOG0001529_n13	PostSpec_((P,P),(S,S))
NO-HOG0003537_FOG0001530_n1	PreSpec_((P,S),(P,S))	Orthologs:Paddlefish_XP_041092378.1,Sturgeon_g35316	Orthologs:Paddlefish_XP_041090606.1,Sturgeon_g11876
NO-HOG0003547_FOG0001538_n1	PostSpec_((P,P),(S,S))
NO-HOG0003548_FOG0001538_n14	Other_PostSpeclike_(S,(S,(P,P)))
NO-HOG0003551_FOG0001540_n1	PostSpec_((P,P),(S,S))
NO-HOG0003553_FOG0001541_n1	PostSpec_((P,P),(S,S))
NO-HOG0003554_FOG0001541_n14	PreSpec_((P,S),(P,S))	Orthologs:Paddlefish_XP_041129850.1,Sturgeon_g3982	Orthologs:Paddlefish_XP_041120632.1,Sturgeon_g1330
NO-HOG0003556_FOG0001543_n1	PreSpec_((P,S),(P,S))	Orthologs:Paddlefish_XP_041133627.1,Sturgeon_g18766	Orthologs:Paddlefish_XP_041085273.1,Sturgeon_g20408
NO-HOG0003561_FOG0001546_n12	PostSpec_((P,P),(S,S))
NO-HOG0003562_FOG0001547_n1	PostSpec_((P,P),(S,S))
NO-HOG0003564_FOG0001548_n1	PreSpec_((P,S),(P,S))	Orthologs:Paddlefish_XP_041122978.1,Sturgeon_g1235	Orthologs:Paddlefish_XP_041132588.1,Sturgeon_g3876
NO-HOG0003565_FOG0001548_n14	PostSpec_((P,P),(S,S))
NO-HOG0003566_FOG0001549_n1	Other_PreSpeclike_(S,(P,(P,S)))
NO-HOG0003568_FOG0001550_n1	PreSpec_((P,S),(P,S))	Orthologs:Paddlefish_XP_041131304.1,Sturgeon_g3921	Orthologs:Paddlefish_XP_041121865.1,Sturgeon_g1277
NO-HOG0003576_FOG0001554_n1	Other_PreSpeclike_(S,(P,(P,S)))
NO-HOG0003580_FOG0001556_n1	PreSpec_((P,S),(P,S))	Orthologs:Paddlefish_XP_041116291.1,Sturgeon_g11935	Orthologs:Paddlefish_XP_041125162.1,Sturgeon_g18599
NO-HOG0003583_FOG0001558_n1	PreSpec_((P,S),(P,S))	Orthologs:Paddlefish_XP_041122731.1,Sturgeon_g142	Orthologs:Paddlefish_XP_041127609.1,Sturgeon_g2969
NO-HOG0003584_FOG0001558_n13	PostSpec_((P,P),(S,S))
NO-HOG0003587_FOG0001560_n1	PostSpec_((P,P),(S,S))
NO-HOG0003588_FOG0001560_n13	PreSpec_((P,S),(P,S))	Orthologs:Paddlefish_XP_041119073.1,Sturgeon_g1440	Orthologs:Paddlefish_XP_041075900.1,Sturgeon_g2816
NO-HOG0003589_FOG0001561_n1	Other_PostSpeclike_(P,(P,(S,S)))
NO-HOG0003590_FOG0001561_n14	PostSpec_((P,P),(S,S))
NO-HOG0003591_FOG0001562_n1	Other_PostSpeclike_(P,(P,(S,S)))
NO-HOG0003597_FOG0001565_n13	PostSpec_((P,P),(S,S))
NO-HOG0003599_FOG0001566_n12	PostSpec_((P,P),(S,S))
NO-HOG0003601_FOG0001567_n16	PostSpec_((P,P),(S,S))
NO-HOG0003605_FOG0001569_n12	PostSpec_((P,P),(S,S))
NO-HOG0003607_FOG0001570_n13	PostSpec_((P,P),(S,S))
NO-HOG0003612_FOG0001574_n1	PostSpec_((P,P),(S,S))
NO-HOG0003613_FOG0001574_n14	PostSpec_((P,P),(S,S))
NO-HOG0003614_FOG0001575_n1	PostSpec_((P,P),(S,S))
NO-HOG0003616_FOG0001576_n1	PostSpec_((P,P),(S,S))
NO-HOG0003620_FOG0001578_n1	Other_PostSpeclike_(P,(P,(S,S)))
NO-HOG0003622_FOG0001579_n1	Other_PostSpeclike_(P,(P,(S,S)))
NO-HOG0003630_FOG0001582_n15	Other_PreSpeclike_(P,(S,(P,S)))
NO-HOG0003639_FOG0001588_n1	PostSpec_((P,P),(S,S))
NO-HOG0003641_FOG0001589_n1	Other_PostSpeclike_(P,(P,(S,S)))
NO-HOG0003643_FOG0001590_n1	PostSpec_((P,P),(S,S))
NO-HOG0003646_FOG0001591_n3	PostSpec_((P,P),(S,S))
NO-HOG0003649_FOG0001592_n11	Other_PostSpeclike_(S,(S,(P,P)))
NO-HOG0003650_FOG0001593_n1	PostSpec_((P,P),(S,S))
NO-HOG0003655_FOG0001596_n1	PostSpec_((P,P),(S,S))
NO-HOG0003658_FOG0001598_n1	PreSpec_((P,S),(P,S))	Orthologs:Paddlefish_XP_041113173.1,Sturgeon_g11697	Orthologs:Paddlefish_XP_041111111.1,Sturgeon_g19501
NO-HOG0003663_FOG0001600_n17	PostSpec_((P,P),(S,S))
NO-HOG0003671_FOG0001604_n1	PostSpec_((P,P),(S,S))
NO-HOG0003678_FOG0001608_n11	PostSpec_((P,P),(S,S))
NO-HOG0003696_FOG0001621_n1	Other_PreSpeclike_(P,(S,(P,S)))
NO-HOG0003698_FOG0001622_n1	PreSpec_((P,S),(P,S))	Orthologs:Paddlefish_XP_041090503.1,Sturgeon_g11900	Orthologs:Paddlefish_XP_041092220.1,Sturgeon_g35595
NO-HOG0003701_FOG0001623_n15	PostSpec_((P,P),(S,S))
NO-HOG0003702_FOG0001624_n1	PostSpec_((P,P),(S,S))
NO-HOG0003722_FOG0001634_n1	PostSpec_((P,P),(S,S))
NO-HOG0003723_FOG0001634_n13	PostSpec_((P,P),(S,S))
NO-HOG0003726_FOG0001636_n1	PostSpec_((P,P),(S,S))
NO-HOG0003728_FOG0001637_n1	PostSpec_((P,P),(S,S))
NO-HOG0003733_FOG0001640_n1	PreSpec_((P,S),(P,S))	Orthologs:Paddlefish_XP_041076410.1,Sturgeon_g23253	Orthologs:Paddlefish_XP_041078089.1,Sturgeon_g22941
NO-HOG0003743_FOG0001646_n15	Other_PreSpeclike_(S,(P,(P,S)))
NO-HOG0003751_FOG0001651_n14	Other_PreSpeclike_(P,(S,(P,S)))
NO-HOG0003753_FOG0001653_n1	PostSpec_((P,P),(S,S))
NO-HOG0003754_FOG0001653_n14	Other_PostSpeclike_(P,(P,(S,S)))
NO-HOG0003755_FOG0001654_n1	Other_PostSpeclike_(S,(S,(P,P)))
NO-HOG0003756_FOG0001654_n14	PostSpec_((P,P),(S,S))
NO-HOG0003757_FOG0001655_n1	PostSpec_((P,P),(S,S))
NO-HOG0003758_FOG0001655_n14	PreSpec_((P,S),(P,S))	Orthologs:Paddlefish_XP_041101470.1,Sturgeon_g5478	Orthologs:Paddlefish_XP_041104714.1,Sturgeon_g6568
NO-HOG0003761_FOG0001657_n1	Other_PreSpeclike_(P,(S,(P,S)))
NO-HOG0003764_FOG0001659_n1	PostSpec_((P,P),(S,S))
NO-HOG0003768_FOG0001661_n1	PostSpec_((P,P),(S,S))
NO-HOG0003769_FOG0001661_n15	Other_PreSpeclike_(S,(P,(P,S)))
NO-HOG0003774_FOG0001664_n2	PostSpec_((P,P),(S,S))
NO-HOG0003778_FOG0001666_n1	Other_PreSpeclike_(P,(S,(P,S)))
NO-HOG0003779_FOG0001666_n16	Other_PostSpeclike_(P,(P,(S,S)))
NO-HOG0003789_FOG0001672_n1	Other_PostSpeclike_(S,(S,(P,P)))
NO-HOG0003797_FOG0001677_n1	Other_PostSpeclike_(S,(S,(P,P)))
NO-HOG0003799_FOG0001678_n1	PostSpec_((P,P),(S,S))
NO-HOG0003802_FOG0001680_n1	PostSpec_((P,P),(S,S))
NO-HOG0003803_FOG0001680_n15	PreSpec_((P,S),(P,S))	Orthologs:Paddlefish_XP_041104206.1,Sturgeon_g6399	Orthologs:Paddlefish_XP_041100848.1,Sturgeon_g5190
NO-HOG0003809_FOG0001683_n16	PreSpec_((P,S),(P,S))	Orthologs:Paddlefish_XP_041119086.1,Sturgeon_g15799	Orthologs:Paddlefish_XP_041117450.1,Sturgeon_g18096
NO-HOG0003811_FOG0001685_n1	Other_PostSpeclike_(P,(P,(S,S)))
NO-HOG0003812_FOG0001685_n14	Other_PostSpeclike_(S,(S,(P,P)))
NO-HOG0003813_FOG0001686_n2	PostSpec_((P,P),(S,S))
NO-HOG0003816_FOG0001687_n14	PostSpec_((P,P),(S,S))
NO-HOG0003817_FOG0001688_n1	PostSpec_((P,P),(S,S))
NO-HOG0003818_FOG0001688_n15	PostSpec_((P,P),(S,S))
NO-HOG0003821_FOG0001690_n5	Other_PreSpeclike_(S,(P,(P,S)))
NO-HOG0003833_FOG0001694_n14	Other_PostSpeclike_(S,(S,(P,P)))
NO-HOG0003835_FOG0001695_n14	Other_PostSpeclike_(P,(P,(S,S)))
NO-HOG0003838_FOG0001697_n1	PreSpec_((P,S),(P,S))	Orthologs:Paddlefish_XP_041101929.1,Sturgeon_g5676	Orthologs:Paddlefish_XP_041103549.1,Sturgeon_g6985
NO-HOG0003839_FOG0001697_n12	Other_PostSpeclike_(S,(S,(P,P)))
NO-HOG0003842_FOG0001700_n1	PostSpec_((P,P),(S,S))
NO-HOG0003849_FOG0001704_n1	Other_PreSpeclike_(P,(S,(P,S)))
NO-HOG0003850_FOG0001704_n16	PreSpec_((P,S),(P,S))	Orthologs:Paddlefish_XP_041103486.1,Sturgeon_g6993	Orthologs:Paddlefish_XP_041101889.1,Sturgeon_g4711
NO-HOG0003852_FOG0001705_n1	PreSpec_((P,S),(P,S))	Orthologs:Paddlefish_XP_041108141.1,Sturgeon_g9233	Orthologs:Paddlefish_XP_041106138.1,Sturgeon_g8041
NO-HOG0003858_FOG0001708_n1	PreSpec_((P,S),(P,S))	Orthologs:Paddlefish_XP_041106226.1,Sturgeon_g8784	Orthologs:Paddlefish_XP_041108263.1,Sturgeon_g10024
NO-HOG0003860_FOG0001709_n1	PreSpec_((P,S),(P,S))	Orthologs:Paddlefish_XP_041107409.1,Sturgeon_g8779	Orthologs:Paddlefish_XP_041108254.1,Sturgeon_g10020
NO-HOG0003863_FOG0001710_n14	PreSpec_((P,S),(P,S))	Orthologs:Paddlefish_XP_041100951.1,Sturgeon_g5218	Orthologs:Paddlefish_XP_041104088.1,Sturgeon_g6359
NO-HOG0003869_FOG0001713_n1	Other_PostSpeclike_(S,(S,(P,P)))
NO-HOG0003875_FOG0001716_n1	PostSpec_((P,P),(S,S))
NO-HOG0003885_FOG0001720_n13	Other_PreSpeclike_(S,(P,(P,S)))
NO-HOG0003895_FOG0001728_n12	PreSpec_((P,S),(P,S))	Orthologs:Paddlefish_XP_041102199.1,Sturgeon_g5752	Orthologs:Paddlefish_XP_041104879.1,Sturgeon_g7505
NO-HOG0003901_FOG0001732_n1	PreSpec_((P,S),(P,S))	Orthologs:Paddlefish_XP_041104174.1,Sturgeon_g7273	Orthologs:Paddlefish_XP_041100867.1,Sturgeon_g4287
NO-HOG0003902_FOG0001732_n14	PreSpec_((P,S),(P,S))	Orthologs:Paddlefish_XP_041122818.1,Sturgeon_g30513	Orthologs:Paddlefish_XP_041087585.1,Sturgeon_g33286
NO-HOG0003905_FOG0001734_n1	PreSpec_((P,S),(P,S))	Orthologs:Paddlefish_XP_041101424.1,Sturgeon_g5464	Orthologs:Paddlefish_XP_041104754.1,Sturgeon_g6580
NO-HOG0003908_FOG0001735_n12	PreSpec_((P,S),(P,S))	Orthologs:Paddlefish_XP_041102256.1,Sturgeon_g4838	Orthologs:Paddlefish_XP_041104926.1,Sturgeon_g6644
NO-HOG0003909_FOG0001736_n1	Other_PostSpeclike_(P,(P,(S,S)))
NO-HOG0003911_FOG0001737_n1	PreSpec_((P,S),(P,S))	Orthologs:Paddlefish_XP_041101721.1,Sturgeon_g4650	Orthologs:Paddlefish_XP_041104413.1,Sturgeon_g6456
NO-HOG0003913_FOG0001738_n0	Other_PreSpeclike_(P,(S,(P,S)))
NO-HOG0003915_FOG0001739_n13	PreSpec_((P,S),(P,S))	Orthologs:Paddlefish_XP_041108436.1,Sturgeon_g9291	Orthologs:Paddlefish_XP_041106378.1,Sturgeon_g8707
NO-HOG0003916_FOG0001740_n1	PostSpec_((P,P),(S,S))
NO-HOG0003920_FOG0001742_n15	Other_PostSpeclike_(P,(P,(S,S)))
NO-HOG0003923_FOG0001744_n13	PostSpec_((P,P),(S,S))
NO-HOG0003924_FOG0001745_n1	Other_PostSpeclike_(S,(S,(P,P)))
NO-HOG0003940_FOG0001758_n10	PreSpec_((P,S),(P,S))	Orthologs:Paddlefish_XP_041133667.1,Sturgeon_g19190	Orthologs:Paddlefish_XP_041085288.1,Sturgeon_g20829
NO-HOG0003941_FOG0001759_n2	PostSpec_((P,P),(S,S))
NO-HOG0003954_FOG0001765_n14	Other_PreSpeclike_(P,(S,(P,S)))
NO-HOG0003959_FOG0001768_n13	Other_PreSpeclike_(P,(S,(P,S)))
NO-HOG0003961_FOG0001769_n14	PostSpec_((P,P),(S,S))
NO-HOG0003964_FOG0001770_n10	Other_PreSpeclike_(P,(S,(P,S)))
NO-HOG0003968_FOG0001773_n1	PreSpec_((P,S),(P,S))	Orthologs:Paddlefish_XP_041074260.1,Sturgeon_g2866	Orthologs:Paddlefish_XP_041102332.1,Sturgeon_g19
NO-HOG0003969_FOG0001773_n15	PostSpec_((P,P),(S,S))
NO-HOG0003972_FOG0001775_n1	Other_PostSpeclike_(P,(P,(S,S)))
NO-HOG0003974_FOG0001776_n1	Other_PostSpeclike_(S,(S,(P,P)))
NO-HOG0003977_FOG0001777_n13	PostSpec_((P,P),(S,S))
NO-HOG0003979_FOG0001779_n1	PreSpec_((P,S),(P,S))	Orthologs:Paddlefish_XP_041123798.1,Sturgeon_g19014	Orthologs:Paddlefish_XP_041116966.1,Sturgeon_g11224
NO-HOG0003983_FOG0001781_n1	PostSpec_((P,P),(S,S))
NO-HOG0003986_FOG0001782_n10	Other_PreSpeclike_(P,(S,(P,S)))
NO-HOG0003990_FOG0001784_n13	Other_PreSpeclike_(P,(S,(P,S)))
NO-HOG0003993_FOG0001786_n1	PostSpec_((P,P),(S,S))
NO-HOG0003995_FOG0001787_n1	PostSpec_((P,P),(S,S))
NO-HOG0004002_FOG0001791_n11	Other_PostSpeclike_(P,(P,(S,S)))
NO-HOG0004005_FOG0001793_n1	PostSpec_((P,P),(S,S))
NO-HOG0004008_FOG0001795_n1	Other_PreSpeclike_(P,(S,(P,S)))
NO-HOG0004010_FOG0001796_n1	PostSpec_((P,P),(S,S))
NO-HOG0004013_FOG0001797_n12	PostSpec_((P,P),(S,S))
NO-HOG0004019_FOG0001801_n2	PostSpec_((P,P),(S,S))
NO-HOG0004021_FOG0001802_n1	Other_PostSpeclike_(S,(S,(P,P)))
NO-HOG0004022_FOG0001802_n14	PreSpec_((P,S),(P,S))	Orthologs:Paddlefish_XP_041126382.1,Sturgeon_g16274	Orthologs:Paddlefish_XP_041120076.1,Sturgeon_g23814
NO-HOG0004024_FOG0001803_n14	PreSpec_((P,S),(P,S))	Orthologs:Paddlefish_XP_041112267.1,Sturgeon_g603	Orthologs:Paddlefish_XP_041082587.1,Sturgeon_g3438
NO-HOG0004032_FOG0001807_n12	Other_PreSpeclike_(S,(P,(P,S)))
NO-HOG0004033_FOG0001808_n1	PostSpec_((P,P),(S,S))
NO-HOG0004036_FOG0001809_n12	Other_PreSpeclike_(S,(P,(P,S)))
NO-HOG0004037_FOG0001810_n1	Other_PostSpeclike_(S,(S,(P,P)))
NO-HOG0004039_FOG0001811_n2	Other_PostSpeclike_(S,(S,(P,P)))
NO-HOG0004040_FOG0001811_n15	Other_PostSpeclike_(P,(P,(S,S)))
NO-HOG0004041_FOG0001812_n1	Other_PostSpeclike_(S,(S,(P,P)))
NO-HOG0004044_FOG0001813_n14	PreSpec_((P,S),(P,S))	Orthologs:Paddlefish_XP_041090470.1,Sturgeon_g11082	Orthologs:Paddlefish_XP_041092291.1,Sturgeon_g35567
NO-HOG0004059_FOG0001822_n1	PreSpec_((P,S),(P,S))	Orthologs:Paddlefish_XP_041109016.1,Sturgeon_g9557	Orthologs:Paddlefish_XP_041106951.1,Sturgeon_g8464
NO-HOG0004062_FOG0001823_n10	Other_PreSpeclike_(S,(P,(P,S)))
NO-HOG0004064_FOG0001824_n10	PreSpec_((P,S),(P,S))	Orthologs:Paddlefish_XP_041105519.1,Sturgeon_g8872	Orthologs:Paddlefish_XP_041107803.1,Sturgeon_g9128
NO-HOG0004066_FOG0001825_n12	Other_PreSpeclike_(S,(P,(P,S)))
NO-HOG0004071_FOG0001828_n15	Other_PreSpeclike_(P,(S,(P,S)))
NO-HOG0004072_FOG0001829_n1	PostSpec_((P,P),(S,S))
NO-HOG0004078_FOG0001832_n12	PostSpec_((P,P),(S,S))
NO-HOG0004081_FOG0001834_n1	PostSpec_((P,P),(S,S))
NO-HOG0004082_FOG0001834_n13	Other_PostSpeclike_(P,(P,(S,S)))
NO-HOG0004089_FOG0001837_n14	PostSpec_((P,P),(S,S))
NO-HOG0004090_FOG0001838_n1	PostSpec_((P,P),(S,S))
NO-HOG0004095_FOG0001840_n14	PostSpec_((P,P),(S,S))
NO-HOG0004097_FOG0001842_n1	PostSpec_((P,P),(S,S))
NO-HOG0004099_FOG0001843_n1	PostSpec_((P,P),(S,S))
NO-HOG0004101_FOG0001844_n1	PostSpec_((P,P),(S,S))
NO-HOG0004102_FOG0001844_n14	Other_PostSpeclike_(P,(P,(S,S)))
NO-HOG0004112_FOG0001851_n1	Other_PostSpeclike_(S,(S,(P,P)))
NO-HOG0004113_FOG0001851_n14	PreSpec_((P,S),(P,S))	Orthologs:Paddlefish_XP_041096487.1,Sturgeon_g5140	Orthologs:Paddlefish_XP_041104374.1,Sturgeon_g6436
NO-HOG0004115_FOG0001853_n2	PostSpec_((P,P),(S,S))
NO-HOG0004118_FOG0001854_n13	PostSpec_((P,P),(S,S))
NO-HOG0004120_FOG0001856_n1	PostSpec_((P,P),(S,S))
NO-HOG0004123_FOG0001857_n12	PostSpec_((P,P),(S,S))
NO-HOG0004126_FOG0001859_n12	PostSpec_((P,P),(S,S))
NO-HOG0004127_FOG0001860_n1	PostSpec_((P,P),(S,S))
NO-HOG0004132_FOG0001863_n1	Other_PreSpeclike_(P,(S,(P,S)))
NO-HOG0004137_FOG0001866_n12	Other_PreSpeclike_(S,(P,(P,S)))
NO-HOG0004138_FOG0001867_n1	Other_PostSpeclike_(P,(P,(S,S)))
NO-HOG0004139_FOG0001867_n14	Other_PostSpeclike_(S,(S,(P,P)))
NO-HOG0004140_FOG0001868_n2	PreSpec_((P,S),(P,S))	Orthologs:Paddlefish_XP_041104775.1,Sturgeon_g7466	Orthologs:Paddlefish_XP_041101404.1,Sturgeon_g4500
NO-HOG0004141_FOG0001868_n15	Other_PostSpeclike_(P,(P,(S,S)))
NO-HOG0004142_FOG0001869_n1	Other_PostSpeclike_(P,(P,(S,S)))
NO-HOG0004153_FOG0001873_n1	Other_PreSpeclike_(S,(P,(P,S)))
NO-HOG0004154_FOG0001873_n13	PreSpec_((P,S),(P,S))	Orthologs:Paddlefish_XP_041117703.1,Sturgeon_g17498	Orthologs:Paddlefish_XP_041120187.1,Sturgeon_g15150
NO-HOG0004155_FOG0001874_n1	Other_PostSpeclike_(P,(P,(S,S)))
NO-HOG0004161_FOG0001877_n11	PostSpec_((P,P),(S,S))
NO-HOG0004162_FOG0001878_n1	PreSpec_((P,S),(P,S))	Orthologs:Paddlefish_XP_041106142.1,Sturgeon_g8758	Orthologs:Paddlefish_XP_041108145.1,Sturgeon_g9996
NO-HOG0004169_FOG0001882_n1	PostSpec_((P,P),(S,S))
NO-HOG0004170_FOG0001882_n15	Other_PostSpeclike_(P,(P,(S,S)))
NO-HOG0004172_FOG0001883_n13	PreSpec_((P,S),(P,S))	Orthologs:Paddlefish_XP_041087508.1,Sturgeon_g33329	Orthologs:Paddlefish_XP_041121427.1,Sturgeon_g30485
NO-HOG0004173_FOG0001884_n1	PostSpec_((P,P),(S,S))
NO-HOG0004175_FOG0001885_n1	Other_PostSpeclike_(P,(P,(S,S)))
NO-HOG0004178_FOG0001886_n14	PreSpec_((P,S),(P,S))	Orthologs:Paddlefish_XP_041131132.1,Sturgeon_g3938	Orthologs:Paddlefish_XP_041121652.1,Sturgeon_g1292
NO-HOG0004181_FOG0001888_n1	PreSpec_((P,S),(P,S))	Orthologs:Paddlefish_XP_041121063.1,Sturgeon_g206	Orthologs:Paddlefish_XP_041130479.1,Sturgeon_g3040
NO-HOG0004184_FOG0001889_n12	PreSpec_((P,S),(P,S))	Orthologs:Paddlefish_XP_041130329.1,Sturgeon_g3964	Orthologs:Paddlefish_XP_041124956.1,Sturgeon_g1313
NO-HOG0004185_FOG0001890_n1	Other_PostSpeclike_(P,(P,(S,S)))
NO-HOG0004192_FOG0001895_n1	PreSpec_((P,S),(P,S))	Orthologs:Paddlefish_XP_041105662.1,Sturgeon_g8205	Orthologs:Paddlefish_XP_041109429.1,Sturgeon_g9715
NO-HOG0004194_FOG0001896_n1	Other_PreSpeclike_(P,(S,(P,S)))
NO-HOG0004197_FOG0001897_n12	PreSpec_((P,S),(P,S))	Orthologs:Paddlefish_XP_041105793.1,Sturgeon_g8912	Orthologs:Paddlefish_XP_041109303.1,Sturgeon_g10424
NO-HOG0004198_FOG0001898_n1	Other_PostSpeclike_(S,(S,(P,P)))
NO-HOG0004208_FOG0001902_n13	PreSpec_((P,S),(P,S))	Orthologs:Paddlefish_XP_041107164.1,Sturgeon_g7652	Orthologs:Paddlefish_XP_041109204.1,Sturgeon_g10388
NO-HOG0004213_FOG0001905_n1	Other_PostSpeclike_(P,(P,(S,S)))
NO-HOG0004214_FOG0001905_n15	PostSpec_((P,P),(S,S))
NO-HOG0004230_FOG0001913_n15	Other_PreSpeclike_(P,(S,(P,S)))
NO-HOG0004235_FOG0001917_n1	PostSpec_((P,P),(S,S))
NO-HOG0004238_FOG0001918_n11	Other_PostSpeclike_(P,(P,(S,S)))
NO-HOG0004243_FOG0001921_n13	PreSpec_((P,S),(P,S))	Orthologs:Paddlefish_XP_041104061.1,Sturgeon_g7244	Orthologs:Paddlefish_XP_041100985.1,Sturgeon_g4320
NO-HOG0004244_FOG0001922_n1	PostSpec_((P,P),(S,S))
NO-HOG0004246_FOG0001923_n1	PostSpec_((P,P),(S,S))
NO-HOG0004247_FOG0001923_n14	PreSpec_((P,S),(P,S))	Orthologs:Paddlefish_XP_041103487.1,Sturgeon_g6992	Orthologs:Paddlefish_XP_041101890.1,Sturgeon_g4712
NO-HOG0004249_FOG0001924_n12	PostSpec_((P,P),(S,S))
NO-HOG0004260_FOG0001933_n1	Other_PostSpeclike_(P,(P,(S,S)))
NO-HOG0004267_FOG0001937_n11	Other_PostSpeclike_(S,(S,(P,P)))
NO-HOG0004268_FOG0001938_n1	PreSpec_((P,S),(P,S))	Orthologs:Paddlefish_XP_041124706.1,Sturgeon_g1158	Orthologs:Paddlefish_XP_041134177.1,Sturgeon_g2910
NO-HOG0004269_FOG0001938_n13	PostSpec_((P,P),(S,S))
NO-HOG0004275_FOG0001941_n11	Other_PostSpeclike_(P,(P,(S,S)))
NO-HOG0004277_FOG0001943_n1	PostSpec_((P,P),(S,S))
NO-HOG0004280_FOG0001945_n1	PreSpec_((P,S),(P,S))	Orthologs:Paddlefish_XP_041085839.1,Sturgeon_g20414	Orthologs:Paddlefish_XP_041132949.1,Sturgeon_g18772
NO-HOG0004285_FOG0001947_n9	PreSpec_((P,S),(P,S))	Orthologs:Paddlefish_XP_041074128.1,Sturgeon_g28128	Orthologs:Paddlefish_XP_041132522.1,Sturgeon_g30393
NO-HOG0004286_FOG0001948_n1	Other_PostSpeclike_(P,(P,(S,S)))
NO-HOG0004287_FOG0001948_n13	PreSpec_((P,S),(P,S))	Orthologs:Paddlefish_XP_041133883.1,Sturgeon_g2918	Orthologs:Paddlefish_XP_041124326.1,Sturgeon_g1146
NO-HOG0004297_FOG0001953_n13	Other_PostSpeclike_(S,(S,(P,P)))
NO-HOG0004305_FOG0001959_n1	PreSpec_((P,S),(P,S))	Orthologs:Paddlefish_XP_041079599.1,Sturgeon_g3571	Orthologs:Paddlefish_XP_041115215.1,Sturgeon_g464
NO-HOG0004314_FOG0001964_n12	PostSpec_((P,P),(S,S))
NO-HOG0004315_FOG0001965_n2	PreSpec_((P,S),(P,S))	Orthologs:Paddlefish_XP_041117033.1,Sturgeon_g12005	Orthologs:Paddlefish_XP_041124106.1,Sturgeon_g18530
NO-HOG0004316_FOG0001965_n15	PostSpec_((P,P),(S,S))
NO-HOG0004319_FOG0001967_n1	PostSpec_((P,P),(S,S))
NO-HOG0004338_FOG0001978_n1	Other_PreSpeclike_(P,(S,(P,S)))
NO-HOG0004340_FOG0001979_n1	Other_PostSpeclike_(P,(P,(S,S)))
NO-HOG0004347_FOG0001984_n0	Other_PreSpeclike_(P,(S,(P,S)))
NO-HOG0004349_FOG0001985_n9	Other_PostSpeclike_(S,(S,(P,P)))
NO-HOG0004350_FOG0001986_n1	PostSpec_((P,P),(S,S))
NO-HOG0004353_FOG0001988_n1	Other_PreSpeclike_(S,(P,(P,S)))
NO-HOG0004367_FOG0001996_n11	PreSpec_((P,S),(P,S))	Orthologs:Paddlefish_XP_041116647.1,Sturgeon_g403	Orthologs:Paddlefish_XP_041078065.1,Sturgeon_g3637
NO-HOG0004369_FOG0001998_n1	PostSpec_((P,P),(S,S))
NO-HOG0004374_FOG0002000_n12	Other_PostSpeclike_(P,(P,(S,S)))
NO-HOG0004378_FOG0002002_n11	Other_PostSpeclike_(P,(P,(S,S)))
NO-HOG0004379_FOG0002003_n1	Other_PreSpeclike_(P,(S,(P,S)))
NO-HOG0004380_FOG0002003_n13	Other_PostSpeclike_(S,(S,(P,P)))
NO-HOG0004387_FOG0002007_n11	PostSpec_((P,P),(S,S))
NO-HOG0004401_FOG0002017_n11	PreSpec_((P,S),(P,S))	Orthologs:Paddlefish_XP_041107773.1,Sturgeon_g9119	Orthologs:Paddlefish_XP_041105854.1,Sturgeon_g8883
NO-HOG0004402_FOG0002018_n1	Other_PostSpeclike_(S,(S,(P,P)))
NO-HOG0004405_FOG0002020_n1	Other_PreSpeclike_(P,(S,(P,S)))
NO-HOG0004406_FOG0002020_n15	Other_PostSpeclike_(S,(S,(P,P)))
NO-HOG0004410_FOG0002022_n12	PreSpec_((P,S),(P,S))	Orthologs:Paddlefish_XP_041131868.1,Sturgeon_g30051	Orthologs:Paddlefish_XP_041074799.1,Sturgeon_g27795
NO-HOG0004411_FOG0002023_n1	Other_PreSpeclike_(S,(P,(P,S)))
NO-HOG0004412_FOG0002023_n12	Other_PreSpeclike_(P,(S,(P,S)))
NO-HOG0004415_FOG0002025_n1	Other_PostSpeclike_(S,(S,(P,P)))
NO-HOG0004417_FOG0002026_n1	Other_PostSpeclike_(S,(S,(P,P)))
NO-HOG0004420_FOG0002027_n14	Other_PostSpeclike_(S,(S,(P,P)))
NO-HOG0004431_FOG0002033_n12	PostSpec_((P,P),(S,S))
NO-HOG0004433_FOG0002034_n11	PostSpec_((P,P),(S,S))
NO-HOG0004437_FOG0002037_n11	Other_PreSpeclike_(P,(S,(P,S)))
NO-HOG0004439_FOG0002038_n14	Other_PostSpeclike_(S,(S,(P,P)))
NO-HOG0004440_FOG0002039_n1	Other_PostSpeclike_(P,(P,(S,S)))
NO-HOG0004443_FOG0002040_n10	PreSpec_((P,S),(P,S))	Orthologs:Paddlefish_XP_041125590.1,Sturgeon_g16707	Orthologs:Paddlefish_XP_041118919.1,Sturgeon_g23496
NO-HOG0004445_FOG0002041_n14	PostSpec_((P,P),(S,S))
NO-HOG0004452_FOG0002046_n2	Other_PostSpeclike_(P,(P,(S,S)))
NO-HOG0004453_FOG0002046_n15	PostSpec_((P,P),(S,S))
NO-HOG0004454_FOG0002047_n1	PostSpec_((P,P),(S,S))
NO-HOG0004456_FOG0002048_n1	PreSpec_((P,S),(P,S))	Orthologs:Paddlefish_XP_041087489.1,Sturgeon_g33323	Orthologs:Paddlefish_XP_041121450.1,Sturgeon_g30489
NO-HOG0004457_FOG0002048_n12	PreSpec_((P,S),(P,S))	Orthologs:Paddlefish_XP_041101165.1,Sturgeon_g5328	Orthologs:Paddlefish_XP_041103903.1,Sturgeon_g7137
NO-HOG0004466_FOG0002054_n1	Other_PostSpeclike_(P,(P,(S,S)))
NO-HOG0004472_FOG0002057_n12	PostSpec_((P,P),(S,S))
NO-HOG0004476_FOG0002059_n13	PreSpec_((P,S),(P,S))	Orthologs:Paddlefish_XP_041109332.1,Sturgeon_g10432	Orthologs:Paddlefish_XP_041105773.1,Sturgeon_g8918
NO-HOG0004480_FOG0002061_n11	PreSpec_((P,S),(P,S))	Orthologs:Paddlefish_XP_041107188.1,Sturgeon_g8375	Orthologs:Paddlefish_XP_041109227.1,Sturgeon_g9635
NO-HOG0004496_FOG0002072_n8	PreSpec_((P,S),(P,S))	Orthologs:Paddlefish_XP_041120502.1,Sturgeon_g23395	Orthologs:Paddlefish_XP_041125849.1,Sturgeon_g16819
NO-HOG0004520_FOG0002084_n1	PreSpec_((P,S),(P,S))	Orthologs:Paddlefish_XP_041106096.1,Sturgeon_g8025	Orthologs:Paddlefish_XP_041108092.1,Sturgeon_g9218
NO-HOG0004528_FOG0002086_n9	Other_PostSpeclike_(P,(P,(S,S)))
NO-HOG0004529_FOG0002087_n1	PreSpec_((P,S),(P,S))	Orthologs:Paddlefish_XP_041104899.1,Sturgeon_g7516	Orthologs:Paddlefish_XP_041102219.1,Sturgeon_g5760
NO-HOG0004535_FOG0002089_n10	Other_PreSpeclike_(S,(P,(P,S)))
NO-HOG0004537_FOG0002091_n1	Other_PostSpeclike_(P,(P,(S,S)))
NO-HOG0004555_FOG0002106_n11	Other_PreSpeclike_(P,(S,(P,S)))
NO-HOG0004563_FOG0002111_n11	PostSpec_((P,P),(S,S))
NO-HOG0004569_FOG0002115_n13	Other_PreSpeclike_(S,(P,(P,S)))
NO-HOG0004576_FOG0002119_n12	PreSpec_((P,S),(P,S))	Orthologs:Paddlefish_XP_041131253.1,Sturgeon_g3012	Orthologs:Paddlefish_XP_041121807.1,Sturgeon_g178
NO-HOG0004580_FOG0002121_n14	PreSpec_((P,S),(P,S))	Orthologs:Paddlefish_XP_041124511.1,Sturgeon_g58	Orthologs:Paddlefish_XP_041134043.1,Sturgeon_g3824
NO-HOG0004584_FOG0002124_n1	PostSpec_((P,P),(S,S))
NO-HOG0004589_FOG0002126_n7	PreSpec_((P,S),(P,S))	Orthologs:Paddlefish_XP_041074997.1,Sturgeon_g27730	Orthologs:Paddlefish_XP_041132495.1,Sturgeon_g30007
NO-HOG0004590_FOG0002127_n0	PreSpec_((P,S),(P,S))	Orthologs:Paddlefish_XP_041086021.1,Sturgeon_g20924	Orthologs:Paddlefish_XP_041132926.1,Sturgeon_g19275
NO-HOG0004592_FOG0002128_n10	Other_PostSpeclike_(P,(P,(S,S)))
NO-HOG0004602_FOG0002136_n1	PostSpec_((P,P),(S,S))
NO-HOG0004606_FOG0002138_n1	Other_PostSpeclike_(P,(P,(S,S)))
NO-HOG0004614_FOG0002142_n11	PostSpec_((P,P),(S,S))
NO-HOG0004616_FOG0002143_n13	PostSpec_((P,P),(S,S))
NO-HOG0004618_FOG0002145_n1	Other_PostSpeclike_(P,(P,(S,S)))
NO-HOG0004621_FOG0002146_n14	PreSpec_((P,S),(P,S))	Orthologs:Paddlefish_XP_041090651.1,Sturgeon_g11100	Orthologs:Paddlefish_XP_041092129.1,Sturgeon_g35346
NO-HOG0004634_FOG0002154_n10	Other_PreSpeclike_(P,(S,(P,S)))
NO-HOG0004641_FOG0002158_n9	PreSpec_((P,S),(P,S))	Orthologs:Paddlefish_XP_041106516.1,Sturgeon_g7928	Orthologs:Paddlefish_XP_041108604.1,Sturgeon_g10110
NO-HOG0004647_FOG0002162_n1	Other_PostSpeclike_(S,(S,(P,P)))
NO-HOG0004665_FOG0002173_n10	PreSpec_((P,S),(P,S))	Orthologs:Paddlefish_XP_041119595.1,Sturgeon_g23378	Orthologs:Paddlefish_XP_041127436.1,Sturgeon_g16838
NO-HOG0004666_FOG0002174_n1	Other_PreSpeclike_(S,(P,(P,S)))
NO-HOG0004668_FOG0002175_n1	PreSpec_((P,S),(P,S))	Orthologs:Paddlefish_XP_041119199.1,Sturgeon_g23906	Orthologs:Paddlefish_XP_041125798.1,Sturgeon_g16172
NO-HOG0004671_FOG0002176_n13	PostSpec_((P,P),(S,S))
NO-HOG0004673_FOG0002177_n15	PostSpec_((P,P),(S,S))
NO-HOG0004676_FOG0002179_n1	Other_PreSpeclike_(P,(S,(P,S)))
NO-HOG0004697_FOG0002190_n10	Other_PostSpeclike_(P,(P,(S,S)))
NO-HOG0004702_FOG0002193_n8	PreSpec_((P,S),(P,S))	Orthologs:Paddlefish_XP_041127421.1,Sturgeon_g16231	Orthologs:Paddlefish_XP_041119435.1,Sturgeon_g23856
NO-HOG0004704_FOG0002194_n11	PreSpec_((P,S),(P,S))	Orthologs:Paddlefish_XP_041119854.1,Sturgeon_g16228	Orthologs:Paddlefish_XP_041125981.1,Sturgeon_g23859
NO-HOG0004711_FOG0002199_n1	PostSpec_((P,P),(S,S))
NO-HOG0004713_FOG0002200_n1	Other_PreSpeclike_(S,(P,(P,S)))
NO-HOG0004716_FOG0002201_n11	PostSpec_((P,P),(S,S))
NO-HOG0004718_FOG0002202_n9	PostSpec_((P,P),(S,S))
NO-HOG0004724_FOG0002206_n1	Other_PreSpeclike_(P,(S,(P,S)))
NO-HOG0004733_FOG0002210_n9	Other_PreSpeclike_(S,(P,(P,S)))
NO-HOG0004744_FOG0002217_n1	PostSpec_((P,P),(S,S))
NO-HOG0004747_FOG0002218_n11	PostSpec_((P,P),(S,S))
NO-HOG0004756_FOG0002223_n10	PreSpec_((P,S),(P,S))	Orthologs:Paddlefish_XP_041134340.1,Sturgeon_g14898	Orthologs:Paddlefish_XP_041127100.1,Sturgeon_g17043
NO-HOG0004761_FOG0002226_n10	Other_PreSpeclike_(P,(S,(P,S)))
NO-HOG0004763_FOG0002227_n11	Other_PreSpeclike_(S,(P,(P,S)))
NO-HOG0004767_FOG0002229_n10	PostSpec_((P,P),(S,S))
NO-HOG0004769_FOG0002231_n1	PreSpec_((P,S),(P,S))	Orthologs:Paddlefish_XP_041106219.1,Sturgeon_g8052	Orthologs:Paddlefish_XP_041108257.1,Sturgeon_g9249
NO-HOG0004778_FOG0002235_n1	PostSpec_((P,P),(S,S))
NO-HOG0004779_FOG0002235_n10	PreSpec_((P,S),(P,S))	Orthologs:Paddlefish_XP_041115091.1,Sturgeon_g12651	Orthologs:Paddlefish_XP_041128231.1,Sturgeon_g13720
NO-HOG0004780_FOG0002236_n1	Other_PostSpeclike_(S,(S,(P,P)))
NO-HOG0004796_FOG0002244_n14	PreSpec_((P,S),(P,S))	Orthologs:Paddlefish_XP_041101115.1,Sturgeon_g5279	Orthologs:Paddlefish_XP_041103853.1,Sturgeon_g7106
NO-HOG0004800_FOG0002246_n10	PreSpec_((P,S),(P,S))	Orthologs:Paddlefish_XP_041102277.1,Sturgeon_g4842	Orthologs:Paddlefish_XP_041104938.1,Sturgeon_g6648
NO-HOG0004803_FOG0002248_n4	PreSpec_((P,S),(P,S))	Orthologs:Paddlefish_XP_041109773.1,Sturgeon_g9498	Orthologs:Paddlefish_XP_041106769.1,Sturgeon_g8515
NO-HOG0004808_FOG0002250_n10	PostSpec_((P,P),(S,S))
NO-HOG0004813_FOG0002252_n1	PreSpec_((P,S),(P,S))	Orthologs:Paddlefish_XP_041104558.1,Sturgeon_g6503	Orthologs:Paddlefish_XP_041101602.1,Sturgeon_g5541
NO-HOG0004818_FOG0002255_n13	PostSpec_((P,P),(S,S))
NO-HOG0004835_FOG0002270_n9	Other_PostSpeclike_(P,(P,(S,S)))
NO-HOG0004837_FOG0002271_n13	PreSpec_((P,S),(P,S))	Orthologs:Paddlefish_XP_041130078.1,Sturgeon_g38848	Orthologs:Paddlefish_XP_041093088.1,Sturgeon_g38702
NO-HOG0004841_FOG0002274_n3	Other_PostSpeclike_(S,(S,(P,P)))
NO-HOG0004857_FOG0002283_n9	Other_PreSpeclike_(P,(S,(P,S)))
NO-HOG0004861_FOG0002285_n1	Other_PostSpeclike_(P,(P,(S,S)))
NO-HOG0004863_FOG0002286_n1	Other_PostSpeclike_(P,(P,(S,S)))
NO-HOG0004866_FOG0002287_n10	PostSpec_((P,P),(S,S))
NO-HOG0004869_FOG0002289_n0	Other_PreSpeclike_(P,(S,(P,S)))
NO-HOG0004875_FOG0002293_n0	PostSpec_((P,P),(S,S))
NO-HOG0004880_FOG0002296_n13	Other_PostSpeclike_(S,(S,(P,P)))
NO-HOG0004886_FOG0002300_n1	Other_PostSpeclike_(P,(P,(S,S)))
NO-HOG0004892_FOG0002303_n1	Other_PostSpeclike_(P,(P,(S,S)))
NO-HOG0004894_FOG0002304_n1	PostSpec_((P,P),(S,S))
NO-HOG0004905_FOG0002312_n2	Other_PreSpeclike_(P,(S,(P,S)))
NO-HOG0004912_FOG0002317_n2	Other_PostSpeclike_(P,(P,(S,S)))
NO-HOG0004931_FOG0002329_n9	PreSpec_((P,S),(P,S))	Orthologs:Paddlefish_XP_041101023.1,Sturgeon_g5242	Orthologs:Paddlefish_XP_041104027.1,Sturgeon_g6329
NO-HOG0004933_FOG0002330_n9	Other_PostSpeclike_(P,(P,(S,S)))
NO-HOG0004936_FOG0002332_n2	PreSpec_((P,S),(P,S))	Orthologs:Paddlefish_XP_041078387.1,Sturgeon_g22378	Orthologs:Paddlefish_XP_041123686.1,Sturgeon_g26810
NO-HOG0004951_FOG0002339_n10	PostSpec_((P,P),(S,S))
NO-HOG0004966_FOG0002348_n1	Other_PreSpeclike_(P,(S,(P,S)))
NO-HOG0004977_FOG0002355_n3	Other_PostSpeclike_(P,(P,(S,S)))
NO-HOG0004978_FOG0002355_n11	Other_PostSpeclike_(S,(S,(P,P)))
NO-HOG0004981_FOG0002358_n1	PostSpec_((P,P),(S,S))
NO-HOG0004982_FOG0002358_n13	PreSpec_((P,S),(P,S))	Orthologs:Paddlefish_XP_041085996.1,Sturgeon_g175	Orthologs:Paddlefish_XP_041131327.1,Sturgeon_g3009
NO-HOG0004984_FOG0002360_n1	PreSpec_((P,S),(P,S))	Orthologs:Paddlefish_XP_041129934.1,Sturgeon_g3975	Orthologs:Paddlefish_XP_041120710.1,Sturgeon_g1324
NO-HOG0004987_FOG0002361_n9	Other_PostSpeclike_(P,(P,(S,S)))
NO-HOG0004990_FOG0002363_n1	PreSpec_((P,S),(P,S))	Orthologs:Paddlefish_XP_041109287.1,Sturgeon_g9665	Orthologs:Paddlefish_XP_041105812.1,Sturgeon_g8160
NO-HOG0004997_FOG0002367_n8	PreSpec_((P,S),(P,S))	Orthologs:Paddlefish_XP_041109342.1,Sturgeon_g9683	Orthologs:Paddlefish_XP_041105225.1,Sturgeon_g8179
NO-HOG0005000_FOG0002369_n12	PreSpec_((P,S),(P,S))	Orthologs:Paddlefish_XP_041102552.1,Sturgeon_g6989	Orthologs:Paddlefish_XP_041098266.1,Sturgeon_g4715
NO-HOG0005002_FOG0002371_n1	PreSpec_((P,S),(P,S))	Orthologs:Paddlefish_XP_041100752.1,Sturgeon_g5173	Orthologs:Paddlefish_XP_041104217.1,Sturgeon_g7281
NO-HOG0005010_FOG0002374_n3	PostSpec_((P,P),(S,S))
NO-HOG0005013_FOG0002375_n10	PreSpec_((P,S),(P,S))	Orthologs:Paddlefish_XP_041106020.1,Sturgeon_g8826	Orthologs:Paddlefish_XP_041107988.1,Sturgeon_g9171
NO-HOG0005023_FOG0002383_n1	PreSpec_((P,S),(P,S))	Orthologs:Paddlefish_XP_041105241.1,Sturgeon_g8800	Orthologs:Paddlefish_XP_041108050.1,Sturgeon_g9192
NO-HOG0005029_FOG0002386_n5	PreSpec_((P,S),(P,S))	Orthologs:Paddlefish_XP_041076275.1,Sturgeon_g23656	Orthologs:Paddlefish_XP_041077205.1,Sturgeon_g22569
NO-HOG0005041_FOG0002393_n8	PostSpec_((P,P),(S,S))
NO-HOG0005044_FOG0002396_n0	Other_PostSpeclike_(P,(P,(S,S)))
NO-HOG0005048_FOG0002400_n0	Other_PostSpeclike_(P,(P,(S,S)))
NO-HOG0005061_FOG0002412_n1	PostSpec_((P,P),(S,S))
NO-HOG0005070_FOG0002418_n1	PostSpec_((P,P),(S,S))
NO-HOG0005075_FOG0002420_n7	Other_PostSpeclike_(P,(P,(S,S)))
NO-HOG0005077_FOG0002421_n8	PreSpec_((P,S),(P,S))	Orthologs:Paddlefish_XP_041084991.1,Sturgeon_g20390	Orthologs:Paddlefish_XP_041133118.1,Sturgeon_g18745
NO-HOG0005079_FOG0002422_n9	PostSpec_((P,P),(S,S))
NO-HOG0005090_FOG0002429_n1	PostSpec_((P,P),(S,S))
NO-HOG0005095_FOG0002432_n1	Other_PostSpeclike_(S,(S,(P,P)))
NO-HOG0005100_FOG0002435_n13	Other_PostSpeclike_(P,(P,(S,S)))
NO-HOG0005106_FOG0002438_n1	Other_PostSpeclike_(S,(S,(P,P)))
NO-HOG0005108_FOG0002439_n0	Other_PreSpeclike_(P,(S,(P,S)))
NO-HOG0005118_FOG0002444_n9	PreSpec_((P,S),(P,S))	Orthologs:Paddlefish_XP_041107843.1,Sturgeon_g9902	Orthologs:Paddlefish_XP_041105917.1,Sturgeon_g8124
NO-HOG0005134_FOG0002457_n1	Other_PostSpeclike_(P,(P,(S,S)))
NO-HOG0005142_FOG0002463_n1	PreSpec_((P,S),(P,S))	Orthologs:Paddlefish_XP_041124274.1,Sturgeon_g27204	Orthologs:Paddlefish_XP_041077385.1,Sturgeon_g22769
NO-HOG0005147_FOG0002466_n14	PreSpec_((P,S),(P,S))	Orthologs:Paddlefish_XP_041119003.1,Sturgeon_g23812	Orthologs:Paddlefish_XP_041125713.1,Sturgeon_g16276
NO-HOG0005152_FOG0002471_n1	Other_PostSpeclike_(S,(S,(P,P)))
NO-HOG0005175_FOG0002486_n1	PostSpec_((P,P),(S,S))
NO-HOG0005198_FOG0002497_n8	Other_PreSpeclike_(P,(S,(P,S)))
NO-HOG0005214_FOG0002508_n0	PostSpec_((P,P),(S,S))
NO-HOG0005218_FOG0002510_n1	Other_PostSpeclike_(S,(S,(P,P)))
NO-HOG0005223_FOG0002513_n1	PostSpec_((P,P),(S,S))
NO-HOG0005230_FOG0002518_n0	PreSpec_((P,S),(P,S))	Orthologs:Paddlefish_XP_041104564.1,Sturgeon_g7376	Orthologs:Paddlefish_XP_041101595.1,Sturgeon_g4588
NO-HOG0005249_FOG0002534_n0	PreSpec_((P,S),(P,S))	Orthologs:Paddlefish_XP_041134301.1,Sturgeon_g19260	Orthologs:Paddlefish_XP_041084986.1,Sturgeon_g20906
NO-HOG0005252_FOG0002536_n1	Other_PreSpeclike_(P,(S,(P,S)))
NO-HOG0005253_FOG0002536_n13	PreSpec_((P,S),(P,S))	Orthologs:Paddlefish_XP_041077096.1,Sturgeon_g22983	Orthologs:Paddlefish_XP_041075524.1,Sturgeon_g23209
NO-HOG0005257_FOG0002538_n12	PostSpec_((P,P),(S,S))
NO-HOG0005262_FOG0002541_n3	PreSpec_((P,S),(P,S))	Orthologs:Paddlefish_XP_041131411.1,Sturgeon_g30030	Orthologs:Paddlefish_XP_041074061.1,Sturgeon_g27761
NO-HOG0005265_FOG0002543_n1	PreSpec_((P,S),(P,S))	Orthologs:Paddlefish_XP_041131940.1,Sturgeon_g30336	Orthologs:Paddlefish_XP_041074209.1,Sturgeon_g28072
NO-HOG0005268_FOG0002545_n1	PreSpec_((P,S),(P,S))	Orthologs:Paddlefish_XP_041077596.1,Sturgeon_g2770	Orthologs:Paddlefish_XP_041117451.1,Sturgeon_g374
NO-HOG0005286_FOG0002557_n1	Other_PostSpeclike_(P,(P,(S,S)))
NO-HOG0005304_FOG0002569_n2	Other_PreSpeclike_(S,(P,(P,S)))
NO-HOG0005318_FOG0002577_n13	PostSpec_((P,P),(S,S))
NO-HOG0005328_FOG0002585_n15	Other_PreSpeclike_(P,(S,(P,S)))
NO-HOG0005335_FOG0002589_n10	Other_PostSpeclike_(P,(P,(S,S)))
NO-HOG0005347_FOG0002595_n1	PostSpec_((P,P),(S,S))
NO-HOG0005361_FOG0002604_n7	PostSpec_((P,P),(S,S))
NO-HOG0005364_FOG0002606_n1	PostSpec_((P,P),(S,S))
NO-HOG0005387_FOG0002621_n8	PreSpec_((P,S),(P,S))	Orthologs:Paddlefish_XP_041120571.1,Sturgeon_g23855	Orthologs:Paddlefish_XP_041127263.1,Sturgeon_g16232
NO-HOG0005401_FOG0002630_n2	PreSpec_((P,S),(P,S))	Orthologs:Paddlefish_XP_041128433.1,Sturgeon_g13671	Orthologs:Paddlefish_XP_041114777.1,Sturgeon_g12567
NO-HOG0005409_FOG0002637_n0	Other_PostSpeclike_(S,(S,(P,P)))
NO-HOG0005411_FOG0002639_n3	PostSpec_((P,P),(S,S))
NO-HOG0005417_FOG0002642_n12	Other_PostSpeclike_(S,(S,(P,P)))
NO-HOG0005424_FOG0002646_n7	PreSpec_((P,S),(P,S))	Orthologs:Paddlefish_XP_041106887.1,Sturgeon_g7728	Orthologs:Paddlefish_XP_041108945.1,Sturgeon_g10301
NO-HOG0005427_FOG0002647_n11	Other_PostSpeclike_(P,(P,(S,S)))
NO-HOG0005431_FOG0002649_n1	PreSpec_((P,S),(P,S))	Orthologs:Paddlefish_XP_041102187.1,Sturgeon_g5748	Orthologs:Paddlefish_XP_041104877.1,Sturgeon_g7502
NO-HOG0005482_FOG0002687_n3	PostSpec_((P,P),(S,S))
NO-HOG0005496_FOG0002693_n10	Other_PostSpeclike_(S,(S,(P,P)))
NO-HOG0005500_FOG0002697_n1	Other_PostSpeclike_(S,(S,(P,P)))
NO-HOG0005512_FOG0002703_n1	Other_PreSpeclike_(P,(S,(P,S)))
NO-HOG0005519_FOG0002707_n6	PostSpec_((P,P),(S,S))
NO-HOG0005537_FOG0002719_n1	PostSpec_((P,P),(S,S))
NO-HOG0005540_FOG0002720_n0	Other_PreSpeclike_(P,(S,(P,S)))
NO-HOG0005541_FOG0002721_n0	Other_PreSpeclike_(S,(P,(P,S)))
NO-HOG0005554_FOG0002726_n4	PostSpec_((P,P),(S,S))
NO-HOG0005556_FOG0002728_n0	Other_PostSpeclike_(P,(P,(S,S)))
NO-HOG0005557_FOG0002729_n1	Other_PreSpeclike_(P,(S,(P,S)))
NO-HOG0005561_FOG0002730_n7	PreSpec_((P,S),(P,S))	Orthologs:Paddlefish_XP_041107536.1,Sturgeon_g9497	Orthologs:Paddlefish_XP_041105280.1,Sturgeon_g8516
NO-HOG0005566_FOG0002734_n0	PostSpec_((P,P),(S,S))
NO-HOG0005573_FOG0002740_n1	PreSpec_((P,S),(P,S))	Orthologs:Paddlefish_XP_041118587.1,Sturgeon_g15876	Orthologs:Paddlefish_XP_041117814.1,Sturgeon_g18174
NO-HOG0005581_FOG0002745_n0	PreSpec_((P,S),(P,S))	Orthologs:Paddlefish_XP_041119284.1,Sturgeon_g15818	Orthologs:Paddlefish_XP_041117257.1,Sturgeon_g18119
NO-HOG0005597_FOG0002754_n7	Other_PreSpeclike_(P,(S,(P,S)))
NO-HOG0005599_FOG0002756_n1	PreSpec_((P,S),(P,S))	Orthologs:Paddlefish_XP_041103889.1,Sturgeon_g6230	Orthologs:Paddlefish_XP_041101160.1,Sturgeon_g4388
NO-HOG0005601_FOG0002757_n0	Other_PostSpeclike_(P,(P,(S,S)))
NO-HOG0005607_FOG0002760_n9	PreSpec_((P,S),(P,S))	Orthologs:Paddlefish_XP_041127858.1,Sturgeon_g3803	Orthologs:Paddlefish_XP_041124292.1,Sturgeon_g1173
NO-HOG0005609_FOG0002762_n0	PreSpec_((P,S),(P,S))	Orthologs:Paddlefish_XP_041132865.1,Sturgeon_g3858	Orthologs:Paddlefish_XP_041123253.1,Sturgeon_g1221
NO-HOG0005610_FOG0002763_n0	Other_PostSpeclike_(S,(S,(P,P)))
NO-HOG0005611_FOG0002764_n0	Other_PostSpeclike_(P,(P,(S,S)))
NO-HOG0005616_FOG0002768_n0	Other_PreSpeclike_(P,(S,(P,S)))
NO-HOG0005626_FOG0002774_n1	Other_PostSpeclike_(S,(S,(P,P)))
NO-HOG0005634_FOG0002780_n5	Other_PostSpeclike_(P,(P,(S,S)))
NO-HOG0005636_FOG0002782_n1	PostSpec_((P,P),(S,S))
NO-HOG0005640_FOG0002784_n5	Other_PreSpeclike_(P,(S,(P,S)))
NO-HOG0005656_FOG0002796_n0	PreSpec_((P,S),(P,S))	Orthologs:Paddlefish_XP_041077135.1,Sturgeon_g22530	Orthologs:Paddlefish_XP_041075489.1,Sturgeon_g23690
NO-HOG0005663_FOG0002803_n1	PostSpec_((P,P),(S,S))
NO-HOG0005689_FOG0002824_n0	PreSpec_((P,S),(P,S))	Orthologs:Paddlefish_XP_041134495.1,Sturgeon_g19207	Orthologs:Paddlefish_XP_041084994.1,Sturgeon_g20848
NO-HOG0005694_FOG0002829_n0	PostSpec_((P,P),(S,S))
NO-HOG0005700_FOG0002835_n0	Other_PostSpeclike_(P,(P,(S,S)))
NO-HOG0005711_FOG0002844_n0	PostSpec_((P,P),(S,S))
NO-HOG0005715_FOG0002847_n0	Other_PostSpeclike_(P,(P,(S,S)))
NO-HOG0005717_FOG0002849_n0	PostSpec_((P,P),(S,S))
NO-HOG0005718_FOG0002850_n0	PostSpec_((P,P),(S,S))
NO-HOG0005719_FOG0002851_n0	PostSpec_((P,P),(S,S))
NO-HOG0005727_FOG0002857_n3	PostSpec_((P,P),(S,S))
NO-HOG0005733_FOG0002862_n0	PostSpec_((P,P),(S,S))
NO-HOG0005735_FOG0002863_n11	Other_PostSpeclike_(P,(P,(S,S)))
NO-HOG0005736_FOG0002864_n0	PostSpec_((P,P),(S,S))
NO-HOG0005749_FOG0002872_n6	Other_PostSpeclike_(S,(S,(P,P)))
NO-HOG0005750_FOG0002873_n1	PreSpec_((P,S),(P,S))	Orthologs:Paddlefish_XP_041090509.1,Sturgeon_g11863	Orthologs:Paddlefish_XP_041092175.1,Sturgeon_g35326
NO-HOG0005752_FOG0002874_n0	PreSpec_((P,S),(P,S))	Orthologs:Paddlefish_XP_041092284.1,Sturgeon_g35549	Orthologs:Paddlefish_XP_041090410.1,Sturgeon_g11849
NO-HOG0005754_FOG0002876_n0	PostSpec_((P,P),(S,S))
NO-HOG0005763_FOG0002883_n1	Other_PreSpeclike_(S,(P,(P,S)))
NO-HOG0005768_FOG0002887_n0	Other_PostSpeclike_(P,(P,(S,S)))
NO-HOG0005774_FOG0002892_n0	Other_PreSpeclike_(S,(P,(P,S)))
NO-HOG0005775_FOG0002893_n1	PreSpec_((P,S),(P,S))	Orthologs:Paddlefish_XP_041126103.1,Sturgeon_g16165	Orthologs:Paddlefish_XP_041119109.1,Sturgeon_g23915
NO-HOG0005789_FOG0002900_n3	PreSpec_((P,S),(P,S))	Orthologs:Paddlefish_XP_041076206.1,Sturgeon_g2827	Orthologs:Paddlefish_XP_041118547.1,Sturgeon_g1430
NO-HOG0005793_FOG0002904_n0	PostSpec_((P,P),(S,S))
NO-HOG0005796_FOG0002907_n1	Other_PreSpeclike_(P,(S,(P,S)))
NO-HOG0005807_FOG0002913_n0	Other_PostSpeclike_(P,(P,(S,S)))
NO-HOG0005810_FOG0002916_n0	Other_PostSpeclike_(S,(S,(P,P)))
NO-HOG0005821_FOG0002925_n0	PostSpec_((P,P),(S,S))
NO-HOG0005825_FOG0002929_n0	PostSpec_((P,P),(S,S))
NO-HOG0005826_FOG0002930_n0	PostSpec_((P,P),(S,S))
NO-HOG0005834_FOG0002935_n0	PreSpec_((P,S),(P,S))	Orthologs:Paddlefish_XP_041120834.1,Sturgeon_g1317	Orthologs:Paddlefish_XP_041130022.1,Sturgeon_g3967
NO-HOG0005839_FOG0002939_n0	PreSpec_((P,S),(P,S))	Orthologs:Paddlefish_XP_041081440.1,Sturgeon_g2634	Orthologs:Paddlefish_XP_041114486.1,Sturgeon_g1567
NO-HOG0005855_FOG0002949_n0	PreSpec_((P,S),(P,S))	Orthologs:Paddlefish_XP_041105774.1,Sturgeon_g8915	Orthologs:Paddlefish_XP_041109311.1,Sturgeon_g10426
NO-HOG0005875_FOG0002963_n0	Other_PostSpeclike_(P,(P,(S,S)))
NO-HOG0005887_FOG0002973_n6	PreSpec_((P,S),(P,S))	Orthologs:Paddlefish_XP_041122387.1,Sturgeon_g30145	Orthologs:Paddlefish_XP_041087601.1,Sturgeon_g33478
NO-HOG0005900_FOG0002983_n1	PreSpec_((P,S),(P,S))	Orthologs:Paddlefish_XP_041106040.1,Sturgeon_g8807	Orthologs:Paddlefish_XP_041107613.1,Sturgeon_g9181
NO-HOG0005914_FOG0002995_n1	Other_PreSpeclike_(P,(S,(P,S)))
NO-HOG0005916_FOG0002996_n0	Other_PostSpeclike_(P,(P,(S,S)))
NO-HOG0005925_FOG0003002_n0	PostSpec_((P,P),(S,S))
NO-HOG0005929_FOG0003004_n1	PostSpec_((P,P),(S,S))
NO-HOG0005930_FOG0003004_n10	PreSpec_((P,S),(P,S))	Orthologs:Paddlefish_XP_041106251.1,Sturgeon_g8733	Orthologs:Paddlefish_XP_041108308.1,Sturgeon_g9261
NO-HOG0005934_FOG0003007_n1	Other_PreSpeclike_(P,(S,(P,S)))
NO-HOG0005962_FOG0003028_n0	Other_PreSpeclike_(P,(S,(P,S)))
NO-HOG0005970_FOG0003033_n6	Other_PostSpeclike_(P,(P,(S,S)))
NO-HOG0005980_FOG0003041_n1	PostSpec_((P,P),(S,S))
NO-HOG0005982_FOG0003042_n0	PreSpec_((P,S),(P,S))	Orthologs:Paddlefish_XP_041132955.1,Sturgeon_g18788	Orthologs:Paddlefish_XP_041085572.1,Sturgeon_g20436
NO-HOG0005985_FOG0003045_n0	PostSpec_((P,P),(S,S))
NO-HOG0005988_FOG0003048_n0	Other_PostSpeclike_(S,(S,(P,P)))
NO-HOG0005991_FOG0003051_n0	PostSpec_((P,P),(S,S))
NO-HOG0005992_FOG0003052_n0	Other_PreSpeclike_(P,(S,(P,S)))
NO-HOG0005993_FOG0003053_n1	PostSpec_((P,P),(S,S))
NO-HOG0005997_FOG0003055_n2	PostSpec_((P,P),(S,S))
NO-HOG0006000_FOG0003058_n0	PostSpec_((P,P),(S,S))
NO-HOG0006002_FOG0003060_n0	Other_PreSpeclike_(S,(P,(P,S)))
NO-HOG0006010_FOG0003065_n8	PostSpec_((P,P),(S,S))
NO-HOG0006015_FOG0003069_n0	Other_PreSpeclike_(P,(S,(P,S)))
NO-HOG0006024_FOG0003077_n0	PostSpec_((P,P),(S,S))
NO-HOG0006026_FOG0003079_n2	PostSpec_((P,P),(S,S))
NO-HOG0006032_FOG0003084_n0	Other_PostSpeclike_(S,(S,(P,P)))
NO-HOG0006045_FOG0003094_n1	Other_PostSpeclike_(P,(P,(S,S)))
NO-HOG0006049_FOG0003096_n1	PostSpec_((P,P),(S,S))
NO-HOG0006053_FOG0003097_n0	PostSpec_((P,P),(S,S))
NO-HOG0006054_FOG0003098_n0	PostSpec_((P,P),(S,S))
NO-HOG0006061_FOG0003103_n2	Other_PostSpeclike_(P,(P,(S,S)))
NO-HOG0006068_FOG0003106_n0	PostSpec_((P,P),(S,S))
NO-HOG0006075_FOG0003111_n7	Other_PreSpeclike_(S,(P,(P,S)))
NO-HOG0006077_FOG0003112_n5	Other_PreSpeclike_(P,(S,(P,S)))
NO-HOG0006096_FOG0003124_n0	PostSpec_((P,P),(S,S))
NO-HOG0006102_FOG0003130_n0	PostSpec_((P,P),(S,S))
NO-HOG0006103_FOG0003131_n0	PostSpec_((P,P),(S,S))
NO-HOG0006104_FOG0003132_n0	PostSpec_((P,P),(S,S))
NO-HOG0006111_FOG0003137_n0	Other_PostSpeclike_(S,(S,(P,P)))
NO-HOG0006115_FOG0003141_n0	PreSpec_((P,S),(P,S))	Orthologs:Paddlefish_XP_041117418.1,Sturgeon_g18088	Orthologs:Paddlefish_XP_041119401.1,Sturgeon_g15791
NO-HOG0006121_FOG0003147_n0	Other_PostSpeclike_(P,(P,(S,S)))
NO-HOG0006122_FOG0003148_n1	PostSpec_((P,P),(S,S))
NO-HOG0006129_FOG0003151_n0	PostSpec_((P,P),(S,S))
NO-HOG0006134_FOG0003155_n0	PreSpec_((P,S),(P,S))	Orthologs:Paddlefish_XP_041101828.1,Sturgeon_g4679	Orthologs:Paddlefish_XP_041103429.1,Sturgeon_g6942
NO-HOG0006138_FOG0003159_n0	PreSpec_((P,S),(P,S))	Orthologs:Paddlefish_XP_041101243.1,Sturgeon_g5368	Orthologs:Paddlefish_XP_041103969.1,Sturgeon_g6297
NO-HOG0006139_FOG0003160_n0	PostSpec_((P,P),(S,S))
NO-HOG0006147_FOG0003167_n1	PreSpec_((P,S),(P,S))	Orthologs:Paddlefish_XP_041103928.1,Sturgeon_g6252	Orthologs:Paddlefish_XP_041101194.1,Sturgeon_g4407
NO-HOG0006150_FOG0003169_n0	PreSpec_((P,S),(P,S))	Orthologs:Paddlefish_XP_041134063.1,Sturgeon_g3823	Orthologs:Paddlefish_XP_041124589.1,Sturgeon_g60
NO-HOG0006151_FOG0003170_n0	PreSpec_((P,S),(P,S))	Orthologs:Paddlefish_XP_041082645.1,Sturgeon_g2531	Orthologs:Paddlefish_XP_041112188.1,Sturgeon_g1686
NO-HOG0006152_FOG0003171_n0	PostSpec_((P,P),(S,S))
NO-HOG0006163_FOG0003179_n8	PostSpec_((P,P),(S,S))
NO-HOG0006169_FOG0003184_n0	PostSpec_((P,P),(S,S))
NO-HOG0006171_FOG0003186_n0	PreSpec_((P,S),(P,S))	Orthologs:Paddlefish_XP_041106690.1,Sturgeon_g7802	Orthologs:Paddlefish_XP_041108761.1,Sturgeon_g10220
NO-HOG0006173_FOG0003187_n3	PostSpec_((P,P),(S,S))
NO-HOG0006176_FOG0003190_n0	Other_PreSpeclike_(S,(P,(P,S)))
NO-HOG0006177_FOG0003191_n0	Other_PreSpeclike_(P,(S,(P,S)))
NO-HOG0006189_FOG0003199_n1	Other_PostSpeclike_(S,(S,(P,P)))
NO-HOG0006191_FOG0003200_n0	Other_PostSpeclike_(P,(P,(S,S)))
NO-HOG0006199_FOG0003208_n0	PreSpec_((P,S),(P,S))	Orthologs:Paddlefish_XP_041108446.1,Sturgeon_g10064	Orthologs:Paddlefish_XP_041106381.1,Sturgeon_g7984
NO-HOG0006200_FOG0003209_n0	Other_PostSpeclike_(P,(P,(S,S)))
NO-HOG0006201_FOG0003210_n0	PreSpec_((P,S),(P,S))	Orthologs:Paddlefish_XP_041100715.1,Sturgeon_g5161	Orthologs:Paddlefish_XP_041102668.1,Sturgeon_g6421
NO-HOG0006205_FOG0003213_n0	PostSpec_((P,P),(S,S))
NO-HOG0006208_FOG0003215_n0	PostSpec_((P,P),(S,S))
NO-HOG0006209_FOG0003216_n0	PostSpec_((P,P),(S,S))
NO-HOG0006214_FOG0003220_n0	PostSpec_((P,P),(S,S))
NO-HOG0006215_FOG0003221_n0	Other_PreSpeclike_(P,(S,(P,S)))
NO-HOG0006217_FOG0003223_n0	PostSpec_((P,P),(S,S))
NO-HOG0006218_FOG0003224_n0	PreSpec_((P,S),(P,S))	Orthologs:Paddlefish_XP_041105942.1,Sturgeon_g8853	Orthologs:Paddlefish_XP_041107885.1,Sturgeon_g9143
NO-HOG0006219_FOG0003225_n0	PreSpec_((P,S),(P,S))	Orthologs:Paddlefish_XP_041107883.1,Sturgeon_g9142	Orthologs:Paddlefish_XP_041105937.1,Sturgeon_g8855
NO-HOG0006222_FOG0003228_n0	Other_PreSpeclike_(S,(P,(P,S)))
NO-HOG0006223_FOG0003229_n0	PreSpec_((P,S),(P,S))	Orthologs:Paddlefish_XP_041104580.1,Sturgeon_g7386	Orthologs:Paddlefish_XP_041101577.1,Sturgeon_g4578
NO-HOG0006224_FOG0003230_n0	PreSpec_((P,S),(P,S))	Orthologs:Paddlefish_XP_041102710.1,Sturgeon_g6673	Orthologs:Paddlefish_XP_041098535.1,Sturgeon_g4869
NO-HOG0006227_FOG0003233_n0	PreSpec_((P,S),(P,S))	Orthologs:Paddlefish_XP_041101406.1,Sturgeon_g4503	Orthologs:Paddlefish_XP_041104773.1,Sturgeon_g7464
NO-HOG0006229_FOG0003235_n0	PostSpec_((P,P),(S,S))
NO-HOG0006231_FOG0003237_n0	PostSpec_((P,P),(S,S))
NO-HOG0006233_FOG0003239_n0	Other_PostSpeclike_(P,(P,(S,S)))
NO-HOG0006235_FOG0003241_n0	Other_PostSpeclike_(P,(P,(S,S)))
NO-HOG0006269_FOG0003271_n0	Other_PostSpeclike_(P,(P,(S,S)))
NO-HOG0006270_FOG0003272_n0	PostSpec_((P,P),(S,S))
NO-HOG0006272_FOG0003274_n0	PreSpec_((P,S),(P,S))	Orthologs:Paddlefish_XP_041084962.1,Sturgeon_g20351	Orthologs:Paddlefish_XP_041132973.1,Sturgeon_g18704
NO-HOG0006273_FOG0003275_n0	PostSpec_((P,P),(S,S))
NO-HOG0006282_FOG0003283_n0	Other_PostSpeclike_(S,(S,(P,P)))
NO-HOG0006284_FOG0003284_n4	Other_PreSpeclike_(P,(S,(P,S)))
NO-HOG0006286_FOG0003286_n0	Other_PostSpeclike_(S,(S,(P,P)))
NO-HOG0006289_FOG0003289_n0	PreSpec_((P,S),(P,S))	Orthologs:Paddlefish_XP_041133007.1,Sturgeon_g19288	Orthologs:Paddlefish_XP_041085120.1,Sturgeon_g20940
NO-HOG0006294_FOG0003291_n0	Other_PreSpeclike_(P,(S,(P,S)))
NO-HOG0006300_FOG0003295_n9	Other_PostSpeclike_(P,(P,(S,S)))
NO-HOG0006303_FOG0003297_n0	PostSpec_((P,P),(S,S))
NO-HOG0006307_FOG0003301_n0	PostSpec_((P,P),(S,S))
NO-HOG0006314_FOG0003306_n0	Other_PostSpeclike_(P,(P,(S,S)))
NO-HOG0006316_FOG0003308_n0	Other_PreSpeclike_(P,(S,(P,S)))
NO-HOG0006318_FOG0003310_n0	PreSpec_((P,S),(P,S))	Orthologs:Paddlefish_XP_041117008.1,Sturgeon_g12009	Orthologs:Paddlefish_XP_041125330.1,Sturgeon_g18525
NO-HOG0006326_FOG0003318_n1	PostSpec_((P,P),(S,S))
NO-HOG0006329_FOG0003319_n0	PostSpec_((P,P),(S,S))
NO-HOG0006330_FOG0003320_n0	PostSpec_((P,P),(S,S))
NO-HOG0006332_FOG0003322_n0	Other_PreSpeclike_(S,(P,(P,S)))
NO-HOG0006333_FOG0003323_n0	PostSpec_((P,P),(S,S))
NO-HOG0006334_FOG0003324_n0	Other_PreSpeclike_(P,(S,(P,S)))
NO-HOG0006335_FOG0003325_n0	PostSpec_((P,P),(S,S))
NO-HOG0006339_FOG0003329_n0	PostSpec_((P,P),(S,S))
NO-HOG0006340_FOG0003330_n0	PostSpec_((P,P),(S,S))
NO-HOG0006341_FOG0003331_n0	Other_PreSpeclike_(P,(S,(P,S)))
NO-HOG0006343_FOG0003333_n0	Other_PostSpeclike_(P,(P,(S,S)))
NO-HOG0006356_FOG0003342_n0	Other_PreSpeclike_(S,(P,(P,S)))
NO-HOG0006358_FOG0003344_n0	PostSpec_((P,P),(S,S))
NO-HOG0006359_FOG0003345_n0	PostSpec_((P,P),(S,S))
NO-HOG0006363_FOG0003349_n0	Other_PostSpeclike_(P,(P,(S,S)))
NO-HOG0006364_FOG0003350_n0	PostSpec_((P,P),(S,S))
NO-HOG0006367_FOG0003352_n3	PostSpec_((P,P),(S,S))
NO-HOG0006373_FOG0003358_n0	Other_PreSpeclike_(P,(S,(P,S)))
NO-HOG0006375_FOG0003360_n0	Other_PreSpeclike_(P,(S,(P,S)))
NO-HOG0006376_FOG0003361_n0	Other_PostSpeclike_(P,(P,(S,S)))
NO-HOG0006380_FOG0003365_n0	Other_PreSpeclike_(S,(P,(P,S)))
NO-HOG0006391_FOG0003373_n13	PostSpec_((P,P),(S,S))
NO-HOG0006398_FOG0003378_n0	PostSpec_((P,P),(S,S))
NO-HOG0006401_FOG0003381_n0	Other_PostSpeclike_(P,(P,(S,S)))
NO-HOG0006402_FOG0003382_n0	Other_PostSpeclike_(P,(P,(S,S)))
NO-HOG0006405_FOG0003384_n0	PostSpec_((P,P),(S,S))
NO-HOG0006406_FOG0003385_n0	PostSpec_((P,P),(S,S))
NO-HOG0006408_FOG0003387_n0	PostSpec_((P,P),(S,S))
NO-HOG0006415_FOG0003393_n0	Other_PreSpeclike_(S,(P,(P,S)))
NO-HOG0006418_FOG0003396_n0	PreSpec_((P,S),(P,S))	Orthologs:Paddlefish_XP_041126926.1,Sturgeon_g16253	Orthologs:Paddlefish_XP_041119513.1,Sturgeon_g23833
NO-HOG0006423_FOG0003401_n0	PreSpec_((P,S),(P,S))	Orthologs:Paddlefish_XP_041125340.1,Sturgeon_g26875	Orthologs:Paddlefish_XP_041078156.1,Sturgeon_g22445
NO-HOG0006425_FOG0003402_n2	Other_PreSpeclike_(S,(P,(P,S)))
NO-HOG0006428_FOG0003405_n0	Other_PreSpeclike_(S,(P,(P,S)))
NO-HOG0006429_FOG0003406_n0	PostSpec_((P,P),(S,S))
NO-HOG0006438_FOG0003410_n0	PreSpec_((P,S),(P,S))	Orthologs:Paddlefish_XP_041111077.1,Sturgeon_g19935	Orthologs:Paddlefish_XP_041113207.1,Sturgeon_g10918
NO-HOG0006440_FOG0003412_n0	PreSpec_((P,S),(P,S))	Orthologs:Paddlefish_XP_041113154.1,Sturgeon_g10935	Orthologs:Paddlefish_XP_041111127.1,Sturgeon_g19914
NO-HOG0006441_FOG0003413_n0	PostSpec_((P,P),(S,S))
NO-HOG0006444_FOG0003416_n0	Other_PostSpeclike_(P,(P,(S,S)))
NO-HOG0006449_FOG0003419_n0	PostSpec_((P,P),(S,S))
NO-HOG0006450_FOG0003420_n0	PostSpec_((P,P),(S,S))
NO-HOG0006451_FOG0003421_n0	PostSpec_((P,P),(S,S))
NO-HOG0006455_FOG0003424_n0	PostSpec_((P,P),(S,S))
NO-HOG0006461_FOG0003429_n0	Other_PreSpeclike_(P,(S,(P,S)))
NO-HOG0006464_FOG0003431_n0	PreSpec_((P,S),(P,S))	Orthologs:Paddlefish_XP_041076020.1,Sturgeon_g3732	Orthologs:Paddlefish_XP_041118959.1,Sturgeon_g344
NO-HOG0006465_FOG0003432_n0	PostSpec_((P,P),(S,S))
NO-HOG0006466_FOG0003433_n0	Other_PostSpeclike_(P,(P,(S,S)))
NO-HOG0006468_FOG0003435_n0	PostSpec_((P,P),(S,S))
NO-HOG0006478_FOG0003444_n0	PostSpec_((P,P),(S,S))
NO-HOG0006480_FOG0003446_n0	PostSpec_((P,P),(S,S))
NO-HOG0006481_FOG0003447_n0	Other_PostSpeclike_(P,(P,(S,S)))
NO-HOG0006482_FOG0003448_n0	PostSpec_((P,P),(S,S))
NO-HOG0006491_FOG0003456_n4	Other_PreSpeclike_(P,(S,(P,S)))
NO-HOG0006493_FOG0003458_n0	PreSpec_((P,S),(P,S))	Orthologs:Paddlefish_XP_041119826.1,Sturgeon_g15833	Orthologs:Paddlefish_XP_041117579.1,Sturgeon_g18134
NO-HOG0006494_FOG0003459_n0	Other_PreSpeclike_(P,(S,(P,S)))
NO-HOG0006495_FOG0003460_n0	PostSpec_((P,P),(S,S))
NO-HOG0006496_FOG0003461_n0	PostSpec_((P,P),(S,S))
NO-HOG0006497_FOG0003462_n0	PostSpec_((P,P),(S,S))
NO-HOG0006504_FOG0003469_n0	PostSpec_((P,P),(S,S))
NO-HOG0006505_FOG0003470_n0	Other_PostSpeclike_(P,(P,(S,S)))
NO-HOG0006516_FOG0003478_n0	PostSpec_((P,P),(S,S))
NO-HOG0006518_FOG0003480_n0	PreSpec_((P,S),(P,S))	Orthologs:Paddlefish_XP_041120358.1,Sturgeon_g15849	Orthologs:Paddlefish_XP_041117617.1,Sturgeon_g18147
NO-HOG0006524_FOG0003486_n0	PreSpec_((P,S),(P,S))	Orthologs:Paddlefish_XP_041103636.1,Sturgeon_g6141	Orthologs:Paddlefish_XP_041102024.1,Sturgeon_g5696
NO-HOG0006527_FOG0003489_n0	Other_PostSpeclike_(S,(S,(P,P)))
NO-HOG0006533_FOG0003492_n0	PostSpec_((P,P),(S,S))
NO-HOG0006535_FOG0003494_n0	PreSpec_((P,S),(P,S))	Orthologs:Paddlefish_XP_041101871.1,Sturgeon_g5633	Orthologs:Paddlefish_XP_041103458.1,Sturgeon_g6964
NO-HOG0006536_FOG0003495_n0	PostSpec_((P,P),(S,S))
NO-HOG0006542_FOG0003498_n0	PostSpec_((P,P),(S,S))
NO-HOG0006543_FOG0003499_n0	PreSpec_((P,S),(P,S))	Orthologs:Paddlefish_XP_041103968.1,Sturgeon_g6298	Orthologs:Paddlefish_XP_041101241.1,Sturgeon_g5367
NO-HOG0006544_FOG0003500_n0	PostSpec_((P,P),(S,S))
NO-HOG0006545_FOG0003501_n0	PostSpec_((P,P),(S,S))
NO-HOG0006546_FOG0003502_n0	Other_PostSpeclike_(P,(P,(S,S)))
NO-HOG0006550_FOG0003506_n0	PostSpec_((P,P),(S,S))
NO-HOG0006551_FOG0003507_n0	Other_PostSpeclike_(S,(S,(P,P)))
NO-HOG0006552_FOG0003508_n0	PreSpec_((P,S),(P,S))	Orthologs:Paddlefish_XP_041095693.1,Sturgeon_g28060	Orthologs:Paddlefish_XP_041131205.1,Sturgeon_g30323
NO-HOG0006553_FOG0003509_n0	PreSpec_((P,S),(P,S))	Orthologs:Paddlefish_XP_041103842.1,Sturgeon_g7100	Orthologs:Paddlefish_XP_041101101.1,Sturgeon_g5271
NO-HOG0006554_FOG0003510_n0	Other_PreSpeclike_(S,(P,(P,S)))
NO-HOG0006555_FOG0003511_n0	Other_PreSpeclike_(S,(P,(P,S)))
NO-HOG0006557_FOG0003513_n0	PostSpec_((P,P),(S,S))
NO-HOG0006558_FOG0003514_n0	Other_PreSpeclike_(S,(P,(P,S)))
NO-HOG0006559_FOG0003515_n0	PreSpec_((P,S),(P,S))	Orthologs:Paddlefish_XP_041097838.1,Sturgeon_g5411	Orthologs:Paddlefish_XP_041103815.1,Sturgeon_g6200
NO-HOG0006560_FOG0003516_n0	Other_PreSpeclike_(S,(P,(P,S)))
NO-HOG0006565_FOG0003521_n0	PreSpec_((P,S),(P,S))	Orthologs:Paddlefish_XP_041078782.1,Sturgeon_g2693	Orthologs:Paddlefish_XP_041116104.1,Sturgeon_g434
NO-HOG0006569_FOG0003525_n0	PreSpec_((P,S),(P,S))	Orthologs:Paddlefish_XP_041073905.1,Sturgeon_g3780	Orthologs:Paddlefish_XP_041101046.1,Sturgeon_g1115
NO-HOG0006571_FOG0003527_n0	PreSpec_((P,S),(P,S))	Orthologs:Paddlefish_XP_041074447.1,Sturgeon_g3764	Orthologs:Paddlefish_XP_041103026.1,Sturgeon_g1094
NO-HOG0006573_FOG0003529_n0	PreSpec_((P,S),(P,S))	Orthologs:Paddlefish_XP_041113876.1,Sturgeon_g522	Orthologs:Paddlefish_XP_041080800.1,Sturgeon_g3510
NO-HOG0006574_FOG0003530_n1	PreSpec_((P,S),(P,S))	Orthologs:Paddlefish_XP_041134003.1,Sturgeon_g3826	Orthologs:Paddlefish_XP_041124479.1,Sturgeon_g55
NO-HOG0006576_FOG0003531_n0	PreSpec_((P,S),(P,S))	Orthologs:Paddlefish_XP_041133234.1,Sturgeon_g2938	Orthologs:Paddlefish_XP_041123642.1,Sturgeon_g102
NO-HOG0006583_FOG0003537_n0	PreSpec_((P,S),(P,S))	Orthologs:Paddlefish_XP_041121509.1,Sturgeon_g188	Orthologs:Paddlefish_XP_041131038.1,Sturgeon_g3022
NO-HOG0006591_FOG0003545_n0	Other_PostSpeclike_(P,(P,(S,S)))
NO-HOG0006593_FOG0003547_n0	PostSpec_((P,P),(S,S))
NO-HOG0006598_FOG0003551_n3	PreSpec_((P,S),(P,S))	Orthologs:Paddlefish_XP_041078416.1,Sturgeon_g2699	Orthologs:Paddlefish_XP_041116316.1,Sturgeon_g444
NO-HOG0006605_FOG0003555_n0	PreSpec_((P,S),(P,S))	Orthologs:Paddlefish_XP_041105272.1,Sturgeon_g7879	Orthologs:Paddlefish_XP_041108685.1,Sturgeon_g10146
NO-HOG0006606_FOG0003556_n0	PreSpec_((P,S),(P,S))	Orthologs:Paddlefish_XP_041074781.1,Sturgeon_g28127	Orthologs:Paddlefish_XP_041132123.1,Sturgeon_g30392
NO-HOG0006613_FOG0003563_n0	Other_PostSpeclike_(P,(P,(S,S)))
NO-HOG0006614_FOG0003564_n0	Other_PreSpeclike_(P,(S,(P,S)))
NO-HOG0006616_FOG0003566_n0	PreSpec_((P,S),(P,S))	Orthologs:Paddlefish_XP_041109363.1,Sturgeon_g10450	Orthologs:Paddlefish_XP_041105727.1,Sturgeon_g8936
NO-HOG0006619_FOG0003569_n0	PreSpec_((P,S),(P,S))	Orthologs:Paddlefish_XP_041109381.1,Sturgeon_g9694	Orthologs:Paddlefish_XP_041105709.1,Sturgeon_g8192
NO-HOG0006620_FOG0003570_n0	PreSpec_((P,S),(P,S))	Orthologs:Paddlefish_XP_041109338.1,Sturgeon_g10437	Orthologs:Paddlefish_XP_041105761.1,Sturgeon_g8924
NO-HOG0006624_FOG0003574_n0	PreSpec_((P,S),(P,S))	Orthologs:Paddlefish_XP_041106277.1,Sturgeon_g8008	Orthologs:Paddlefish_XP_041108356.1,Sturgeon_g10039
NO-HOG0006625_FOG0003575_n0	PreSpec_((P,S),(P,S))	Orthologs:Paddlefish_XP_041106231.1,Sturgeon_g8739	Orthologs:Paddlefish_XP_041108278.1,Sturgeon_g9255
NO-HOG0006632_FOG0003581_n0	PostSpec_((P,P),(S,S))
NO-HOG0006635_FOG0003584_n0	PostSpec_((P,P),(S,S))
NO-HOG0006636_FOG0003585_n0	PostSpec_((P,P),(S,S))
NO-HOG0006654_FOG0003594_n0	Other_PreSpeclike_(S,(P,(P,S)))
NO-HOG0006655_FOG0003595_n0	Other_PreSpeclike_(P,(S,(P,S)))
NO-HOG0006659_FOG0003598_n0	PostSpec_((P,P),(S,S))
NO-HOG0006661_FOG0003600_n0	Other_PostSpeclike_(P,(P,(S,S)))
NO-HOG0006662_FOG0003601_n0	Other_PostSpeclike_(P,(P,(S,S)))
NO-HOG0006665_FOG0003604_n0	Other_PreSpeclike_(P,(S,(P,S)))
NO-HOG0006666_FOG0003605_n0	Other_PostSpeclike_(S,(S,(P,P)))
NO-HOG0006667_FOG0003606_n0	PreSpec_((P,S),(P,S))	Orthologs:Paddlefish_XP_041132800.1,Sturgeon_g30032	Orthologs:Paddlefish_XP_041075262.1,Sturgeon_g27764
NO-HOG0006668_FOG0003607_n0	Other_PreSpeclike_(P,(S,(P,S)))
NO-HOG0006669_FOG0003608_n0	Other_PostSpeclike_(P,(P,(S,S)))
NO-HOG0006670_FOG0003609_n0	Other_PostSpeclike_(P,(P,(S,S)))
NO-HOG0006674_FOG0003613_n0	Other_PostSpeclike_(P,(P,(S,S)))
NO-HOG0006677_FOG0003616_n0	PreSpec_((P,S),(P,S))	Orthologs:Paddlefish_XP_041107958.1,Sturgeon_g9929	Orthologs:Paddlefish_XP_041105999.1,Sturgeon_g8097
NO-HOG0006681_FOG0003618_n0	Other_PostSpeclike_(P,(P,(S,S)))
NO-HOG0006682_FOG0003619_n0	Other_PostSpeclike_(P,(P,(S,S)))
NO-HOG0006684_FOG0003621_n0	PostSpec_((P,P),(S,S))
NO-HOG0006688_FOG0003624_n1	PostSpec_((P,P),(S,S))
NO-HOG0006696_FOG0003631_n0	PostSpec_((P,P),(S,S))
NO-HOG0006697_FOG0003632_n0	PostSpec_((P,P),(S,S))
NO-HOG0006698_FOG0003633_n0	Other_PostSpeclike_(P,(P,(S,S)))
NO-HOG0006702_FOG0003637_n0	PreSpec_((P,S),(P,S))	Orthologs:Paddlefish_XP_041077613.1,Sturgeon_g22991	Orthologs:Paddlefish_XP_041076370.1,Sturgeon_g23200
NO-HOG0006703_FOG0003638_n0	Other_PostSpeclike_(P,(P,(S,S)))
NO-HOG0006706_FOG0003641_n0	Other_PostSpeclike_(S,(S,(P,P)))
NO-HOG0006717_FOG0003650_n0	Other_PreSpeclike_(P,(S,(P,S)))
NO-HOG0006719_FOG0003652_n0	PreSpec_((P,S),(P,S))	Orthologs:Paddlefish_XP_041121153.1,Sturgeon_g30148	Orthologs:Paddlefish_XP_041087458.1,Sturgeon_g33474
NO-HOG0006725_FOG0003655_n0	PreSpec_((P,S),(P,S))	Orthologs:Paddlefish_XP_041106725.1,Sturgeon_g7797	Orthologs:Paddlefish_XP_041108783.1,Sturgeon_g10233
NO-HOG0006727_FOG0003657_n0	PreSpec_((P,S),(P,S))	Orthologs:Paddlefish_XP_041106870.1,Sturgeon_g8485	Orthologs:Paddlefish_XP_041108918.1,Sturgeon_g9529
NO-HOG0006731_FOG0003661_n0	PreSpec_((P,S),(P,S))	Orthologs:Paddlefish_XP_041108461.1,Sturgeon_g10070	Orthologs:Paddlefish_XP_041106397.1,Sturgeon_g7977
NO-HOG0006736_FOG0003665_n0	PreSpec_((P,S),(P,S))	Orthologs:Paddlefish_XP_041100957.1,Sturgeon_g5222	Orthologs:Paddlefish_XP_041104080.1,Sturgeon_g6356
NO-HOG0006741_FOG0003670_n0	PreSpec_((P,S),(P,S))	Orthologs:Paddlefish_XP_041105109.1,Sturgeon_g7580	Orthologs:Paddlefish_XP_041102459.1,Sturgeon_g4913
NO-HOG0006743_FOG0003672_n0	PreSpec_((P,S),(P,S))	Orthologs:Paddlefish_XP_041101501.1,Sturgeon_g5497	Orthologs:Paddlefish_XP_041104662.1,Sturgeon_g6547
NO-HOG0006744_FOG0003673_n0	Other_PreSpeclike_(S,(P,(P,S)))
NO-HOG0006746_FOG0003675_n0	PreSpec_((P,S),(P,S))	Orthologs:Paddlefish_XP_041101038.1,Sturgeon_g5249	Orthologs:Paddlefish_XP_041104016.1,Sturgeon_g6322
NO-HOG0006747_FOG0003676_n0	Other_PreSpeclike_(P,(S,(P,S)))
NO-HOG0006748_FOG0003677_n0	PostSpec_((P,P),(S,S))
NO-HOG0006749_FOG0003678_n0	Other_PostSpeclike_(P,(P,(S,S)))
NO-HOG0006751_FOG0003680_n1	Other_PostSpeclike_(S,(S,(P,P)))
NO-HOG0006754_FOG0003682_n0	PreSpec_((P,S),(P,S))	Orthologs:Paddlefish_XP_041127245.1,Sturgeon_g16967	Orthologs:Paddlefish_XP_041134202.1,Sturgeon_g14964
NO-HOG0006757_FOG0003685_n0	Other_PostSpeclike_(S,(S,(P,P)))
NO-HOG0006758_FOG0003686_n0	Other_PostSpeclike_(P,(P,(S,S)))
NO-HOG0006760_FOG0003688_n0	PostSpec_((P,P),(S,S))
NO-HOG0006761_FOG0003689_n0	PostSpec_((P,P),(S,S))
NO-HOG0006763_FOG0003690_n5	Other_PostSpeclike_(P,(P,(S,S)))
NO-HOG0006765_FOG0003691_n0	PostSpec_((P,P),(S,S))
NO-HOG0006766_FOG0003692_n0	Other_PostSpeclike_(P,(P,(S,S)))
NO-HOG0006769_FOG0003695_n0	PostSpec_((P,P),(S,S))
NO-HOG0006770_FOG0003696_n0	Other_PreSpeclike_(S,(P,(P,S)))
NO-HOG0006777_FOG0003702_n0	Other_PostSpeclike_(P,(P,(S,S)))
NO-HOG0006792_FOG0003717_n1	PostSpec_((P,P),(S,S))
NO-HOG0006795_FOG0003719_n0	PostSpec_((P,P),(S,S))
NO-HOG0006798_FOG0003722_n0	Other_PostSpeclike_(P,(P,(S,S)))
NO-HOG0006800_FOG0003724_n0	PostSpec_((P,P),(S,S))
NO-HOG0006801_FOG0003725_n0	PreSpec_((P,S),(P,S))	Orthologs:Paddlefish_XP_041134315.1,Sturgeon_g18762	Orthologs:Paddlefish_XP_041084942.1,Sturgeon_g20404
NO-HOG0006802_FOG0003726_n0	Other_PostSpeclike_(P,(P,(S,S)))
NO-HOG0006803_FOG0003727_n0	PreSpec_((P,S),(P,S))	Orthologs:Paddlefish_XP_041085692.1,Sturgeon_g20960	Orthologs:Paddlefish_XP_041073639.1,Sturgeon_g18683
NO-HOG0006805_FOG0003729_n0	Other_PostSpeclike_(P,(P,(S,S)))
NO-HOG0006806_FOG0003730_n0	Other_PostSpeclike_(P,(P,(S,S)))
NO-HOG0006808_FOG0003732_n0	PostSpec_((P,P),(S,S))
NO-HOG0006809_FOG0003733_n0	Other_PreSpeclike_(S,(P,(P,S)))
NO-HOG0006811_FOG0003735_n0	PreSpec_((P,S),(P,S))	Orthologs:Paddlefish_XP_041134296.1,Sturgeon_g18783	Orthologs:Paddlefish_XP_041085569.1,Sturgeon_g20429
NO-HOG0006816_FOG0003739_n0	PostSpec_((P,P),(S,S))
NO-HOG0006819_FOG0003741_n0	PostSpec_((P,P),(S,S))
NO-HOG0006820_FOG0003742_n0	PostSpec_((P,P),(S,S))
NO-HOG0006821_FOG0003743_n0	PostSpec_((P,P),(S,S))
NO-HOG0006822_FOG0003744_n0	PreSpec_((P,S),(P,S))	Orthologs:Paddlefish_XP_041133082.1,Sturgeon_g18784	Orthologs:Paddlefish_XP_041085575.1,Sturgeon_g20430
NO-HOG0006823_FOG0003745_n0	PreSpec_((P,S),(P,S))	Orthologs:Paddlefish_XP_041134299.1,Sturgeon_g19268	Orthologs:Paddlefish_XP_041085853.1,Sturgeon_g20915
NO-HOG0006824_FOG0003746_n0	PreSpec_((P,S),(P,S))	Orthologs:Paddlefish_XP_041134414.1,Sturgeon_g19286	Orthologs:Paddlefish_XP_041085584.1,Sturgeon_g20937
NO-HOG0006825_FOG0003747_n0	PostSpec_((P,P),(S,S))
NO-HOG0006827_FOG0003749_n0	PostSpec_((P,P),(S,S))
NO-HOG0006828_FOG0003750_n0	PostSpec_((P,P),(S,S))
NO-HOG0006829_FOG0003751_n0	PostSpec_((P,P),(S,S))
NO-HOG0006834_FOG0003756_n0	Other_PreSpeclike_(S,(P,(P,S)))
NO-HOG0006837_FOG0003758_n0	Other_PreSpeclike_(S,(P,(P,S)))
NO-HOG0006839_FOG0003760_n0	PreSpec_((P,S),(P,S))	Orthologs:Paddlefish_XP_041086130.1,Sturgeon_g20453	Orthologs:Paddlefish_XP_041073631.1,Sturgeon_g18804
NO-HOG0006840_FOG0003761_n0	PostSpec_((P,P),(S,S))
NO-HOG0006844_FOG0003765_n0	Other_PostSpeclike_(P,(P,(S,S)))
NO-HOG0006847_FOG0003768_n0	PostSpec_((P,P),(S,S))
NO-HOG0006848_FOG0003769_n0	PostSpec_((P,P),(S,S))
NO-HOG0006849_FOG0003770_n0	Other_PreSpeclike_(P,(S,(P,S)))
NO-HOG0006857_FOG0003777_n0	PostSpec_((P,P),(S,S))
NO-HOG0006860_FOG0003780_n0	Other_PostSpeclike_(P,(P,(S,S)))
NO-HOG0006861_FOG0003781_n0	PreSpec_((P,S),(P,S))	Orthologs:Paddlefish_XP_041133579.1,Sturgeon_g18763	Orthologs:Paddlefish_XP_041085963.1,Sturgeon_g20405
NO-HOG0006864_FOG0003784_n0	Other_PreSpeclike_(P,(S,(P,S)))
NO-HOG0006865_FOG0003785_n0	Other_PostSpeclike_(P,(P,(S,S)))
NO-HOG0006867_FOG0003787_n0	Other_PostSpeclike_(S,(S,(P,P)))
NO-HOG0006870_FOG0003790_n0	PostSpec_((P,P),(S,S))
NO-HOG0006871_FOG0003791_n0	PreSpec_((P,S),(P,S))	Orthologs:Paddlefish_XP_041125440.1,Sturgeon_g19008	Orthologs:Paddlefish_XP_041117041.1,Sturgeon_g11228
NO-HOG0006873_FOG0003793_n0	PostSpec_((P,P),(S,S))
NO-HOG0006874_FOG0003794_n0	PostSpec_((P,P),(S,S))
NO-HOG0006875_FOG0003795_n0	PreSpec_((P,S),(P,S))	Orthologs:Paddlefish_XP_041125237.1,Sturgeon_g19013	Orthologs:Paddlefish_XP_041116962.1,Sturgeon_g11225
NO-HOG0006876_FOG0003796_n0	PostSpec_((P,P),(S,S))
[truncated: 3,445 more rows]

## Sheet: Fig 2B
Figure 2B: AU-test results for each ohnolog pair gene tree subtree topology category.
COLUMN	DESCRIPTION
PHOG	Phylogenetic Hierarchical Group identifer - associated files containing PHOG alignments, gene trees, and gene tree parsing code can be found in the FigShare repoistory.
Topology	Sturgeon-Paddlefish Ohnolog subtree topology category for that PHOG
PostSpec-type: ((Sturgeon_A,Sturgeon_B),(Paddlefish_X,Paddlefish_Y));	AU-test p-value for the PostSpec-type unrooted 4 tip/leaf sturgeon-paddlefish ohnolog pair subtree topology ('-' at end of p-value indicates the data reject this tree)
PreSpec-type: ((Sturgeon_A,Paddlefish_X),(Sturgeon_B,Paddlefish_Y));	AU-test p-value for one of the two PreSpec-type unrooted 4 tip/leaf sturgeon-paddlefish ohnolog pair subtree topologies ('-' at end of p-value indicates the data reject this tree)
PreSpec-type: ((Sturgeon_A,Paddlefish_Y),(Sturgeon_B,Paddlefish_X));	AU-test p-value for the other of the two PreSpec-type unrooted 4 tip/leaf sturgeon-paddlefish ohnolog pair subtree topologies ('-' at end of p-value indicates the data reject this tree)
PHOG	TopologyCategory	PostSpec-type: ((Sturgeon_A,Sturgeon_B),(Paddlefish_X,Paddlefish_Y));	PreSpec-type: ((Sturgeon_A,Paddlefish_X),(Sturgeon_B,Paddlefish_Y));	PreSpec-type: ((Sturgeon_A,Paddlefish_Y),(Sturgeon_B,Paddlefish_X));
N2-HOG0000593_FOG0000128_n8	PostSpec	0.995+	0.00544-	0.00543-
N2-HOG0000663_FOG0000150_n52	PostSpec	1+	8.74e-11-	8.64e-11-
N2-HOG0000836_FOG0000199_n42	PostSpec	1+	9.58e-08-	1.77e-07-
N2-HOG0000941_FOG0000234_n28	PostSpec	1+	1.35e-05-	1.37e-05-
N2-HOG0001005_FOG0000253_n13	PostSpec	1+	1.16e-05-	1.96e-05-
N2-HOG0001083_FOG0000272_n26	PostSpec	0.983+	0.0168-	0.0169-
N2-HOG0001292_FOG0000343_n3	PostSpec	0.905+	0.00842-	0.142+
N2-HOG0001429_FOG0000384_n4	PostSpec	1+	1.3e-33-	3.46e-33-
N2-HOG0001451_FOG0000391_n19	PostSpec	0.747+	0.28+	0.00741-
N2-HOG0001519_FOG0000412_n31	PostSpec	1+	4.04e-07-	4.05e-07-
N2-HOG0001550_FOG0000423_n16	PostSpec	1+	5.56e-53-	5.56e-53-
N2-HOG0001612_FOG0000447_n5	PostSpec	0.995+	0.00862-	0.00124-
N2-HOG0001645_FOG0000457_n17	PostSpec	1+	8.02e-107-	7.39e-104-
N2-HOG0001738_FOG0000489_n2	PostSpec	1+	0.000116-	0.000101-
N2-HOG0001739_FOG0000489_n17	PostSpec	1+	1.03e-06-	5.14e-07-
N2-HOG0001740_FOG0000489_n29	PostSpec	1+	2.34e-10-	4.91e-17-
N2-HOG0001823_FOG0000523_n28	PostSpec	0.977+	0.0365-	0.00413-
N2-HOG0001832_FOG0000526_n28	PostSpec	1+	1.77e-05-	1.39e-05-
N2-HOG0002028_FOG0000601_n29	PostSpec	0.999+	0.000668-	0.000184-
N2-HOG0002114_FOG0000634_n3	PostSpec	0.973+	0.0274-	0.0274-
N2-HOG0002222_FOG0000672_n22	PostSpec	0.996+	0.00346-	0.00379-
N2-HOG0002358_FOG0000727_n2	PostSpec	1+	4.47e-50-	3.97e-50-
N2-HOG0002582_FOG0000820_n15	PostSpec	0.835+	0.00731-	0.234+
N2-HOG0002763_FOG0000902_n15	PostSpec	1+	5.17e-05-	5.17e-05-
N2-HOG0003030_FOG0001026_n16	PostSpec	0.999+	0.000954-	0.000728-
N2-HOG0003203_FOG0001106_n3	PostSpec	0.485+	0.526+	0.00195-
N2-HOG0003706_FOG0001355_n2	PostSpec	1+	2.26e-29-	4.93e-06-
N2-HOG0003791_FOG0001398_n2	PostSpec	1+	4.85e-05-	4.85e-05-
N2-HOG0003792_FOG0001398_n14	PostSpec	1+	3.87e-05-	3.87e-05-
N2-HOG0003876_FOG0001440_n15	PostSpec	0.931+	0.113+	0.00865-
N2-HOG0003953_FOG0001476_n3	PostSpec	1+	9.27e-09-	9.27e-09-
N2-HOG0004175_FOG0001586_n15	PostSpec	0.998+	0.00165-	0.00153-
N2-HOG0004197_FOG0001597_n2	PostSpec	0.93+	0.036-	0.112+
N2-HOG0004198_FOG0001597_n14	PostSpec	1+	9.34e-09-	9.34e-09-
N2-HOG0004216_FOG0001606_n2	PostSpec	1+	8.25e-05-	2.64e-05-
N2-HOG0004217_FOG0001606_n14	PostSpec	0.978+	0.0221-	0.0222-
N2-HOG0004219_FOG0001607_n15	PostSpec	1+	6.96e-05-	9.49e-05-
N2-HOG0004255_FOG0001626_n13	PostSpec	1+	2.54e-10-	2.54e-10-
N2-HOG0004291_FOG0001644_n17	PostSpec	0.998+	0.00193-	0.00193-
N2-HOG0004298_FOG0001648_n3	PostSpec	0.92+	0.00573-	0.097+
N2-HOG0004330_FOG0001663_n18	PostSpec	1+	6.97e-05-	0.000185-
N2-HOG0004346_FOG0001671_n4	PostSpec	0.997+	0.0025-	0.00255-
N2-HOG0004352_FOG0001673_n14	PostSpec	0.998+	0.00178-	0.00192-
N2-HOG0004355_FOG0001675_n3	PostSpec	0.928+	0.119+	0.0986+
N2-HOG0004363_FOG0001679_n3	PostSpec	0.844+	0.165+	0.00064-
N2-HOG0004459_FOG0001723_n14	PostSpec	0.971+	0.00135-	0.0317-
N2-HOG0004461_FOG0001724_n11	PostSpec	0.991+	0.000343-	0.00872-
N2-HOG0004515_FOG0001756_n13	PostSpec	1+	3.96e-06-	0.000163-
N2-HOG0004517_FOG0001757_n13	PostSpec	0.999+	0.00127-	0.00129-
N2-HOG0004582_FOG0001788_n19	PostSpec	0.969+	0.0313-	0.0313-
N2-HOG0004602_FOG0001798_n14	PostSpec	0.989+	0.012-	0.0132-
N2-HOG0004686_FOG0001841_n2	PostSpec	1+	7.35e-48-	8.8e-48-
N2-HOG0004927_FOG0001957_n3	PostSpec	0.721+	0.000419-	0.288+
N2-HOG0004940_FOG0001963_n16	PostSpec	1+	9.1e-06-	8.3e-06-
N2-HOG0004958_FOG0001972_n14	PostSpec	1+	4.65e-05-	4.65e-05-
N2-HOG0004991_FOG0001989_n3	PostSpec	1+	7.32e-90-	7.67e-47-
N2-HOG0005226_FOG0002113_n3	PostSpec	1+	1.3e-05-	1.3e-05-
N2-HOG0005247_FOG0002123_n3	PostSpec	0.999+	0.000761-	0.000761-
N2-HOG0005374_FOG0002186_n3	PostSpec	0.995+	0.00689-	7.8e-06-
N2-HOG0005394_FOG0002196_n14	PostSpec	0.994+	0.00572-	0.00576-
N2-HOG0005398_FOG0002198_n3	PostSpec	1+	2.72e-05-	0.000226-
N2-HOG0005399_FOG0002198_n14	PostSpec	1+	6.65e-05-	6.51e-05-
N2-HOG0005431_FOG0002215_n5	PostSpec	1+	2.24e-43-	1.24e-96-
N2-HOG0005533_FOG0002272_n11	PostSpec	0.974+	0.0264-	0.0261-
N2-HOG0005582_FOG0002294_n11	PostSpec	0.978+	0.0222-	0.0214-
N2-HOG0005633_FOG0002318_n13	PostSpec	1+	0.000117-	0.000147-
N2-HOG0005671_FOG0002335_n2	PostSpec	1+	1.81e-91-	5.97e-112-
N2-HOG0005787_FOG0002395_n7	PostSpec	0.934+	0.0173-	0.123+
N2-HOG0005839_FOG0002426_n14	PostSpec	0.99+	0.00387-	0.00956-
N2-HOG0005850_FOG0002431_n3	PostSpec	1+	3.19e-05-	2.53e-05-
N2-HOG0005855_FOG0002433_n10	PostSpec	1+	8.06e-121-	1.41e-152-
N2-HOG0005857_FOG0002434_n10	PostSpec	0.992+	0.00826-	0.00826-
N2-HOG0005904_FOG0002458_n12	PostSpec	0.976+	0.0239-	0.0239-
N2-HOG0006085_FOG0002555_n9	PostSpec	0.999+	0.00103-	0.00103-
N2-HOG0006091_FOG0002558_n11	PostSpec	0.995+	0.00496-	0.00496-
N2-HOG0006149_FOG0002587_n3	PostSpec	0.999+	0.000435-	0.00216-
N2-HOG0006151_FOG0002588_n2	PostSpec	0.999+	0.00062-	0.000525-
N2-HOG0006178_FOG0002603_n3	PostSpec	1+	2.34e-05-	3.03e-05-
N2-HOG0006180_FOG0002603_n13	PostSpec	1+	3.28e-55-	7.46e-55-
N2-HOG0006204_FOG0002614_n11	PostSpec	0.983+	0.0122-	0.0298-
N2-HOG0006252_FOG0002640_n8	PostSpec	0.964+	0.0364-	0.0364-
N2-HOG0006314_FOG0002679_n8	PostSpec	0.996+	0.00357-	0.00362-
N2-HOG0006456_FOG0002755_n5	PostSpec	1+	0.000625-	0.000253-
N2-HOG0006569_FOG0002837_n3	PostSpec	0.962+	0.0379-	0.0379-
N2-HOG0006599_FOG0002858_n3	PostSpec	0.999+	0.00108-	0.00108-
N2-HOG0006873_FOG0003037_n9	PostSpec	0.999+	0.0011-	8.31e-05-
N2-HOG0006889_FOG0003047_n9	PostSpec	1+	6.65e-05-	6.65e-05-
N2-HOG0006935_FOG0003080_n3	PostSpec	0.998+	0.00204-	0.00197-
N2-HOG0007067_FOG0003166_n8	PostSpec	0.998+	0.000888-	0.00411-
N2-HOG0007176_FOG0003250_n9	PostSpec	0.97+	0.0566+	0.00235-
N2-HOG0007311_FOG0003364_n7	PostSpec	1+	1.3e-76-	1.53e-76-
N2-HOG0007485_FOG0003503_n2	PostSpec	0.991+	0.00891-	0.00912-
N2-HOG0007881_FOG0003848_n4	PostSpec	1+	0.000104-	0.000104-
N2-HOG0008129_FOG0004064_n5	PostSpec	1+	1.99e-14-	1.97e-14-
N2-HOG0008166_FOG0004099_n5	PostSpec	0.923+	0.0767+	0.0767+
N2-HOG0013207_FOG0009000_n4	PostSpec	0.994+	0.00301-	0.0114-
N4-HOG0001125_FOG0000266_n7	PostSpec	1+	0.000182-	0.000156-
N4-HOG0001126_FOG0000266_n15	PostSpec	0.999+	0.00122-	0.000224-
N4-HOG0001180_FOG0000280_n40	PostSpec	1+	0.000448-	0.000296-
N4-HOG0001497_FOG0000383_n23	PostSpec	1+	4.85e-05-	4.99e-05-
N4-HOG0001501_FOG0000384_n25	PostSpec	1+	4.23e-52-	6.61e-40-
N4-HOG0001502_FOG0000384_n33	PostSpec	0.999+	0.000741-	0.000741-
N4-HOG0001824_FOG0000495_n33	PostSpec	0.997+	0.00239-	0.00243-
N4-HOG0002814_FOG0000901_n4	PostSpec	0.767+	0.399+	0.0215-
N4-HOG0002815_FOG0000901_n12	PostSpec	1+	0.000262-	0.000315-
N4-HOG0005508_FOG0002239_n6	PostSpec	1+	7.01e-07-	2.88e-07-
N4-HOG0005509_FOG0002239_n14	PostSpec	1+	0.000184-	1.96e-08-
N4-HOG0005665_FOG0002324_n11	PostSpec	0.834+	0.00464-	0.22+
N4-HOG0006382_FOG0002735_n5	PostSpec	1+	7.14e-08-	7.14e-08-
N4-HOG0006664_FOG0002931_n5	PostSpec	0.998+	0.00372-	0.00126-
N4-HOG0007259_FOG0003404_n10	PostSpec	1+	1.1e-07-	1.43e-08-
N6-HOG0001064_FOG0000243_n22	PostSpec	0.999+	0.000624-	0.000624-
N6-HOG0001290_FOG0000307_n22	PostSpec	1+	3.98e-05-	3.67e-05-
N6-HOG0001378_FOG0000336_n13	PostSpec	0.517+	0.248+	0.642+
N6-HOG0002033_FOG0000565_n31	PostSpec	1+	1.67e-38-	4.63e-05-
N6-HOG0002054_FOG0000572_n26	PostSpec	1+	3.18e-06-	4.22e-06-
N6-HOG0002209_FOG0000626_n4	PostSpec	1+	8.8e-06-	3.06e-06-
N6-HOG0004473_FOG0001693_n12	PostSpec	1+	1.69e-05-	1.68e-05-
N6-HOG0005526_FOG0002228_n6	PostSpec	0.99+	0.00993-	0.0099-
N6-HOG0005729_FOG0002338_n7	PostSpec	0.908+	0.171+	0.0159-
N6-HOG0006159_FOG0002571_n3	PostSpec	0.607+	0.393+	0.393+
N6-HOG0006310_FOG0002655_n3	PostSpec	1+	1.56e-05-	1.51e-05-
N6-HOG0006348_FOG0002685_n13	PostSpec	1+	2.21e-12-	2.54e-12-
N6-HOG0006766_FOG0002967_n11	PostSpec	0.925+	0.0754+	0.0758+
NO-HOG0000280_FOG0000058_n89	PostSpec	1+	0.00033-	0.000287-
NO-HOG0000355_FOG0000089_n11	PostSpec	1+	6.07e-08-	4.22e-09-
NO-HOG0000360_FOG0000089_n56	PostSpec	0.971+	3.38e-05-	0.0292-
NO-HOG0000377_FOG0000094_n18	PostSpec	0.973+	0.0353-	0.0309-
NO-HOG0000401_FOG0000100_n61	PostSpec	0.952+	0.049-	0.0487-
NO-HOG0000421_FOG0000111_n16	PostSpec	0.991+	0.00872-	0.00872-
NO-HOG0000432_FOG0000118_n1	PostSpec	0.967+	0.000195-	0.043-
NO-HOG0000437_FOG0000119_n2	PostSpec	0.988+	0.0184-	0.0145-
NO-HOG0000440_FOG0000119_n45	PostSpec	1+	3.25e-06-	3.25e-06-
NO-HOG0000448_FOG0000124_n1	PostSpec	0.999+	0.000805-	0.000785-
NO-HOG0000473_FOG0000135_n20	PostSpec	0.999+	0.000655-	0.000655-
NO-HOG0000475_FOG0000135_n49	PostSpec	0.999+	0.00109-	0.00111-
NO-HOG0000489_FOG0000142_n1	PostSpec	1+	0.000254-	0.000254-
NO-HOG0000490_FOG0000142_n18	PostSpec	1+	5.51e-05-	2.71e-05-
NO-HOG0000491_FOG0000142_n32	PostSpec	1+	0.000126-	0.000126-
NO-HOG0000507_FOG0000148_n1	PostSpec	0.923+	0.0769+	0.0771+
NO-HOG0000510_FOG0000148_n45	PostSpec	0.981+	0.019-	0.0195-
NO-HOG0000515_FOG0000150_n1	PostSpec	1+	6.33e-43-	4.05e-46-
NO-HOG0000534_FOG0000154_n32	PostSpec	1+	1.64e-06-	1.8e-06-
NO-HOG0000538_FOG0000155_n34	PostSpec	1+	1.7e-73-	4.84e-74-
NO-HOG0000539_FOG0000155_n48	PostSpec	0.994+	0.00841-	0.0029-
NO-HOG0000540_FOG0000156_n1	PostSpec	1+	0.000101-	0.000101-
NO-HOG0000542_FOG0000156_n29	PostSpec	0.729+	0.333+	0.00153-
NO-HOG0000553_FOG0000160_n1	PostSpec	0.989+	0.000646-	0.0199-
NO-HOG0000557_FOG0000161_n17	PostSpec	0.995+	0.00464-	0.00464-
NO-HOG0000559_FOG0000161_n45	PostSpec	0.956+	0.0442-	0.0442-
NO-HOG0000565_FOG0000163_n30	PostSpec	0.996+	5.82e-63-	0.00402-
NO-HOG0000568_FOG0000164_n16	PostSpec	0.998+	0.00293-	0.00258-
NO-HOG0000631_FOG0000185_n42	PostSpec	1+	4.46e-05-	4.72e-47-
NO-HOG0000632_FOG0000186_n2	PostSpec	1+	6.99e-51-	7.57e-40-
NO-HOG0000638_FOG0000187_n27	PostSpec	0.633+	0.375+	0.378+
NO-HOG0000641_FOG0000188_n18	PostSpec	1+	4.16e-05-	4.16e-05-
NO-HOG0000652_FOG0000191_n1	PostSpec	0.97+	0.0304-	0.0303-
NO-HOG0000660_FOG0000194_n32	PostSpec	0.999+	0.000703-	0.000702-
NO-HOG0000675_FOG0000199_n1	PostSpec	1+	2.67e-85-	9.17e-82-
NO-HOG0000717_FOG0000216_n2	PostSpec	1+	3.48e-48-	5.19e-49-
NO-HOG0000721_FOG0000217_n1	PostSpec	0.999+	0.00125-	0.00125-
NO-HOG0000723_FOG0000217_n36	PostSpec	0.998+	0.00201-	0.00326-
NO-HOG0000726_FOG0000219_n18	PostSpec	1+	2.31e-87-	3.22e-60-
NO-HOG0000733_FOG0000222_n2	PostSpec	1+	1.01e-08-	8.95e-06-
NO-HOG0000740_FOG0000225_n16	PostSpec	1+	1.17e-05-	2.16e-07-
NO-HOG0000744_FOG0000226_n36	PostSpec	1+	8.67e-69-	8.67e-69-
NO-HOG0000786_FOG0000242_n12	PostSpec	1+	2.16e-08-	2.16e-08-
NO-HOG0000788_FOG0000242_n28	PostSpec	1+	0.000487-	0.000496-
NO-HOG0000790_FOG0000243_n1	PostSpec	0.999+	0.00122-	0.00122-
NO-HOG0000812_FOG0000250_n1	PostSpec	0.998+	0.00205-	0.00212-
NO-HOG0000819_FOG0000251_n40	PostSpec	0.993+	0.00686-	0.00683-
NO-HOG0000832_FOG0000256_n1	PostSpec	0.999+	0.0012-	0.00118-
NO-HOG0000848_FOG0000260_n1	PostSpec	0.938+	0.0624+	0.0623+
NO-HOG0000855_FOG0000262_n1	PostSpec	1+	1.51e-05-	0.000169-
NO-HOG0000857_FOG0000262_n33	PostSpec	0.994+	0.00624-	7.43e-13-
NO-HOG0000889_FOG0000274_n15	PostSpec	1+	6.24e-09-	1.51e-05-
NO-HOG0000923_FOG0000287_n1	PostSpec	0.984+	0.0189-	0.000366-
NO-HOG0000943_FOG0000293_n26	PostSpec	1+	6.86e-06-	6.87e-06-
NO-HOG0000949_FOG0000295_n1	PostSpec	1+	2.09e-68-	5.78e-68-
NO-HOG0000955_FOG0000297_n34	PostSpec	1+	1.28e-06-	1.28e-06-
NO-HOG0000988_FOG0000313_n16	PostSpec	0.517+	0.497+	0.00133-
NO-HOG0000989_FOG0000313_n29	PostSpec	1+	2.99e-06-	2.99e-06-
NO-HOG0000990_FOG0000314_n1	PostSpec	0.905+	0.173+	0.00713-
NO-HOG0001011_FOG0000320_n16	PostSpec	1+	2.71e-89-	2.91e-89-
NO-HOG0001016_FOG0000321_n32	PostSpec	0.955+	0.0448-	0.0448-
NO-HOG0001097_FOG0000350_n1	PostSpec	0.825+	0.285+	0.0682+
NO-HOG0001101_FOG0000351_n15	PostSpec	1+	1.83e-05-	1.01e-05-
NO-HOG0001102_FOG0000351_n31	PostSpec	1+	9.99e-07-	9.97e-07-
NO-HOG0001103_FOG0000352_n1	PostSpec	1+	2.16e-05-	2.16e-05-
NO-HOG0001113_FOG0000354_n30	PostSpec	0.972+	0.0293-	0.000484-
NO-HOG0001131_FOG0000361_n1	PostSpec	1+	1.35e-05-	1.71e-05-
NO-HOG0001146_FOG0000365_n1	PostSpec	1+	0.000224-	0.000224-
NO-HOG0001147_FOG0000365_n16	PostSpec	0.873+	0.0061-	0.179+
NO-HOG0001154_FOG0000368_n18	PostSpec	1+	5.74e-40-	4.62e-40-
NO-HOG0001158_FOG0000369_n29	PostSpec	0.978+	0.0216-	0.0216-
NO-HOG0001159_FOG0000370_n1	PostSpec	1+	4.95e-05-	3.71e-05-
NO-HOG0001183_FOG0000379_n1	PostSpec	1+	7.95e-38-	7.24e-38-
NO-HOG0001185_FOG0000379_n28	PostSpec	0.999+	0.000207-	0.000924-
NO-HOG0001187_FOG0000380_n15	PostSpec	0.996+	0.00412-	0.00404-
NO-HOG0001190_FOG0000382_n1	PostSpec	1+	6.61e-06-	6.61e-06-
NO-HOG0001205_FOG0000389_n1	PostSpec	1+	0.00049-	0.000491-
NO-HOG0001212_FOG0000391_n33	PostSpec	0.981+	0.0197-	0.0198-
NO-HOG0001213_FOG0000392_n2	PostSpec	1+	1.09e-05-	4.24e-08-
NO-HOG0001222_FOG0000395_n17	PostSpec	1+	0.000305-	0.000296-
NO-HOG0001245_FOG0000404_n1	PostSpec	0.957+	0.0427-	0.0427-
NO-HOG0001256_FOG0000408_n1	PostSpec	1+	7.55e-05-	7.53e-05-
NO-HOG0001268_FOG0000412_n1	PostSpec	1+	2.7e-49-	2.85e-85-
NO-HOG0001273_FOG0000414_n2	PostSpec	1+	9.48e-08-	9.52e-08-
NO-HOG0001274_FOG0000414_n14	PostSpec	1+	1.49e-05-	1.36e-05-
NO-HOG0001277_FOG0000415_n15	PostSpec	0.999+	0.0014-	0.000839-
NO-HOG0001283_FOG0000417_n18	PostSpec	0.993+	0.00734-	0.0071-
NO-HOG0001285_FOG0000418_n1	PostSpec	0.928+	0.00634-	0.114+
NO-HOG0001290_FOG0000420_n1	PostSpec	0.999+	0.000586-	0.000584-
NO-HOG0001297_FOG0000422_n18	PostSpec	1+	0.000176-	0.000177-
NO-HOG0001306_FOG0000427_n1	PostSpec	0.981+	0.0341-	0.0306-
NO-HOG0001320_FOG0000432_n1	PostSpec	1+	0.000334-	0.000322-
NO-HOG0001349_FOG0000448_n1	PostSpec	0.985+	0.015-	0.0151-
NO-HOG0001353_FOG0000450_n1	PostSpec	1+	2.53e-05-	1.77e-47-
NO-HOG0001355_FOG0000450_n30	PostSpec	1+	6.43e-07-	6.43e-07-
NO-HOG0001373_FOG0000458_n1	PostSpec	1+	7.75e-06-	7.69e-06-
NO-HOG0001376_FOG0000459_n2	PostSpec	1+	6.74e-05-	6.78e-05-
NO-HOG0001379_FOG0000460_n1	PostSpec	1+	0.00018-	0.00022-
NO-HOG0001386_FOG0000462_n16	PostSpec	1+	2.82e-06-	3.43e-06-
NO-HOG0001426_FOG0000475_n29	PostSpec	1+	4.47e-06-	2.58e-06-
NO-HOG0001432_FOG0000480_n1	PostSpec	0.995+	0.00541-	0.00547-
NO-HOG0001445_FOG0000485_n1	PostSpec	1+	0.000202-	0.000202-
NO-HOG0001450_FOG0000487_n1	PostSpec	1+	5.02e-06-	5.04e-06-
NO-HOG0001453_FOG0000488_n1	PostSpec	1+	4.95e-08-	4.95e-08-
NO-HOG0001457_FOG0000490_n17	PostSpec	0.979+	0.0209-	0.0209-
NO-HOG0001458_FOG0000490_n27	PostSpec	0.992+	0.00823-	0.00823-
NO-HOG0001461_FOG0000491_n25	PostSpec	1+	1.76e-08-	1.76e-08-
NO-HOG0001472_FOG0000497_n1	PostSpec	0.968+	0.0321-	0.0321-
NO-HOG0001487_FOG0000503_n1	PostSpec	0.999+	0.00114-	0.0011-
NO-HOG0001534_FOG0000526_n1	PostSpec	1+	0.000373-	0.000403-
NO-HOG0001541_FOG0000530_n3	PostSpec	0.989+	0.0173-	0.00129-
NO-HOG0001543_FOG0000530_n25	PostSpec	1+	9.17e-17-	9.73e-17-
NO-HOG0001551_FOG0000533_n27	PostSpec	0.962+	0.0781+	0.00791-
NO-HOG0001557_FOG0000536_n25	PostSpec	0.996+	0.00931-	0.00746-
NO-HOG0001562_FOG0000539_n16	PostSpec	1+	2.78e-05-	8.57e-07-
NO-HOG0001615_FOG0000564_n1	PostSpec	1+	1.07e-06-	1.07e-06-
NO-HOG0001619_FOG0000566_n1	PostSpec	0.993+	0.00689-	0.00689-
NO-HOG0001642_FOG0000576_n27	PostSpec	1+	2.83e-08-	2.45e-08-
NO-HOG0001648_FOG0000578_n29	PostSpec	1+	4.23e-107-	4.23e-107-
NO-HOG0001687_FOG0000595_n1	PostSpec	0.999+	0.000413-	0.000435-
NO-HOG0001722_FOG0000613_n1	PostSpec	0.996+	0.00395-	0.00417-
NO-HOG0001738_FOG0000620_n2	PostSpec	1+	4.51e-05-	4.51e-05-
NO-HOG0001757_FOG0000629_n1	PostSpec	1+	1.63e-107-	1.56e-106-
NO-HOG0001759_FOG0000630_n1	PostSpec	0.858+	0.144+	0.145+
NO-HOG0001791_FOG0000643_n1	PostSpec	1+	5.26e-05-	5.26e-05-
NO-HOG0001811_FOG0000651_n1	PostSpec	1+	1.37e-49-	6.79e-50-
NO-HOG0001817_FOG0000653_n15	PostSpec	0.998+	0.000125-	0.00247-
NO-HOG0001820_FOG0000654_n14	PostSpec	0.966+	0.035-	0.035-
NO-HOG0001825_FOG0000656_n22	PostSpec	0.986+	0.0229-	0.00491-
NO-HOG0001857_FOG0000668_n16	PostSpec	1+	9.96e-07-	1.05e-06-
NO-HOG0001858_FOG0000669_n1	PostSpec	1+	0.000198-	0.000198-
NO-HOG0001864_FOG0000672_n1	PostSpec	0.789+	0.00882-	0.358+
NO-HOG0001881_FOG0000679_n1	PostSpec	1+	8.71e-06-	1.09e-05-
NO-HOG0001907_FOG0000694_n15	PostSpec	0.958+	0.0431-	0.042-
NO-HOG0001909_FOG0000695_n1	PostSpec	0.994+	0.00603-	0.00605-
NO-HOG0001914_FOG0000697_n1	PostSpec	1+	1.04e-60-	5.15e-64-
NO-HOG0001922_FOG0000700_n1	PostSpec	0.918+	0.122+	0.00517-
NO-HOG0001926_FOG0000701_n1	PostSpec	1+	0.000104-	0.000102-
NO-HOG0001960_FOG0000716_n19	PostSpec	1+	5.28e-144-	0.000155-
NO-HOG0001998_FOG0000738_n1	PostSpec	1+	1.78e-08-	1.49e-99-
NO-HOG0002003_FOG0000740_n21	PostSpec	0.999+	0.00102-	0.00102-
NO-HOG0002005_FOG0000742_n1	PostSpec	1+	6.15e-38-	2.68e-39-
NO-HOG0002024_FOG0000754_n1	PostSpec	0.965+	0.00735-	0.0512+
NO-HOG0002030_FOG0000757_n15	PostSpec	0.997+	0.00342-	0.0025-
NO-HOG0002045_FOG0000763_n1	PostSpec	1+	3.06e-06-	3.06e-06-
NO-HOG0002050_FOG0000765_n1	PostSpec	1+	4.07e-07-	4.09e-07-
NO-HOG0002085_FOG0000786_n16	PostSpec	0.987+	0.0129-	0.0129-
NO-HOG0002087_FOG0000787_n18	PostSpec	1+	1.58e-05-	3.38e-05-
NO-HOG0002094_FOG0000791_n1	PostSpec	1+	1.74e-10-	1.89e-11-
NO-HOG0002099_FOG0000793_n19	PostSpec	1+	2.69e-08-	2.7e-08-
NO-HOG0002107_FOG0000797_n1	PostSpec	0.99+	0.00996-	0.0101-
NO-HOG0002124_FOG0000805_n1	PostSpec	0.998+	1.5e-05-	0.00238-
NO-HOG0002129_FOG0000807_n1	PostSpec	1+	1.08e-60-	2.07e-52-
NO-HOG0002131_FOG0000808_n1	PostSpec	1+	5.18e-15-	1.63e-12-
NO-HOG0002138_FOG0000811_n15	PostSpec	0.999+	0.000555-	0.000558-
NO-HOG0002147_FOG0000814_n1	PostSpec	1+	4.29e-08-	1.4e-08-
NO-HOG0002155_FOG0000816_n14	PostSpec	1+	3.79e-05-	3.78e-05-
NO-HOG0002169_FOG0000823_n17	PostSpec	0.99+	0.00969-	0.0101-
NO-HOG0002171_FOG0000824_n21	PostSpec	1+	1.52e-89-	1.02e-98-
NO-HOG0002175_FOG0000827_n1	PostSpec	1+	4.4e-05-	4.55e-05-
NO-HOG0002187_FOG0000832_n15	PostSpec	1+	1.65e-06-	2.9e-06-
NO-HOG0002199_FOG0000839_n1	PostSpec	1+	6.22e-07-	6.22e-07-
NO-HOG0002207_FOG0000843_n16	PostSpec	1+	2.32e-07-	5.39e-07-
NO-HOG0002208_FOG0000844_n1	PostSpec	0.996+	0.00422-	0.00422-
NO-HOG0002214_FOG0000846_n1	PostSpec	1+	8.76e-66-	4.99e-59-
NO-HOG0002216_FOG0000847_n1	PostSpec	0.986+	0.0136-	0.0136-
NO-HOG0002235_FOG0000858_n15	PostSpec	0.994+	0.00594-	0.00593-
NO-HOG0002254_FOG0000867_n1	PostSpec	0.999+	0.00125-	0.00125-
NO-HOG0002258_FOG0000869_n1	PostSpec	1+	3.81e-07-	4.72e-07-
NO-HOG0002261_FOG0000870_n17	PostSpec	1+	6.66e-06-	6.66e-06-
NO-HOG0002266_FOG0000873_n14	PostSpec	0.902+	0.0994+	0.000241-
NO-HOG0002268_FOG0000874_n14	PostSpec	1+	3.05e-10-	3.09e-10-
NO-HOG0002269_FOG0000875_n1	PostSpec	0.788+	0.217+	0.00295-
NO-HOG0002276_FOG0000879_n1	PostSpec	1+	5.62e-06-	5.62e-06-
NO-HOG0002277_FOG0000879_n17	PostSpec	0.998+	0.00152-	0.00152-
NO-HOG0002290_FOG0000885_n18	PostSpec	0.98+	0.0207-	0.0203-
NO-HOG0002297_FOG0000889_n1	PostSpec	1+	9.48e-05-	0.000113-
NO-HOG0002303_FOG0000892_n16	PostSpec	0.999+	1.18e-06-	0.000691-
NO-HOG0002305_FOG0000893_n16	PostSpec	1+	3.24e-67-	8.43e-67-
NO-HOG0002312_FOG0000896_n17	PostSpec	1+	4.49e-14-	0.000273-
NO-HOG0002317_FOG0000899_n17	PostSpec	0.998+	0.00309-	0.0053-
NO-HOG0002319_FOG0000900_n16	PostSpec	0.9+	1.04e-07-	0.102+
NO-HOG0002333_FOG0000907_n12	PostSpec	0.627+	0.503+	0.0644+
NO-HOG0002339_FOG0000910_n1	PostSpec	0.999+	0.00115-	0.00128-
NO-HOG0002343_FOG0000911_n17	PostSpec	0.98+	0.0206-	0.0203-
NO-HOG0002344_FOG0000912_n1	PostSpec	0.978+	0.0224-	0.0227-
NO-HOG0002349_FOG0000914_n15	PostSpec	0.969+	0.0313-	0.0313-
NO-HOG0002351_FOG0000915_n17	PostSpec	0.918+	0.0824+	0.0824+
NO-HOG0002363_FOG0000924_n18	PostSpec	1+	3.82e-45-	3.04e-45-
NO-HOG0002367_FOG0000926_n15	PostSpec	0.993+	0.00658-	0.00678-
NO-HOG0002372_FOG0000929_n1	PostSpec	0.999+	0.000465-	0.000402-
NO-HOG0002382_FOG0000933_n1	PostSpec	1+	4.18e-05-	4.17e-05-
NO-HOG0002391_FOG0000936_n17	PostSpec	1+	3.99e-06-	1.11e-06-
NO-HOG0002392_FOG0000937_n1	PostSpec	0.53+	0.47+	0.47+
NO-HOG0002393_FOG0000937_n15	PostSpec	0.998+	0.00214-	0.00214-
NO-HOG0002404_FOG0000943_n1	PostSpec	1+	8.17e-65-	8.01e-91-
NO-HOG0002409_FOG0000945_n17	PostSpec	1+	7.77e-05-	7.77e-05-
NO-HOG0002413_FOG0000948_n14	PostSpec	0.999+	0.00104-	0.00104-
NO-HOG0002420_FOG0000952_n17	PostSpec	1+	3.37e-11-	7.03e-06-
NO-HOG0002433_FOG0000958_n1	PostSpec	0.986+	0.0144-	0.014-
NO-HOG0002435_FOG0000959_n1	PostSpec	0.945+	0.0545+	0.0542+
NO-HOG0002450_FOG0000966_n16	PostSpec	1+	2.57e-05-	2.06e-05-
NO-HOG0002451_FOG0000967_n1	PostSpec	0.991+	0.0026-	0.00963-
NO-HOG0002455_FOG0000969_n1	PostSpec	1+	3.35e-06-	3.4e-06-
NO-HOG0002458_FOG0000970_n18	PostSpec	1+	0.000107-	0.000107-
NO-HOG0002463_FOG0000973_n1	PostSpec	1+	2.75e-50-	2.13e-50-
NO-HOG0002466_FOG0000974_n16	PostSpec	0.985+	0.015-	0.0148-
NO-HOG0002467_FOG0000975_n1	PostSpec	0.996+	0.00398-	0.00398-
NO-HOG0002469_FOG0000976_n1	PostSpec	0.983+	0.0263-	0.00208-
NO-HOG0002476_FOG0000979_n2	PostSpec	0.925+	0.112+	0.00611-
NO-HOG0002482_FOG0000981_n16	PostSpec	0.64+	0.0453-	0.434+
NO-HOG0002483_FOG0000982_n1	PostSpec	0.95+	0.0775+	0.00292-
NO-HOG0002484_FOG0000982_n17	PostSpec	1+	6.06e-06-	6.05e-06-
NO-HOG0002489_FOG0000985_n1	PostSpec	1+	2.08e-05-	0.000188-
NO-HOG0002504_FOG0000991_n17	PostSpec	0.677+	0.0745+	0.443+
NO-HOG0002508_FOG0000993_n16	PostSpec	1+	8.62e-06-	8.61e-06-
NO-HOG0002515_FOG0000996_n18	PostSpec	0.969+	0.0305-	0.0305-
NO-HOG0002516_FOG0000997_n1	PostSpec	0.844+	0.00863-	0.182+
NO-HOG0002520_FOG0000999_n1	PostSpec	1+	6.71e-05-	6.1e-05-
NO-HOG0002522_FOG0001000_n1	PostSpec	0.949+	0.00209-	0.0584+
NO-HOG0002526_FOG0001003_n1	PostSpec	0.991+	0.00911-	0.00911-
NO-HOG0002528_FOG0001004_n1	PostSpec	1+	2.54e-13-	1.73e-06-
NO-HOG0002543_FOG0001012_n13	PostSpec	1+	4.65e-05-	4.65e-05-
NO-HOG0002569_FOG0001028_n1	PostSpec	0.864+	0.136+	4.11e-06-
NO-HOG0002572_FOG0001029_n15	PostSpec	1+	8.13e-05-	2.38e-09-
NO-HOG0002577_FOG0001031_n16	PostSpec	1+	0.000212-	2.85e-05-
NO-HOG0002590_FOG0001038_n16	PostSpec	1+	1.4e-06-	1.4e-06-
NO-HOG0002592_FOG0001039_n14	PostSpec	0.768+	0.0108-	0.262+
NO-HOG0002598_FOG0001042_n14	PostSpec	0.941+	0.0601+	0.06+
NO-HOG0002600_FOG0001043_n15	PostSpec	1+	4.98e-06-	1.56e-08-
NO-HOG0002604_FOG0001045_n15	PostSpec	1+	6.79e-89-	6.79e-89-
NO-HOG0002605_FOG0001046_n1	PostSpec	0.998+	0.00311-	0.00417-
NO-HOG0002608_FOG0001047_n17	PostSpec	0.997+	0.000193-	0.00444-
NO-HOG0002609_FOG0001048_n1	PostSpec	1+	0.00029-	0.00027-
NO-HOG0002612_FOG0001049_n15	PostSpec	1+	8.78e-65-	8.78e-65-
NO-HOG0002613_FOG0001050_n1	PostSpec	1+	1.64e-37-	2.68e-44-
NO-HOG0002618_FOG0001053_n1	PostSpec	1+	5.61e-08-	5.59e-08-
NO-HOG0002621_FOG0001054_n17	PostSpec	1+	0.000182-	0.000187-
NO-HOG0002623_FOG0001055_n16	PostSpec	1+	6.95e-08-	1.27e-08-
NO-HOG0002626_FOG0001057_n1	PostSpec	0.994+	0.00603-	0.00582-
NO-HOG0002627_FOG0001057_n15	PostSpec	1+	3.64e-05-	3.66e-05-
NO-HOG0002630_FOG0001059_n1	PostSpec	0.999+	0.000474-	0.000474-
NO-HOG0002643_FOG0001065_n15	PostSpec	1+	1.38e-69-	1.38e-69-
NO-HOG0002644_FOG0001066_n1	PostSpec	1+	1.35e-12-	1.35e-12-
NO-HOG0002656_FOG0001071_n16	PostSpec	1+	2.79e-10-	3.95e-11-
NO-HOG0002659_FOG0001073_n1	PostSpec	1+	3.13e-07-	9.33e-08-
NO-HOG0002662_FOG0001074_n14	PostSpec	0.978+	0.022-	0.022-
NO-HOG0002677_FOG0001080_n17	PostSpec	0.992+	0.00793-	0.00802-
NO-HOG0002678_FOG0001081_n1	PostSpec	0.995+	0.00457-	0.00455-
NO-HOG0002680_FOG0001082_n1	PostSpec	1+	1.05e-08-	1.05e-08-
NO-HOG0002684_FOG0001084_n1	PostSpec	0.926+	0.000975-	0.0774+
NO-HOG0002685_FOG0001084_n18	PostSpec	0.993+	0.00686-	0.00646-
NO-HOG0002687_FOG0001085_n15	PostSpec	0.998+	0.00174-	0.00174-
NO-HOG0002697_FOG0001090_n17	PostSpec	1+	3.85e-05-	3.85e-05-
NO-HOG0002698_FOG0001091_n1	PostSpec	0.977+	0.0232-	9.35e-09-
NO-HOG0002699_FOG0001091_n17	PostSpec	1+	1.61e-59-	1.54e-59-
NO-HOG0002700_FOG0001092_n1	PostSpec	1+	4.27e-84-	5.42e-84-
NO-HOG0002706_FOG0001095_n1	PostSpec	1+	6.79e-11-	4.09e-05-
NO-HOG0002709_FOG0001096_n16	PostSpec	0.995+	0.00688-	2.7e-05-
NO-HOG0002711_FOG0001097_n16	PostSpec	1+	1.66e-05-	1.86e-05-
NO-HOG0002712_FOG0001098_n1	PostSpec	0.981+	0.0184-	0.0189-
NO-HOG0002721_FOG0001102_n14	PostSpec	0.984+	0.0159-	0.0164-
NO-HOG0002730_FOG0001108_n16	PostSpec	0.928+	0.0016-	0.0897+
NO-HOG0002737_FOG0001113_n1	PostSpec	1+	0.000228-	0.000249-
NO-HOG0002742_FOG0001115_n12	PostSpec	0.964+	0.0353-	0.0615+
NO-HOG0002748_FOG0001118_n15	PostSpec	1+	0.00068-	0.000387-
NO-HOG0002757_FOG0001123_n16	PostSpec	1+	0.000106-	0.000106-
NO-HOG0002758_FOG0001124_n1	PostSpec	0.0871+	0.913+	0.0871+
NO-HOG0002766_FOG0001128_n16	PostSpec	0.759+	0.0719+	0.334+
NO-HOG0002774_FOG0001132_n15	PostSpec	0.978+	0.0218-	0.0212-
NO-HOG0002780_FOG0001135_n15	PostSpec	0.977+	0.0446-	0.0163-
NO-HOG0002783_FOG0001137_n15	PostSpec	1+	2.08e-06-	3.85e-06-
NO-HOG0002786_FOG0001139_n1	PostSpec	0.997+	0.00282-	0.00279-
NO-HOG0002790_FOG0001141_n1	PostSpec	1+	0.000124-	0.000124-
NO-HOG0002803_FOG0001147_n13	PostSpec	0.751+	0.373+	0.106+
NO-HOG0002834_FOG0001164_n1	PostSpec	0.945+	0.107+	0.086+
NO-HOG0002852_FOG0001174_n1	PostSpec	1+	2.45e-08-	2.45e-08-
NO-HOG0002869_FOG0001183_n1	PostSpec	0.999+	0.000791-	0.000794-
NO-HOG0002876_FOG0001186_n17	PostSpec	1+	1.25e-05-	1.16e-05-
NO-HOG0002878_FOG0001187_n17	PostSpec	1+	7.16e-23-	1.34e-28-
NO-HOG0002880_FOG0001188_n14	PostSpec	0.938+	0.000411-	0.0675+
NO-HOG0002890_FOG0001195_n1	PostSpec	1+	1.32e-07-	2.67e-102-
NO-HOG0002901_FOG0001200_n16	PostSpec	1+	0.000315-	0.000158-
NO-HOG0002912_FOG0001205_n13	PostSpec	0.948+	0.0527+	0.0522+
NO-HOG0002919_FOG0001208_n15	PostSpec	0.995+	0.0102-	0.00542-
NO-HOG0002935_FOG0001216_n15	PostSpec	1+	7.14e-05-	8.02e-05-
NO-HOG0002939_FOG0001218_n13	PostSpec	1+	3.04e-05-	4e-05-
NO-HOG0002940_FOG0001219_n1	PostSpec	1+	9.38e-06-	8.02e-06-
NO-HOG0002941_FOG0001219_n15	PostSpec	0.783+	0.219+	1.04e-11-
NO-HOG0002942_FOG0001220_n1	PostSpec	0.999+	0.000476-	0.000476-
NO-HOG0002945_FOG0001221_n12	PostSpec	1+	0.000296-	0.000644-
NO-HOG0002954_FOG0001226_n15	PostSpec	0.965+	0.00555-	0.0561+
NO-HOG0002958_FOG0001228_n15	PostSpec	1+	2.49e-07-	2.24e-06-
NO-HOG0002968_FOG0001234_n1	PostSpec	0.999+	0.000901-	0.000901-
NO-HOG0002969_FOG0001234_n15	PostSpec	1+	3.38e-09-	2.74e-09-
NO-HOG0002971_FOG0001235_n16	PostSpec	1+	5.55e-08-	5.39e-08-
NO-HOG0002972_FOG0001236_n1	PostSpec	1+	1.72e-12-	1.69e-12-
NO-HOG0002974_FOG0001237_n1	PostSpec	0.991+	0.0102-	0.000276-
NO-HOG0002975_FOG0001237_n15	PostSpec	1+	1.05e-79-	3.86e-66-
NO-HOG0002977_FOG0001238_n15	PostSpec	1+	1.46e-88-	4.48e-49-
NO-HOG0002978_FOG0001239_n1	PostSpec	1+	8.08e-07-	5.83e-07-
NO-HOG0002980_FOG0001240_n1	PostSpec	1+	0.000154-	0.000154-
NO-HOG0002988_FOG0001245_n1	PostSpec	0.995+	4.72e-05-	0.00726-
NO-HOG0002989_FOG0001245_n16	PostSpec	0.999+	0.000589-	0.000648-
NO-HOG0002998_FOG0001250_n1	PostSpec	1+	3.99e-52-	2.66e-50-
NO-HOG0003009_FOG0001256_n1	PostSpec	1+	7.78e-09-	7.73e-09-
NO-HOG0003026_FOG0001264_n17	PostSpec	0.956+	0.045-	0.0464-
NO-HOG0003027_FOG0001265_n1	PostSpec	1+	0.000206-	0.000205-
NO-HOG0003028_FOG0001265_n15	PostSpec	0.995+	0.00484-	0.00484-
NO-HOG0003032_FOG0001267_n15	PostSpec	1+	0.000226-	0.000206-
NO-HOG0003033_FOG0001268_n1	PostSpec	1+	1.59e-11-	2.86e-12-
NO-HOG0003037_FOG0001270_n1	PostSpec	0.996+	0.000218-	0.00517-
NO-HOG0003042_FOG0001272_n15	PostSpec	1+	0.000109-	0.000109-
NO-HOG0003045_FOG0001274_n1	PostSpec	1+	0.000143-	0.000525-
NO-HOG0003051_FOG0001277_n1	PostSpec	0.957+	0.067+	0.0212-
NO-HOG0003052_FOG0001277_n17	PostSpec	1+	1.76e-46-	4.55e-100-
NO-HOG0003055_FOG0001279_n1	PostSpec	1+	2.22e-06-	1.68e-06-
NO-HOG0003084_FOG0001294_n1	PostSpec	0.991+	0.0137-	0.00799-
NO-HOG0003085_FOG0001294_n15	PostSpec	1+	0.000316-	0.000151-
NO-HOG0003086_FOG0001295_n1	PostSpec	0.998+	0.00234-	7.13e-07-
NO-HOG0003089_FOG0001296_n14	PostSpec	0.987+	0.0189-	0.00637-
NO-HOG0003096_FOG0001300_n15	PostSpec	0.997+	0.00275-	0.00266-
NO-HOG0003098_FOG0001301_n15	PostSpec	1+	2.85e-05-	2.85e-05-
NO-HOG0003101_FOG0001303_n1	PostSpec	0.681+	0.0739+	0.422+
NO-HOG0003109_FOG0001307_n1	PostSpec	1+	2.99e-06-	6.48e-05-
NO-HOG0003110_FOG0001307_n16	PostSpec	1+	4.04e-05-	4.05e-05-
NO-HOG0003115_FOG0001310_n16	PostSpec	0.999+	0.00096-	0.000922-
NO-HOG0003117_FOG0001311_n14	PostSpec	0.98+	9.97e-06-	0.0216-
NO-HOG0003124_FOG0001315_n1	PostSpec	0.979+	0.00134-	0.0327-
NO-HOG0003125_FOG0001315_n17	PostSpec	0.998+	0.00226-	0.00219-
NO-HOG0003131_FOG0001319_n1	PostSpec	0.965+	0.00659-	0.0582+
NO-HOG0003136_FOG0001321_n14	PostSpec	1+	4.68e-67-	4.86e-74-
NO-HOG0003138_FOG0001322_n17	PostSpec	1+	0.00048-	0.000481-
NO-HOG0003142_FOG0001324_n14	PostSpec	1+	9.81e-53-	2.85e-06-
NO-HOG0003144_FOG0001326_n1	PostSpec	0.957+	0.0425-	0.0425-
NO-HOG0003149_FOG0001328_n16	PostSpec	1+	4.13e-08-	3.35e-05-
NO-HOG0003150_FOG0001329_n1	PostSpec	0.982+	0.0185-	0.0187-
NO-HOG0003152_FOG0001330_n1	PostSpec	0.958+	0.0419-	0.0419-
NO-HOG0003170_FOG0001339_n1	PostSpec	0.991+	0.0096-	0.00183-
NO-HOG0003195_FOG0001352_n1	PostSpec	0.974+	0.0263-	0.0243-
NO-HOG0003200_FOG0001354_n15	PostSpec	1+	9.02e-06-	1.59e-05-
NO-HOG0003222_FOG0001366_n1	PostSpec	1+	9.29e-06-	9.23e-06-
NO-HOG0003232_FOG0001372_n1	PostSpec	0.957+	0.043-	0.0438-
NO-HOG0003242_FOG0001377_n1	PostSpec	1+	0.000456-	0.00062-
NO-HOG0003253_FOG0001382_n14	PostSpec	0.983+	0.0172-	0.0174-
NO-HOG0003263_FOG0001388_n1	PostSpec	0.983+	0.0198-	0.000973-
NO-HOG0003274_FOG0001393_n12	PostSpec	0.998+	0.0018-	0.00182-
NO-HOG0003276_FOG0001394_n14	PostSpec	0.996+	0.00398-	0.00398-
NO-HOG0003280_FOG0001396_n1	PostSpec	1+	9e-40-	5.21e-43-
NO-HOG0003286_FOG0001399_n14	PostSpec	1+	2.98e-08-	6.98e-11-
NO-HOG0003290_FOG0001401_n12	PostSpec	1+	2.52e-15-	3.15e-16-
NO-HOG0003301_FOG0001408_n14	PostSpec	1+	5.79e-37-	4.14e-36-
NO-HOG0003315_FOG0001415_n1	PostSpec	0.837+	0.0227-	0.246+
NO-HOG0003338_FOG0001427_n2	PostSpec	0.997+	0.00337-	0.00334-
NO-HOG0003343_FOG0001429_n14	PostSpec	1+	2.71e-06-	2.71e-06-
NO-HOG0003344_FOG0001430_n1	PostSpec	1+	5.87e-08-	5.79e-08-
NO-HOG0003349_FOG0001432_n12	PostSpec	0.998+	0.00192-	0.00206-
NO-HOG0003354_FOG0001435_n17	PostSpec	0.951+	0.00808-	0.086+
NO-HOG0003355_FOG0001436_n1	PostSpec	0.984+	0.0155-	0.0155-
NO-HOG0003357_FOG0001437_n1	PostSpec	1+	2.99e-49-	2.84e-49-
NO-HOG0003359_FOG0001438_n1	PostSpec	0.973+	0.027-	0.027-
NO-HOG0003361_FOG0001439_n1	PostSpec	0.993+	0.00706-	0.00679-
NO-HOG0003365_FOG0001441_n15	PostSpec	1+	2.25e-43-	2.28e-06-
NO-HOG0003381_FOG0001449_n14	PostSpec	1+	2.36e-46-	2.45e-46-
NO-HOG0003383_FOG0001450_n15	PostSpec	1+	3.47e-05-	8.32e-05-
NO-HOG0003384_FOG0001451_n1	PostSpec	1+	2.7e-99-	3.83e-69-
NO-HOG0003385_FOG0001451_n14	PostSpec	0.998+	0.00173-	0.00173-
NO-HOG0003394_FOG0001456_n1	PostSpec	1+	0.000209-	0.000209-
NO-HOG0003401_FOG0001459_n1	PostSpec	1+	1.04e-41-	1.05e-43-
NO-HOG0003407_FOG0001462_n1	PostSpec	0.992+	0.0104-	0.00959-
NO-HOG0003424_FOG0001471_n1	PostSpec	1+	8.61e-54-	2.19e-48-
NO-HOG0003434_FOG0001477_n1	PostSpec	1+	4.65e-05-	4.51e-05-
NO-HOG0003494_FOG0001507_n13	PostSpec	1+	0.000224-	0.000227-
NO-HOG0003498_FOG0001510_n1	PostSpec	0.988+	0.0124-	0.0122-
NO-HOG0003510_FOG0001516_n1	PostSpec	0.986+	0.014-	0.014-
NO-HOG0003536_FOG0001529_n13	PostSpec	0.958+	0.0432-	0.0428-
NO-HOG0003547_FOG0001538_n1	PostSpec	0.997+	0.00346-	0.00337-
NO-HOG0003551_FOG0001540_n1	PostSpec	1+	0.000768-	0.000949-
NO-HOG0003553_FOG0001541_n1	PostSpec	1+	2.74e-07-	5.62e-07-
NO-HOG0003561_FOG0001546_n12	PostSpec	1+	2.19e-07-	3.68e-05-
NO-HOG0003562_FOG0001547_n1	PostSpec	1+	1e-50-	7.37e-51-
NO-HOG0003565_FOG0001548_n14	PostSpec	0.931+	0.0192-	0.0949+
NO-HOG0003584_FOG0001558_n13	PostSpec	0.988+	0.0118-	0.0116-
NO-HOG0003587_FOG0001560_n1	PostSpec	0.999+	0.0013-	0.00129-
NO-HOG0003590_FOG0001561_n14	PostSpec	1+	1.36e-05-	2.63e-05-
NO-HOG0003597_FOG0001565_n13	PostSpec	1+	4.51e-06-	4.52e-06-
NO-HOG0003599_FOG0001566_n12	PostSpec	0.989+	0.0107-	0.0108-
NO-HOG0003601_FOG0001567_n16	PostSpec	1+	3.01e-56-	2.34e-56-
NO-HOG0003605_FOG0001569_n12	PostSpec	1+	3.58e-06-	7.97e-05-
NO-HOG0003607_FOG0001570_n13	PostSpec	1+	1.65e-06-	1.42e-06-
NO-HOG0003612_FOG0001574_n1	PostSpec	1+	7.39e-55-	4.24e-53-
NO-HOG0003613_FOG0001574_n14	PostSpec	1+	0.0004-	0.000388-
NO-HOG0003614_FOG0001575_n1	PostSpec	1+	1.29e-10-	6.54e-13-
NO-HOG0003616_FOG0001576_n1	PostSpec	1+	8.71e-33-	1.07e-05-
NO-HOG0003639_FOG0001588_n1	PostSpec	0.981+	0.0193-	0.0193-
NO-HOG0003643_FOG0001590_n1	PostSpec	0.999+	0.000663-	0.000663-
NO-HOG0003646_FOG0001591_n3	PostSpec	1+	2.66e-13-	2.66e-13-
NO-HOG0003650_FOG0001593_n1	PostSpec	1+	4.96e-52-	8.93e-52-
NO-HOG0003655_FOG0001596_n1	PostSpec	0.933+	0.0671+	0.0671+
NO-HOG0003663_FOG0001600_n17	PostSpec	0.925+	0.0752+	0.0752+
NO-HOG0003671_FOG0001604_n1	PostSpec	1+	1.03e-51-	7.16e-52-
NO-HOG0003678_FOG0001608_n11	PostSpec	1+	1.4e-05-	5.52e-18-
NO-HOG0003701_FOG0001623_n15	PostSpec	0.997+	0.00289-	0.00281-
NO-HOG0003702_FOG0001624_n1	PostSpec	1+	1.23e-07-	4.16e-08-
NO-HOG0003722_FOG0001634_n1	PostSpec	0.985+	0.0153-	0.0156-
NO-HOG0003723_FOG0001634_n13	PostSpec	0.996+	0.00431-	0.00431-
NO-HOG0003726_FOG0001636_n1	PostSpec	0.995+	0.00485-	0.00475-
NO-HOG0003728_FOG0001637_n1	PostSpec	0.992+	0.00765-	0.00781-
NO-HOG0003753_FOG0001653_n1	PostSpec	0.999+	0.000474-	0.000407-
NO-HOG0003756_FOG0001654_n14	PostSpec	1+	1.54e-07-	1.52e-07-
NO-HOG0003757_FOG0001655_n1	PostSpec	1+	5.95e-79-	7.36e-77-
NO-HOG0003764_FOG0001659_n1	PostSpec	0.991+	0.0089-	0.00865-
NO-HOG0003768_FOG0001661_n1	PostSpec	0.958+	0.0434-	0.0431-
NO-HOG0003774_FOG0001664_n2	PostSpec	0.933+	0.00513-	0.106+
NO-HOG0003799_FOG0001678_n1	PostSpec	0.819+	0.149+	0.291+
NO-HOG0003802_FOG0001680_n1	PostSpec	0.983+	0.00247-	0.0256-
NO-HOG0003813_FOG0001686_n2	PostSpec	1+	3.46e-83-	5.31e-84-
NO-HOG0003816_FOG0001687_n14	PostSpec	1+	9.21e-07-	6.05e-05-
NO-HOG0003817_FOG0001688_n1	PostSpec	0.994+	0.00766-	0.000102-
NO-HOG0003818_FOG0001688_n15	PostSpec	1+	5.06e-05-	0.00046-
NO-HOG0003842_FOG0001700_n1	PostSpec	0.999+	0.000343-	0.000674-
NO-HOG0003875_FOG0001716_n1	PostSpec	1+	1.52e-113-	1.74e-60-
NO-HOG0003916_FOG0001740_n1	PostSpec	0.984+	0.016-	0.0157-
NO-HOG0003923_FOG0001744_n13	PostSpec	0.999+	0.000989-	0.000988-
NO-HOG0003941_FOG0001759_n2	PostSpec	0.98+	0.0206-	0.0206-
NO-HOG0003961_FOG0001769_n14	PostSpec	0.805+	0.261+	0.212+
NO-HOG0003969_FOG0001773_n15	PostSpec	0.972+	0.0282-	0.0282-
NO-HOG0003977_FOG0001777_n13	PostSpec	1+	3.28e-05-	2.5e-05-
NO-HOG0003983_FOG0001781_n1	PostSpec	0.966+	0.034-	0.0349-
NO-HOG0003993_FOG0001786_n1	PostSpec	1+	1.62e-54-	4.92e-54-
NO-HOG0003995_FOG0001787_n1	PostSpec	1+	9.08e-07-	4.3e-07-
NO-HOG0004005_FOG0001793_n1	PostSpec	0.515+	0.00801-	0.601+
NO-HOG0004010_FOG0001796_n1	PostSpec	1+	0.000494-	0.000494-
NO-HOG0004013_FOG0001797_n12	PostSpec	0.98+	0.0195-	0.0195-
NO-HOG0004019_FOG0001801_n2	PostSpec	1+	7.8e-43-	2.84e-43-
NO-HOG0004033_FOG0001808_n1	PostSpec	1+	1.74e-43-	8.45e-45-
NO-HOG0004072_FOG0001829_n1	PostSpec	0.941+	0.0462-	0.0966+
NO-HOG0004078_FOG0001832_n12	PostSpec	0.996+	0.00443-	0.00443-
NO-HOG0004081_FOG0001834_n1	PostSpec	0.991+	0.00866-	0.00866-
NO-HOG0004089_FOG0001837_n14	PostSpec	1+	0.000356-	0.000356-
NO-HOG0004090_FOG0001838_n1	PostSpec	0.999+	0.00097-	0.000987-
NO-HOG0004095_FOG0001840_n14	PostSpec	0.998+	0.00187-	0.00187-
NO-HOG0004097_FOG0001842_n1	PostSpec	0.951+	0.0498-	0.05-
NO-HOG0004099_FOG0001843_n1	PostSpec	1+	0.000211-	0.000211-
NO-HOG0004101_FOG0001844_n1	PostSpec	0.983+	0.017-	0.017-
NO-HOG0004115_FOG0001853_n2	PostSpec	0.967+	0.0325-	0.0325-
NO-HOG0004118_FOG0001854_n13	PostSpec	0.967+	0.0043-	0.0462-
NO-HOG0004120_FOG0001856_n1	PostSpec	0.999+	0.000891-	0.000949-
NO-HOG0004123_FOG0001857_n12	PostSpec	0.739+	0.000251-	0.262+
NO-HOG0004126_FOG0001859_n12	PostSpec	0.996+	0.00985-	0.000732-
NO-HOG0004127_FOG0001860_n1	PostSpec	1+	0.00032-	0.000496-
NO-HOG0004161_FOG0001877_n11	PostSpec	1+	3.07e-11-	8.25e-05-
NO-HOG0004169_FOG0001882_n1	PostSpec	0.999+	0.0024-	0.00257-
NO-HOG0004173_FOG0001884_n1	PostSpec	0.989+	0.0101-	0.0108-
NO-HOG0004214_FOG0001905_n15	PostSpec	1+	4.93e-07-	4.93e-07-
NO-HOG0004235_FOG0001917_n1	PostSpec	0.993+	0.00779-	0.00765-
NO-HOG0004244_FOG0001922_n1	PostSpec	1+	4.31e-06-	3.38e-06-
NO-HOG0004246_FOG0001923_n1	PostSpec	0.985+	0.0195-	0.000597-
NO-HOG0004249_FOG0001924_n12	PostSpec	1+	4.85e-06-	4.85e-05-
NO-HOG0004269_FOG0001938_n13	PostSpec	0.988+	0.0122-	0.0123-
NO-HOG0004277_FOG0001943_n1	PostSpec	0.992+	0.00791-	0.00769-
NO-HOG0004314_FOG0001964_n12	PostSpec	1+	0.000289-	0.000288-
NO-HOG0004316_FOG0001965_n15	PostSpec	0.938+	0.0623+	0.0623+
NO-HOG0004319_FOG0001967_n1	PostSpec	1+	6.3e-42-	5.38e-42-
NO-HOG0004350_FOG0001986_n1	PostSpec	0.999+	0.0013-	0.00134-
NO-HOG0004369_FOG0001998_n1	PostSpec	0.999+	0.000541-	0.000816-
NO-HOG0004387_FOG0002007_n11	PostSpec	1+	6.81e-46-	6.81e-46-
NO-HOG0004431_FOG0002033_n12	PostSpec	1+	4.06e-05-	3.93e-05-
NO-HOG0004433_FOG0002034_n11	PostSpec	0.998+	0.00522-	0.0028-
NO-HOG0004445_FOG0002041_n14	PostSpec	0.999+	0.000696-	0.00064-
NO-HOG0004453_FOG0002046_n15	PostSpec	0.986+	0.0171-	0.0156-
NO-HOG0004454_FOG0002047_n1	PostSpec	0.986+	0.0203-	0.000181-
NO-HOG0004472_FOG0002057_n12	PostSpec	0.773+	0.228+	3.17e-09-
NO-HOG0004563_FOG0002111_n11	PostSpec	1+	0.000331-	0.000316-
NO-HOG0004584_FOG0002124_n1	PostSpec	0.986+	0.0143-	0.0143-
NO-HOG0004602_FOG0002136_n1	PostSpec	0.996+	0.00381-	0.00377-
NO-HOG0004614_FOG0002142_n11	PostSpec	0.999+	0.00137-	5.22e-05-
NO-HOG0004616_FOG0002143_n13	PostSpec	1+	3.6e-06-	3.6e-06-
NO-HOG0004671_FOG0002176_n13	PostSpec	1+	6.57e-05-	7.03e-05-
NO-HOG0004673_FOG0002177_n15	PostSpec	0.697+	0.303+	0.303+
NO-HOG0004711_FOG0002199_n1	PostSpec	0.994+	0.00638-	0.00635-
NO-HOG0004716_FOG0002201_n11	PostSpec	0.995+	0.00471-	0.00464-
NO-HOG0004718_FOG0002202_n9	PostSpec	0.996+	0.00398-	0.00403-
NO-HOG0004744_FOG0002217_n1	PostSpec	1+	2.65e-12-	2.74e-11-
NO-HOG0004747_FOG0002218_n11	PostSpec	1+	7.32e-89-	5.74e-100-
NO-HOG0004767_FOG0002229_n10	PostSpec	0.819+	0.0403-	0.247+
NO-HOG0004778_FOG0002235_n1	PostSpec	0.996+	0.00391-	0.00391-
NO-HOG0004808_FOG0002250_n10	PostSpec	0.996+	0.00344-	0.00343-
NO-HOG0004818_FOG0002255_n13	PostSpec	0.782+	0.218+	0.218+
NO-HOG0004866_FOG0002287_n10	PostSpec	0.999+	0.00191-	0.000672-
NO-HOG0004875_FOG0002293_n0	PostSpec	0.99+	0.0104-	0.00999-
NO-HOG0004894_FOG0002304_n1	PostSpec	1+	1.09e-06-	7.13e-06-
NO-HOG0004951_FOG0002339_n10	PostSpec	0.915+	0.0859+	0.0862+
NO-HOG0004981_FOG0002358_n1	PostSpec	0.996+	0.00351-	0.00351-
NO-HOG0005010_FOG0002374_n3	PostSpec	1+	8.84e-05-	0.000588-
NO-HOG0005041_FOG0002393_n8	PostSpec	1+	1.24e-06-	1.26e-06-
NO-HOG0005061_FOG0002412_n1	PostSpec	0.464+	0.482+	0.511+
NO-HOG0005070_FOG0002418_n1	PostSpec	1+	8.39e-10-	3.45e-10-
NO-HOG0005079_FOG0002422_n9	PostSpec	0.846+	0.256+	0.0671+
NO-HOG0005090_FOG0002429_n1	PostSpec	1+	0.000111-	0.000111-
NO-HOG0005175_FOG0002486_n1	PostSpec	0.966+	0.0335-	0.0335-
NO-HOG0005214_FOG0002508_n0	PostSpec	1+	2.53e-15-	2.17e-43-
NO-HOG0005223_FOG0002513_n1	PostSpec	0.993+	0.00692-	0.00686-
NO-HOG0005257_FOG0002538_n12	PostSpec	0.86+	0.23+	0.0216-
NO-HOG0005318_FOG0002577_n13	PostSpec	1+	2.7e-06-	2.7e-06-
NO-HOG0005347_FOG0002595_n1	PostSpec	1+	3.45e-05-	3.45e-05-
NO-HOG0005361_FOG0002604_n7	PostSpec	0.979+	0.0338-	0.00131-
NO-HOG0005364_FOG0002606_n1	PostSpec	0.999+	0.00104-	0.00116-
NO-HOG0005411_FOG0002639_n3	PostSpec	1+	8.65e-06-	9.71e-06-
NO-HOG0005482_FOG0002687_n3	PostSpec	0.957+	0.0433-	0.0428-
NO-HOG0005519_FOG0002707_n6	PostSpec	0.999+	0.000627-	0.000627-
NO-HOG0005537_FOG0002719_n1	PostSpec	0.982+	0.0183-	0.0116-
NO-HOG0005554_FOG0002726_n4	PostSpec	0.991+	0.00241-	0.0158-
NO-HOG0005566_FOG0002734_n0	PostSpec	1+	0.000156-	0.000156-
NO-HOG0005636_FOG0002782_n1	PostSpec	0.898+	0.105+	0.105+
NO-HOG0005663_FOG0002803_n1	PostSpec	1+	1.16e-60-	6.46e-74-
NO-HOG0005694_FOG0002829_n0	PostSpec	1+	3.78e-05-	0.000153-
NO-HOG0005711_FOG0002844_n0	PostSpec	0.999+	0.000854-	0.000775-
NO-HOG0005717_FOG0002849_n0	PostSpec	0.971+	0.0285-	0.0288-
NO-HOG0005718_FOG0002850_n0	PostSpec	0.64+	0.361+	0.00059-
NO-HOG0005719_FOG0002851_n0	PostSpec	1+	1.66e-46-	4.05e-95-
NO-HOG0005727_FOG0002857_n3	PostSpec	0.973+	0.0271-	0.0271-
NO-HOG0005733_FOG0002862_n0	PostSpec	1+	0.000524-	1.09e-07-
NO-HOG0005736_FOG0002864_n0	PostSpec	1+	4.15e-05-	3.55e-05-
NO-HOG0005754_FOG0002876_n0	PostSpec	1+	0.000319-	0.000295-
NO-HOG0005793_FOG0002904_n0	PostSpec	1+	4.22e-08-	4.21e-08-
NO-HOG0005821_FOG0002925_n0	PostSpec	1+	0.000181-	2.46e-05-
NO-HOG0005825_FOG0002929_n0	PostSpec	1+	1.13e-05-	1.83e-05-
NO-HOG0005826_FOG0002930_n0	PostSpec	0.979+	0.0209-	0.0213-
NO-HOG0005925_FOG0003002_n0	PostSpec	0.674+	0.0034-	0.354+
NO-HOG0005929_FOG0003004_n1	PostSpec	1+	5.58e-06-	3.12e-08-
NO-HOG0005980_FOG0003041_n1	PostSpec	0.99+	0.0104-	0.0102-
NO-HOG0005985_FOG0003045_n0	PostSpec	1+	8.02e-10-	8.15e-12-
NO-HOG0005991_FOG0003051_n0	PostSpec	0.999+	0.00117-	0.00119-
NO-HOG0005993_FOG0003053_n1	PostSpec	1+	6.29e-05-	4.2e-05-
NO-HOG0005997_FOG0003055_n2	PostSpec	0.56+	0.451+	0.000743-
NO-HOG0006000_FOG0003058_n0	PostSpec	1+	3.24e-06-	3.24e-06-
NO-HOG0006010_FOG0003065_n8	PostSpec	1+	1.31e-06-	2.62e-06-
NO-HOG0006024_FOG0003077_n0	PostSpec	1+	7.83e-05-	7.84e-05-
NO-HOG0006026_FOG0003079_n2	PostSpec	0.57+	0.609+	0.0723+
NO-HOG0006049_FOG0003096_n1	PostSpec	0.991+	0.00945-	0.00945-
NO-HOG0006053_FOG0003097_n0	PostSpec	0.997+	0.00258-	0.00258-
NO-HOG0006054_FOG0003098_n0	PostSpec	1+	5.52e-08-	5.52e-08-
NO-HOG0006068_FOG0003106_n0	PostSpec	1+	2.14e-05-	2.13e-05-
NO-HOG0006096_FOG0003124_n0	PostSpec	0.998+	0.00032-	0.0021-
NO-HOG0006102_FOG0003130_n0	PostSpec	1+	2.14e-08-	2.14e-08-
NO-HOG0006103_FOG0003131_n0	PostSpec	0.999+	0.0013-	0.000386-
NO-HOG0006104_FOG0003132_n0	PostSpec	1+	1.09e-51-	2.92e-11-
NO-HOG0006122_FOG0003148_n1	PostSpec	1+	6.04e-06-	6.43e-06-
NO-HOG0006129_FOG0003151_n0	PostSpec	1+	0.000125-	0.00118-
NO-HOG0006139_FOG0003160_n0	PostSpec	1+	2.69e-59-	0.000157-
NO-HOG0006152_FOG0003171_n0	PostSpec	1+	7.18e-06-	6.2e-06-
NO-HOG0006163_FOG0003179_n8	PostSpec	1+	2.99e-22-	2.99e-22-
NO-HOG0006169_FOG0003184_n0	PostSpec	1+	1.65e-32-	1.16e-32-
NO-HOG0006173_FOG0003187_n3	PostSpec	1+	1.32e-29-	0.000169-
NO-HOG0006205_FOG0003213_n0	PostSpec	1+	7.69e-05-	0.00014-
NO-HOG0006208_FOG0003215_n0	PostSpec	1+	1.04e-49-	1.98e-49-
NO-HOG0006209_FOG0003216_n0	PostSpec	1+	1.14e-06-	1.3e-06-
NO-HOG0006214_FOG0003220_n0	PostSpec	0.999+	0.00053-	0.00053-
NO-HOG0006217_FOG0003223_n0	PostSpec	0.978+	0.000553-	0.0223-
NO-HOG0006229_FOG0003235_n0	PostSpec	1+	0.000172-	0.00016-
NO-HOG0006231_FOG0003237_n0	PostSpec	1+	2.27e-05-	1.22e-05-
NO-HOG0006270_FOG0003272_n0	PostSpec	0.992+	0.00804-	0.00804-
NO-HOG0006273_FOG0003275_n0	PostSpec	0.986+	0.014-	0.0142-
NO-HOG0006303_FOG0003297_n0	PostSpec	1+	7.44e-70-	1.37e-96-
NO-HOG0006307_FOG0003301_n0	PostSpec	0.999+	0.000741-	0.000752-
NO-HOG0006326_FOG0003318_n1	PostSpec	0.988+	0.0223-	0.011-
NO-HOG0006329_FOG0003319_n0	PostSpec	0.916+	0.0124-	0.114+
NO-HOG0006330_FOG0003320_n0	PostSpec	0.991+	0.00879-	0.00879-
NO-HOG0006333_FOG0003323_n0	PostSpec	1+	9.89e-07-	1.01e-06-
NO-HOG0006335_FOG0003325_n0	PostSpec	1+	2.91e-05-	0.000123-
NO-HOG0006339_FOG0003329_n0	PostSpec	1+	1.07e-06-	1.07e-06-
NO-HOG0006340_FOG0003330_n0	PostSpec	0.999+	0.000652-	0.000669-
NO-HOG0006358_FOG0003344_n0	PostSpec	0.998+	0.00173-	0.00173-
NO-HOG0006359_FOG0003345_n0	PostSpec	0.996+	0.00449-	0.00425-
NO-HOG0006364_FOG0003350_n0	PostSpec	1+	2.68e-07-	3.1e-07-
NO-HOG0006367_FOG0003352_n3	PostSpec	1+	0.000113-	0.000268-
NO-HOG0006391_FOG0003373_n13	PostSpec	1+	8.83e-06-	4.4e-06-
NO-HOG0006398_FOG0003378_n0	PostSpec	1+	1.29e-90-	3.22e-86-
NO-HOG0006405_FOG0003384_n0	PostSpec	1+	3.63e-05-	3.63e-05-
NO-HOG0006406_FOG0003385_n0	PostSpec	1+	0.000298-	0.000315-
NO-HOG0006408_FOG0003387_n0	PostSpec	0.995+	0.000451-	0.0067-
NO-HOG0006429_FOG0003406_n0	PostSpec	1+	2.39e-13-	1.36e-09-
NO-HOG0006441_FOG0003413_n0	PostSpec	0.982+	7.13e-42-	0.0184-
NO-HOG0006449_FOG0003419_n0	PostSpec	0.999+	2.19e-10-	0.00118-
NO-HOG0006450_FOG0003420_n0	PostSpec	0.977+	0.023-	0.023-
NO-HOG0006451_FOG0003421_n0	PostSpec	1+	4.82e-05-	2.85e-05-
NO-HOG0006455_FOG0003424_n0	PostSpec	1+	1.12e-05-	1.31e-05-
NO-HOG0006465_FOG0003432_n0	PostSpec	1+	2.49e-05-	2.3e-05-
NO-HOG0006468_FOG0003435_n0	PostSpec	1+	4.81e-58-	6.21e-58-
NO-HOG0006478_FOG0003444_n0	PostSpec	0.995+	0.00601-	0.00591-
NO-HOG0006480_FOG0003446_n0	PostSpec	1+	4.62e-07-	4.62e-07-
NO-HOG0006482_FOG0003448_n0	PostSpec	1+	2.5e-05-	3.2e-05-
NO-HOG0006495_FOG0003460_n0	PostSpec	0.992+	0.00816-	0.00816-
NO-HOG0006496_FOG0003461_n0	PostSpec	0.711+	1.42e-05-	0.29+
NO-HOG0006497_FOG0003462_n0	PostSpec	0.854+	0.24+	0.0129-
NO-HOG0006504_FOG0003469_n0	PostSpec	0.94+	0.00164-	0.0753+
NO-HOG0006516_FOG0003478_n0	PostSpec	1+	4.86e-05-	3.53e-05-
NO-HOG0006533_FOG0003492_n0	PostSpec	0.993+	0.00688-	0.00683-
NO-HOG0006536_FOG0003495_n0	PostSpec	0.985+	0.0148-	0.0148-
NO-HOG0006542_FOG0003498_n0	PostSpec	1+	0.000173-	4.16e-10-
NO-HOG0006544_FOG0003500_n0	PostSpec	0.999+	0.00192-	0.00228-
NO-HOG0006545_FOG0003501_n0	PostSpec	1+	4.73e-06-	6.15e-06-
NO-HOG0006550_FOG0003506_n0	PostSpec	1+	2.77e-74-	1.07e-33-
NO-HOG0006557_FOG0003513_n0	PostSpec	1+	0.000189-	2.35e-05-
NO-HOG0006593_FOG0003547_n0	PostSpec	0.947+	0.0529+	0.053+
NO-HOG0006632_FOG0003581_n0	PostSpec	1+	1.44e-10-	8.07e-10-
NO-HOG0006635_FOG0003584_n0	PostSpec	0.943+	0.0564+	0.057+
NO-HOG0006636_FOG0003585_n0	PostSpec	0.964+	0.0604+	0.0119-
NO-HOG0006659_FOG0003598_n0	PostSpec	0.983+	0.0176-	0.0176-
NO-HOG0006684_FOG0003621_n0	PostSpec	1+	3.74e-05-	3.74e-05-
NO-HOG0006688_FOG0003624_n1	PostSpec	0.995+	0.0052-	0.00528-
NO-HOG0006696_FOG0003631_n0	PostSpec	1+	1.17e-29-	3.48e-30-
NO-HOG0006697_FOG0003632_n0	PostSpec	1+	2.7e-37-	1.65e-37-
NO-HOG0006748_FOG0003677_n0	PostSpec	0.833+	1.43e-05-	0.172+
NO-HOG0006760_FOG0003688_n0	PostSpec	0.998+	0.00505-	0.00451-
NO-HOG0006761_FOG0003689_n0	PostSpec	1+	5.19e-64-	1.93e-63-
NO-HOG0006765_FOG0003691_n0	PostSpec	0.969+	0.0306-	0.0306-
NO-HOG0006769_FOG0003695_n0	PostSpec	1+	2.3e-10-	6.65e-11-
NO-HOG0006792_FOG0003717_n1	PostSpec	1+	8.09e-11-	9.06e-11-
NO-HOG0006795_FOG0003719_n0	PostSpec	1+	0.00048-	0.000476-
NO-HOG0006800_FOG0003724_n0	PostSpec	1+	1.7e-20-	2.65e-19-
NO-HOG0006808_FOG0003732_n0	PostSpec	0.506+	0.00126-	0.52+
NO-HOG0006816_FOG0003739_n0	PostSpec	0.998+	0.00393-	0.00429-
NO-HOG0006819_FOG0003741_n0	PostSpec	1+	5.72e-05-	1.58e-46-
NO-HOG0006820_FOG0003742_n0	PostSpec	1+	7.4e-05-	7.41e-05-
NO-HOG0006821_FOG0003743_n0	PostSpec	1+	9.17e-61-	1.62e-60-
NO-HOG0006825_FOG0003747_n0	PostSpec	1+	3.99e-46-	5.05e-06-
NO-HOG0006827_FOG0003749_n0	PostSpec	0.971+	0.0288-	0.0288-
NO-HOG0006828_FOG0003750_n0	PostSpec	0.952+	0.0484-	0.0482-
NO-HOG0006829_FOG0003751_n0	PostSpec	0.976+	0.0249-	0.0252-
NO-HOG0006840_FOG0003761_n0	PostSpec	0.985+	0.0157-	0.0157-
NO-HOG0006847_FOG0003768_n0	PostSpec	1+	0.000231-	2.69e-05-
NO-HOG0006848_FOG0003769_n0	PostSpec	0.918+	0.106+	0.00786-
NO-HOG0006857_FOG0003777_n0	PostSpec	0.995+	0.00532-	0.00552-
NO-HOG0006870_FOG0003790_n0	PostSpec	0.823+	0.29+	0.0222-
NO-HOG0006873_FOG0003793_n0	PostSpec	1+	0.00024-	0.000272-
NO-HOG0006874_FOG0003794_n0	PostSpec	1+	1.03e-07-	1.5e-35-
NO-HOG0006876_FOG0003796_n0	PostSpec	1+	2.88e-92-	3e-104-
NO-HOG0006877_FOG0003797_n0	PostSpec	1+	5.47e-31-	4.06e-30-
NO-HOG0006878_FOG0003798_n0	PostSpec	0.917+	0.0833+	0.0829+
NO-HOG0006881_FOG0003801_n0	PostSpec	1+	6.36e-05-	6.36e-05-
NO-HOG0006882_FOG0003802_n0	PostSpec	1+	1.6e-55-	3.68e-55-
NO-HOG0006883_FOG0003803_n0	PostSpec	1+	8.73e-31-	2.59e-33-
NO-HOG0006886_FOG0003806_n0	PostSpec	1+	4.2e-05-	9e-05-
NO-HOG0006887_FOG0003807_n0	PostSpec	1+	1.17e-06-	1.17e-06-
NO-HOG0006888_FOG0003808_n0	PostSpec	1+	8.42e-05-	0.000115-
NO-HOG0006892_FOG0003812_n0	PostSpec	1+	1.46e-55-	8.62e-90-
NO-HOG0006896_FOG0003816_n0	PostSpec	1+	3.98e-05-	3.98e-05-
NO-HOG0006908_FOG0003827_n0	PostSpec	0.999+	0.00042-	0.000461-
NO-HOG0006912_FOG0003831_n0	PostSpec	0.997+	6.94e-08-	0.00344-
NO-HOG0006915_FOG0003834_n0	PostSpec	1+	3.59e-07-	3.59e-07-
NO-HOG0006917_FOG0003836_n0	PostSpec	0.996+	0.00388-	0.00397-
NO-HOG0006919_FOG0003838_n0	PostSpec	0.996+	0.00421-	0.00421-
NO-HOG0006928_FOG0003847_n2	PostSpec	1+	0.000191-	0.000191-
NO-HOG0006933_FOG0003850_n0	PostSpec	1+	2.41e-58-	1.09e-64-
NO-HOG0006936_FOG0003852_n0	PostSpec	0.999+	0.000782-	2.75e-05-
NO-HOG0006937_FOG0003853_n0	PostSpec	1+	0.000259-	0.000418-
NO-HOG0006938_FOG0003854_n0	PostSpec	1+	2.01e-46-	1.7e-61-
NO-HOG0006943_FOG0003859_n0	PostSpec	1+	0.000486-	0.00056-
NO-HOG0006944_FOG0003860_n0	PostSpec	1+	0.000256-	0.000258-
NO-HOG0006953_FOG0003866_n0	PostSpec	0.998+	0.0017-	1.79e-05-
NO-HOG0006954_FOG0003867_n0	PostSpec	1+	0.000483-	0.000115-
NO-HOG0006965_FOG0003877_n0	PostSpec	0.997+	0.00317-	0.00303-
NO-HOG0006966_FOG0003878_n0	PostSpec	1+	0.000235-	0.000235-
NO-HOG0006967_FOG0003879_n0	PostSpec	1+	7.47e-83-	6.97e-83-
NO-HOG0006987_FOG0003898_n0	PostSpec	0.528+	0.475+	4.77e-05-
NO-HOG0007003_FOG0003909_n0	PostSpec	1+	3.38e-05-	3.38e-05-
NO-HOG0007011_FOG0003915_n0	PostSpec	1+	1.4e-05-	1.4e-05-
NO-HOG0007012_FOG0003916_n0	PostSpec	1+	4.3e-69-	3.99e-70-
NO-HOG0007014_FOG0003918_n0	PostSpec	1+	1.14e-10-	9.67e-09-
NO-HOG0007015_FOG0003919_n0	PostSpec	0.99+	0.0106-	0.0106-
NO-HOG0007017_FOG0003921_n0	PostSpec	0.994+	0.00537-	0.00554-
NO-HOG0007019_FOG0003923_n0	PostSpec	1+	1.67e-05-	2.85e-05-
NO-HOG0007022_FOG0003926_n0	PostSpec	0.998+	0.00178-	0.00178-
NO-HOG0007023_FOG0003927_n0	PostSpec	1+	1.18e-06-	1.18e-06-
NO-HOG0007024_FOG0003928_n0	PostSpec	1+	6.95e-60-	4.49e-60-
NO-HOG0007026_FOG0003930_n0	PostSpec	1+	0.000267-	0.000267-
NO-HOG0007027_FOG0003931_n0	PostSpec	0.997+	0.00299-	0.00299-
NO-HOG0007031_FOG0003935_n0	PostSpec	1+	5.72e-05-	5.72e-05-
NO-HOG0007032_FOG0003936_n0	PostSpec	1+	2.6e-05-	2.6e-05-
NO-HOG0007033_FOG0003937_n0	PostSpec	1+	1.55e-05-	1.55e-05-
NO-HOG0007035_FOG0003939_n0	PostSpec	1+	9.86e-06-	9.85e-06-
NO-HOG0007040_FOG0003943_n0	PostSpec	1+	3.95e-05-	3.95e-05-
NO-HOG0007042_FOG0003945_n0	PostSpec	1+	3.41e-05-	4.27e-05-
NO-HOG0007057_FOG0003959_n7	PostSpec	0.993+	0.011-	0.0117-
NO-HOG0007060_FOG0003962_n0	PostSpec	1+	0.000183-	0.000183-
NO-HOG0007071_FOG0003971_n0	PostSpec	1+	0.000236-	0.000236-
NO-HOG0007089_FOG0003988_n0	PostSpec	0.97+	0.0296-	0.0296-
NO-HOG0007091_FOG0003990_n0	PostSpec	0.861+	0.0181-	0.193+
NO-HOG0007109_FOG0004003_n0	PostSpec	0.542+	0.604+	0.0316-
NO-HOG0007123_FOG0004017_n0	PostSpec	0.805+	0.089+	0.316+
NO-HOG0007125_FOG0004019_n0	PostSpec	1+	7.25e-45-	1.61e-69-
NO-HOG0007127_FOG0004021_n0	PostSpec	1+	1.88e-59-	4.11e-50-
NO-HOG0007134_FOG0004028_n0	PostSpec	1+	0.00119-	0.000929-
NO-HOG0007136_FOG0004030_n0	PostSpec	0.973+	0.0491-	0.00648-
NO-HOG0007142_FOG0004036_n0	PostSpec	0.997+	0.00269-	0.00273-
NO-HOG0007145_FOG0004039_n0	PostSpec	0.969+	0.00389-	0.042-
NO-HOG0007149_FOG0004043_n0	PostSpec	0.73+	0.0219-	0.366+
NO-HOG0007150_FOG0004044_n0	PostSpec	0.999+	0.00178-	0.000623-
NO-HOG0007174_FOG0004067_n0	PostSpec	1+	1.52e-78-	1.82e-77-
NO-HOG0007180_FOG0004073_n0	PostSpec	0.994+	0.00556-	0.00536-
NO-HOG0007181_FOG0004074_n0	PostSpec	1+	5.19e-08-	5.14e-08-
NO-HOG0007183_FOG0004076_n0	PostSpec	1+	3.56e-05-	4.25e-05-
NO-HOG0007188_FOG0004081_n0	PostSpec	0.995+	0.00497-	0.00497-
NO-HOG0007189_FOG0004082_n0	PostSpec	0.994+	0.00649-	0.00651-
NO-HOG0007191_FOG0004084_n0	PostSpec	1+	3.02e-61-	1.12e-60-
NO-HOG0007195_FOG0004088_n0	PostSpec	0.981+	0.0201-	0.0194-
NO-HOG0007196_FOG0004089_n0	PostSpec	0.999+	0.00228-	0.000718-
NO-HOG0007197_FOG0004090_n0	PostSpec	1+	1.13e-06-	1.13e-06-
NO-HOG0007198_FOG0004091_n0	PostSpec	0.992+	0.00847-	0.00847-
NO-HOG0007199_FOG0004092_n0	PostSpec	0.996+	0.00381-	0.00381-
NO-HOG0007208_FOG0004101_n0	PostSpec	0.855+	0.0454-	0.242+
NO-HOG0007217_FOG0004108_n0	PostSpec	0.631+	0.0115-	0.392+
NO-HOG0007223_FOG0004114_n0	PostSpec	0.918+	0.0037-	0.0897+
NO-HOG0007224_FOG0004115_n1	PostSpec	0.996+	0.00433-	0.00433-
NO-HOG0007231_FOG0004120_n0	PostSpec	0.914+	0.0011-	0.0914+
NO-HOG0007275_FOG0004161_n0	PostSpec	0.964+	0.0488-	0.0025-
NO-HOG0007292_FOG0004178_n0	PostSpec	0.975+	0.0253-	0.0253-
NO-HOG0007299_FOG0004185_n0	PostSpec	1+	3.72e-11-	1.58e-09-
NO-HOG0007300_FOG0004186_n0	PostSpec	1+	6.48e-16-	1e-16-
NO-HOG0007301_FOG0004187_n0	PostSpec	1+	0.000279-	0.000257-
NO-HOG0007303_FOG0004189_n0	PostSpec	1+	3.98e-05-	3.32e-06-
NO-HOG0007304_FOG0004190_n0	PostSpec	0.915+	0.103+	0.131+
NO-HOG0007307_FOG0004193_n0	PostSpec	0.996+	0.00421-	0.00423-
NO-HOG0007308_FOG0004194_n0	PostSpec	1+	8.52e-07-	7.44e-07-
NO-HOG0007309_FOG0004195_n0	PostSpec	1+	4.81e-06-	6.94e-06-
NO-HOG0007314_FOG0004200_n0	PostSpec	1+	7.48e-05-	6.82e-05-
NO-HOG0007363_FOG0004240_n0	PostSpec	0.994+	0.0116-	0.000415-
NO-HOG0007366_FOG0004243_n0	PostSpec	1+	2.03e-05-	8.82e-61-
NO-HOG0007378_FOG0004254_n0	PostSpec	1+	1.37e-79-	1.66e-82-
NO-HOG0007379_FOG0004255_n0	PostSpec	1+	0.0003-	0.000255-
NO-HOG0007400_FOG0004276_n0	PostSpec	1+	1.32e-05-	1.31e-05-
NO-HOG0007402_FOG0004278_n0	PostSpec	1+	5.57e-39-	3.87e-39-
NO-HOG0007406_FOG0004282_n0	PostSpec	0.999+	0.00133-	4.34e-09-
NO-HOG0007411_FOG0004287_n0	PostSpec	0.996+	0.00417-	0.00439-
NO-HOG0007444_FOG0004319_n0	PostSpec	0.97+	0.033-	5.67e-05-
NO-HOG0007463_FOG0004335_n0	PostSpec	0.989+	0.0175-	0.0216-
NO-HOG0007466_FOG0004338_n0	PostSpec	0.996+	0.00448-	1.24e-05-
NO-HOG0007470_FOG0004341_n0	PostSpec	1+	1.54e-53-	3.71e-05-
NO-HOG0007476_FOG0004347_n0	PostSpec	0.967+	0.0334-	0.0334-
NO-HOG0007482_FOG0004353_n0	PostSpec	0.954+	0.0466-	0.0467-
NO-HOG0007493_FOG0004364_n0	PostSpec	0.985+	0.0151-	0.0288-
NO-HOG0007501_FOG0004370_n0	PostSpec	1+	3.13e-11-	1.71e-69-
NO-HOG0007502_FOG0004371_n0	PostSpec	1+	2.59e-06-	1.3e-06-
NO-HOG0007508_FOG0004377_n0	PostSpec	1+	6.65e-06-	6.89e-06-
NO-HOG0007513_FOG0004380_n0	PostSpec	0.997+	0.00348-	0.00341-
NO-HOG0007516_FOG0004383_n0	PostSpec	0.976+	0.00263-	0.0381-
NO-HOG0007517_FOG0004384_n0	PostSpec	1+	4.91e-40-	4.63e-37-
NO-HOG0007520_FOG0004387_n0	PostSpec	1+	0.000211-	3.72e-05-
NO-HOG0007523_FOG0004390_n0	PostSpec	1+	4.36e-06-	1.7e-05-
NO-HOG0007529_FOG0004395_n0	PostSpec	0.999+	0.000566-	0.000566-
NO-HOG0007530_FOG0004396_n0	PostSpec	1+	5.76e-39-	6.36e-39-
NO-HOG0007531_FOG0004397_n0	PostSpec	1+	1.37e-05-	1.85e-05-
NO-HOG0007532_FOG0004398_n0	PostSpec	0.976+	0.0246-	0.0249-
NO-HOG0007534_FOG0004400_n0	PostSpec	0.669+	0.312+	0.411+
NO-HOG0007535_FOG0004401_n0	PostSpec	0.999+	0.000873-	0.000868-
NO-HOG0007544_FOG0004410_n0	PostSpec	0.999+	0.000679-	0.000741-
NO-HOG0007545_FOG0004411_n0	PostSpec	1+	1.4e-53-	2.11e-52-
NO-HOG0007556_FOG0004422_n0	PostSpec	1+	2.27e-05-	0.000242-
NO-HOG0007566_FOG0004432_n0	PostSpec	0.793+	0.28+	0.0312-
NO-HOG0007567_FOG0004433_n0	PostSpec	0.997+	0.0025-	0.00256-
NO-HOG0007570_FOG0004436_n0	PostSpec	0.968+	0.0338-	0.0335-
NO-HOG0007571_FOG0004437_n0	PostSpec	0.986+	0.00168-	0.0143-
NO-HOG0007584_FOG0004449_n0	PostSpec	0.883+	0.0374-	0.192+
NO-HOG0007588_FOG0004453_n0	PostSpec	0.998+	0.00241-	0.00241-
NO-HOG0007598_FOG0004463_n0	PostSpec	1+	0.000106-	0.000107-
NO-HOG0007601_FOG0004466_n0	PostSpec	1+	1.11e-05-	1.35e-08-
NO-HOG0007606_FOG0004471_n0	PostSpec	0.704+	0.302+	0.00191-
NO-HOG0007674_FOG0004535_n0	PostSpec	1+	5.08e-46-	6.54e-46-
NO-HOG0007679_FOG0004539_n0	PostSpec	1+	8.25e-26-	7.89e-26-
NO-HOG0007680_FOG0004540_n0	PostSpec	0.989+	0.0109-	0.011-
NO-HOG0007682_FOG0004542_n0	PostSpec	0.992+	0.000685-	0.0142-
NO-HOG0007684_FOG0004544_n0	PostSpec	0.994+	0.0061-	0.00608-
NO-HOG0007685_FOG0004545_n0	PostSpec	1+	1.8e-06-	8.36e-05-
NO-HOG0007686_FOG0004546_n0	PostSpec	0.814+	0.234+	0.226+
NO-HOG0007689_FOG0004549_n0	PostSpec	1+	2.17e-06-	2.16e-06-
NO-HOG0007690_FOG0004550_n0	PostSpec	1+	1.15e-07-	1.15e-07-
NO-HOG0007692_FOG0004552_n0	PostSpec	1+	1.05e-07-	1.05e-07-
NO-HOG0007693_FOG0004553_n0	PostSpec	0.965+	0.0724+	0.0251-
NO-HOG0007694_FOG0004554_n0	PostSpec	0.965+	0.0354-	0.0357-
NO-HOG0007697_FOG0004557_n0	PostSpec	0.967+	0.0331-	0.0331-
NO-HOG0007698_FOG0004558_n0	PostSpec	0.995+	0.00525-	0.0051-
NO-HOG0007699_FOG0004559_n0	PostSpec	1+	1.45e-31-	3.11e-05-
NO-HOG0007700_FOG0004560_n0	PostSpec	0.994+	0.00606-	0.00601-
NO-HOG0007707_FOG0004567_n0	PostSpec	1+	0.000137-	0.000355-
NO-HOG0007708_FOG0004568_n0	PostSpec	0.836+	6.32e-12-	0.164+
NO-HOG0007710_FOG0004570_n0	PostSpec	1+	8.94e-05-	8.98e-05-
NO-HOG0007711_FOG0004571_n0	PostSpec	1+	3.33e-76-	1.91e-52-
NO-HOG0007756_FOG0004611_n0	PostSpec	1+	0.000107-	0.000137-
NO-HOG0007762_FOG0004617_n0	PostSpec	0.997+	4.38e-05-	0.00362-
NO-HOG0007764_FOG0004619_n0	PostSpec	1+	4.76e-06-	6.94e-06-
NO-HOG0007766_FOG0004621_n0	PostSpec	0.736+	0.361+	0.107+
NO-HOG0007771_FOG0004626_n0	PostSpec	1+	3.38e-61-	1.23e-60-
NO-HOG0007772_FOG0004627_n0	PostSpec	0.839+	0.215+	0.00365-
NO-HOG0007773_FOG0004628_n0	PostSpec	1+	9.31e-05-	0.000104-
NO-HOG0007780_FOG0004635_n0	PostSpec	0.998+	0.00314-	0.00145-
NO-HOG0007796_FOG0004651_n0	PostSpec	0.915+	0.00507-	0.0927+
NO-HOG0007800_FOG0004655_n0	PostSpec	0.999+	0.00104-	0.00111-
NO-HOG0007808_FOG0004663_n0	PostSpec	1+	0.000191-	0.000124-
NO-HOG0007812_FOG0004667_n0	PostSpec	1+	4.38e-101-	3.15e-101-
NO-HOG0007819_FOG0004674_n0	PostSpec	0.971+	0.0327-	0.00234-
NO-HOG0007828_FOG0004683_n0	PostSpec	1+	1.16e-67-	1.41e-47-
NO-HOG0007839_FOG0004694_n0	PostSpec	0.668+	0.354+	0.00227-
NO-HOG0007841_FOG0004696_n0	PostSpec	1+	0.000285-	0.00026-
NO-HOG0007842_FOG0004697_n0	PostSpec	0.975+	0.00138-	0.0349-
NO-HOG0007853_FOG0004708_n0	PostSpec	0.999+	0.000556-	0.000551-
NO-HOG0007855_FOG0004710_n0	PostSpec	0.995+	0.00959-	0.00892-
NO-HOG0007856_FOG0004711_n0	PostSpec	1+	4.81e-41-	1.42e-44-
NO-HOG0007861_FOG0004716_n0	PostSpec	1+	3.2e-05-	2.84e-05-
NO-HOG0007865_FOG0004720_n0	PostSpec	1+	1.53e-06-	1.53e-06-
NO-HOG0007868_FOG0004723_n0	PostSpec	1+	9.12e-19-	9.12e-19-
NO-HOG0007870_FOG0004725_n0	PostSpec	1+	2.54e-07-	2.26e-07-
NO-HOG0007872_FOG0004727_n0	PostSpec	0.967+	0.0334-	0.0334-
NO-HOG0007873_FOG0004728_n0	PostSpec	1+	1.4e-32-	9.72e-33-
NO-HOG0007874_FOG0004729_n0	PostSpec	1+	5.83e-06-	9.14e-06-
NO-HOG0007875_FOG0004730_n0	PostSpec	0.996+	0.00333-	0.00379-
NO-HOG0007879_FOG0004732_n0	PostSpec	1+	1.52e-69-	6.21e-70-
NO-HOG0007881_FOG0004734_n0	PostSpec	1+	8.66e-06-	5.68e-06-
NO-HOG0007883_FOG0004736_n0	PostSpec	0.991+	0.00941-	0.00941-
NO-HOG0007885_FOG0004738_n0	PostSpec	1+	1.9e-05-	1.9e-05-
NO-HOG0007889_FOG0004742_n0	PostSpec	1+	6.55e-08-	0.000116-
NO-HOG0007892_FOG0004745_n0	PostSpec	1+	0.000449-	0.000449-
NO-HOG0007905_FOG0004758_n0	PostSpec	0.999+	0.00143-	0.00114-
NO-HOG0007909_FOG0004762_n0	PostSpec	0.999+	0.00274-	0.00228-
NO-HOG0007910_FOG0004763_n0	PostSpec	0.998+	0.000199-	0.00257-
NO-HOG0007911_FOG0004764_n0	PostSpec	1+	2.57e-05-	2.44e-05-
NO-HOG0007912_FOG0004765_n0	PostSpec	0.998+	0.0017-	0.00165-
NO-HOG0007914_FOG0004767_n0	PostSpec	1+	2.54e-07-	3.27e-06-
NO-HOG0007917_FOG0004770_n0	PostSpec	1+	1.1e-45-	0.000151-
NO-HOG0007924_FOG0004777_n0	PostSpec	1+	0.000219-	0.000225-
NO-HOG0007925_FOG0004778_n0	PostSpec	0.902+	0.0995+	0.0986+
NO-HOG0007926_FOG0004779_n0	PostSpec	1+	4.78e-07-	1.05e-06-
NO-HOG0007927_FOG0004780_n0	PostSpec	1+	5.1e-114-	3.61e-146-
NO-HOG0007930_FOG0004783_n0	PostSpec	0.995+	0.00473-	0.00459-
NO-HOG0007931_FOG0004784_n0	PostSpec	1+	3.04e-77-	2.34e-78-
NO-HOG0007934_FOG0004787_n0	PostSpec	1+	3.97e-08-	3.95e-08-
NO-HOG0007939_FOG0004792_n0	PostSpec	1+	3.46e-36-	1.58e-36-
NO-HOG0007941_FOG0004794_n0	PostSpec	0.693+	0.0336-	0.379+
NO-HOG0007943_FOG0004796_n0	PostSpec	0.997+	0.00327-	0.00333-
NO-HOG0007946_FOG0004799_n0	PostSpec	1+	1.36e-05-	2.06e-05-
NO-HOG0007949_FOG0004802_n0	PostSpec	1+	2.4e-05-	1.08e-07-
NO-HOG0007955_FOG0004808_n0	PostSpec	1+	3.94e-06-	3.64e-06-
NO-HOG0007958_FOG0004811_n0	PostSpec	1+	0.000167-	0.000307-
NO-HOG0007959_FOG0004812_n0	PostSpec	1+	0.000287-	0.000286-
NO-HOG0007969_FOG0004822_n0	PostSpec	0.999+	0.00115-	0.00105-
NO-HOG0007970_FOG0004823_n0	PostSpec	1+	6.03e-08-	1.82e-08-
NO-HOG0007971_FOG0004824_n0	PostSpec	0.996+	0.00372-	0.00369-
NO-HOG0007973_FOG0004826_n0	PostSpec	1+	3.34e-07-	1.43e-37-
NO-HOG0007978_FOG0004831_n0	PostSpec	1+	2.08e-67-	1.26e-67-
NO-HOG0007986_FOG0004839_n0	PostSpec	0.991+	0.009-	0.00898-
NO-HOG0007991_FOG0004844_n0	PostSpec	1+	1.31e-61-	2.98e-60-
NO-HOG0007992_FOG0004845_n0	PostSpec	1+	1.22e-57-	0.000107-
NO-HOG0007993_FOG0004846_n0	PostSpec	0.992+	0.0079-	0.00803-
NO-HOG0007995_FOG0004848_n0	PostSpec	1+	6.35e-05-	6.34e-05-
NO-HOG0007999_FOG0004852_n0	PostSpec	1+	3.78e-13-	3.82e-13-
NO-HOG0008003_FOG0004856_n0	PostSpec	0.975+	0.0247-	0.0247-
NO-HOG0008004_FOG0004857_n0	PostSpec	0.995+	0.00446-	0.00445-
NO-HOG0008007_FOG0004860_n0	PostSpec	1+	3.88e-06-	3.83e-06-
NO-HOG0008008_FOG0004861_n0	PostSpec	0.969+	0.0315-	0.0311-
NO-HOG0008010_FOG0004863_n0	PostSpec	1+	8e-08-	8.11e-07-
NO-HOG0008011_FOG0004864_n0	PostSpec	0.999+	0.00106-	0.0016-
NO-HOG0008012_FOG0004865_n0	PostSpec	1+	6.52e-05-	6.52e-05-
NO-HOG0008034_FOG0004886_n0	PostSpec	1+	9.48e-09-	1.57e-10-
NO-HOG0008041_FOG0004893_n0	PostSpec	0.93+	0.0956+	0.000882-
NO-HOG0008049_FOG0004899_n0	PostSpec	1+	1.6e-42-	2.84e-41-
NO-HOG0008068_FOG0004916_n0	PostSpec	0.804+	0.0162-	0.287+
NO-HOG0008072_FOG0004920_n0	PostSpec	1+	4.41e-80-	4.41e-80-
NO-HOG0008073_FOG0004921_n0	PostSpec	0.996+	0.00426-	0.00426-
NO-HOG0008078_FOG0004926_n0	PostSpec	1+	0.000103-	0.000268-
NO-HOG0008091_FOG0004939_n0	PostSpec	1+	0.000282-	0.000285-
NO-HOG0008103_FOG0004951_n0	PostSpec	0.992+	0.00774-	0.00778-
NO-HOG0008105_FOG0004953_n0	PostSpec	1+	8.2e-07-	8.21e-07-
NO-HOG0008107_FOG0004955_n0	PostSpec	1+	0.000219-	0.000158-
NO-HOG0008112_FOG0004960_n0	PostSpec	0.999+	0.000804-	0.000804-
NO-HOG0008113_FOG0004961_n0	PostSpec	0.994+	0.0018-	0.00566-
NO-HOG0008119_FOG0004965_n0	PostSpec	1+	6.61e-08-	6.6e-08-
NO-HOG0008120_FOG0004966_n0	PostSpec	1+	9.24e-07-	9.24e-07-
NO-HOG0008122_FOG0004968_n0	PostSpec	1+	8.47e-13-	1.89e-12-
NO-HOG0008123_FOG0004969_n0	PostSpec	0.992+	0.00786-	0.00788-
NO-HOG0008126_FOG0004972_n0	PostSpec	1+	2.58e-06-	1.64e-05-
NO-HOG0008127_FOG0004973_n0	PostSpec	0.803+	0.0209-	0.282+
NO-HOG0008129_FOG0004975_n0	PostSpec	1+	1.86e-08-	2.8e-08-
NO-HOG0008131_FOG0004977_n0	PostSpec	1+	0.000246-	0.000265-
NO-HOG0008134_FOG0004980_n0	PostSpec	0.999+	0.00122-	0.00126-
NO-HOG0008184_FOG0005029_n0	PostSpec	0.994+	0.0056-	0.00571-
NO-HOG0008194_FOG0005039_n0	PostSpec	0.962+	0.0476-	0.000808-
NO-HOG0008200_FOG0005045_n0	PostSpec	0.859+	0.144+	0.00145-
NO-HOG0008203_FOG0005048_n0	PostSpec	0.999+	0.000696-	0.000723-
NO-HOG0008206_FOG0005051_n0	PostSpec	0.993+	0.00731-	0.00728-
NO-HOG0008210_FOG0005055_n0	PostSpec	1+	8.5e-06-	9.32e-06-
NO-HOG0008213_FOG0005058_n0	PostSpec	1+	8.99e-07-	8.98e-07-
NO-HOG0008215_FOG0005060_n0	PostSpec	1+	2.12e-51-	7.87e-51-
NO-HOG0008235_FOG0005080_n0	PostSpec	0.997+	0.00331-	0.00333-
NO-HOG0008256_FOG0005101_n0	PostSpec	0.999+	0.000568-	0.000568-
NO-HOG0008265_FOG0005110_n0	PostSpec	1+	4.83e-07-	2.19e-08-
NO-HOG0008267_FOG0005112_n0	PostSpec	1+	2.68e-05-	3.18e-05-
NO-HOG0008281_FOG0005126_n0	PostSpec	1+	3.78e-06-	8.75e-06-
NO-HOG0008283_FOG0005128_n0	PostSpec	0.997+	0.00311-	0.00548-
NO-HOG0008284_FOG0005129_n0	PostSpec	0.99+	0.0155-	0.0172-
NO-HOG0008304_FOG0005149_n0	PostSpec	1+	4.7e-05-	4.7e-05-
NO-HOG0008305_FOG0005150_n0	PostSpec	1+	2.24e-05-	2.41e-05-
NO-HOG0008317_FOG0005162_n0	PostSpec	1+	3.41e-48-	1.1e-60-
NO-HOG0008318_FOG0005163_n0	PostSpec	1+	0.000124-	0.000118-
NO-HOG0008321_FOG0005166_n0	PostSpec	1+	3.22e-159-	3.22e-159-
NO-HOG0008322_FOG0005167_n0	PostSpec	1+	3.72e-80-	3.72e-80-
NO-HOG0008323_FOG0005168_n0	PostSpec	1+	8.96e-06-	8.81e-06-
NO-HOG0008332_FOG0005177_n0	PostSpec	1+	4.05e-13-	4.05e-13-
NO-HOG0008353_FOG0005198_n0	PostSpec	1+	7.06e-07-	7.05e-07-
NO-HOG0008355_FOG0005200_n0	PostSpec	1+	5.63e-05-	7.85e-09-
NO-HOG0008358_FOG0005203_n0	PostSpec	1+	0.000196-	0.000196-
NO-HOG0008360_FOG0005205_n0	PostSpec	0.993+	0.00692-	0.00676-
NO-HOG0008361_FOG0005206_n0	PostSpec	0.999+	6.94e-06-	0.0021-
NO-HOG0008362_FOG0005207_n0	PostSpec	1+	2.04e-27-	3.98e-28-
NO-HOG0008363_FOG0005208_n0	PostSpec	1+	4.71e-06-	4.71e-06-
NO-HOG0008364_FOG0005209_n0	PostSpec	0.998+	0.00247-	0.00247-
NO-HOG0008365_FOG0005210_n0	PostSpec	1+	3.32e-07-	3.31e-07-
NO-HOG0008366_FOG0005211_n0	PostSpec	0.992+	0.00841-	0.00795-
NO-HOG0008367_FOG0005212_n0	PostSpec	1+	3.7e-08-	3.7e-08-
NO-HOG0008375_FOG0005220_n0	PostSpec	0.707+	0.0018-	0.355+
NO-HOG0008376_FOG0005221_n0	PostSpec	1+	0.000315-	0.000316-
NO-HOG0008379_FOG0005224_n0	PostSpec	0.996+	0.00376-	0.00376-
NO-HOG0008380_FOG0005225_n2	PostSpec	0.677+	0.0315-	0.409+
NO-HOG0008403_FOG0005247_n0	PostSpec	0.921+	0.138+	0.0561+
NO-HOG0008411_FOG0005255_n0	PostSpec	0.89+	9.68e-09-	0.11+
NO-HOG0008413_FOG0005257_n0	PostSpec	0.924+	5.29e-06-	0.0764+
NO-HOG0008414_FOG0005258_n0	PostSpec	0.979+	0.0208-	0.0206-
NO-HOG0008418_FOG0005262_n0	PostSpec	0.714+	0.0238-	0.351+
NO-HOG0008419_FOG0005263_n0	PostSpec	1+	5.3e-05-	0.00017-
NO-HOG0008422_FOG0005266_n0	PostSpec	0.997+	0.00767-	0.00522-
NO-HOG0008428_FOG0005272_n0	PostSpec	0.971+	0.000129-	0.036-
NO-HOG0008485_FOG0005327_n0	PostSpec	0.985+	0.00247-	0.0205-
NO-HOG0008505_FOG0005347_n0	PostSpec	0.997+	0.00334-	0.00335-
NO-HOG0008507_FOG0005349_n0	PostSpec	1+	5.66e-05-	9.58e-07-
NO-HOG0008508_FOG0005350_n0	PostSpec	0.658+	6.8e-05-	0.342+
NO-HOG0008509_FOG0005351_n0	PostSpec	1+	7.66e-06-	2.66e-09-
NO-HOG0008522_FOG0005364_n0	PostSpec	0.998+	0.0024-	0.0025-
NO-HOG0008544_FOG0005386_n0	PostSpec	1+	4.77e-06-	4.76e-06-
NO-HOG0008545_FOG0005387_n0	PostSpec	1+	3.06e-64-	1.21e-71-
NO-HOG0008548_FOG0005389_n0	PostSpec	1+	0.000116-	0.000142-
NO-HOG0008552_FOG0005393_n0	PostSpec	1+	0.000467-	0.000467-
NO-HOG0008559_FOG0005400_n0	PostSpec	1+	0.000274-	0.000296-
NO-HOG0008560_FOG0005401_n0	PostSpec	1+	4.63e-06-	4.71e-06-
NO-HOG0008567_FOG0005408_n0	PostSpec	1+	2.6e-05-	5.9e-05-
NO-HOG0008573_FOG0005414_n0	PostSpec	1+	6.15e-06-	6.26e-06-
NO-HOG0008574_FOG0005415_n0	PostSpec	0.996+	0.00413-	0.00411-
NO-HOG0008586_FOG0005427_n0	PostSpec	0.999+	0.00174-	0.00161-
NO-HOG0008590_FOG0005431_n0	PostSpec	1+	2.79e-71-	1.94e-76-
NO-HOG0008636_FOG0005472_n0	PostSpec	0.995+	0.0048-	0.00479-
NO-HOG0008639_FOG0005475_n0	PostSpec	0.999+	0.000976-	0.00086-
NO-HOG0008667_FOG0005503_n0	PostSpec	0.98+	0.0202-	0.0132-
NO-HOG0008676_FOG0005512_n0	PostSpec	0.978+	0.0235-	1.28e-08-
NO-HOG0008679_FOG0005515_n0	PostSpec	0.998+	0.00356-	0.000181-
NO-HOG0008681_FOG0005517_n0	PostSpec	1+	1.86e-08-	1.86e-08-
NO-HOG0008695_FOG0005531_n0	PostSpec	0.753+	0.247+	9.2e-05-
NO-HOG0008697_FOG0005533_n0	PostSpec	1+	1.99e-07-	8.9e-08-
NO-HOG0008706_FOG0005542_n0	PostSpec	0.999+	0.00092-	0.000886-
NO-HOG0008707_FOG0005543_n0	PostSpec	0.999+	0.000999-	0.00102-
NO-HOG0008708_FOG0005544_n0	PostSpec	0.967+	0.0326-	0.0326-
NO-HOG0008722_FOG0005558_n0	PostSpec	0.999+	0.00375-	0.000806-
NO-HOG0008729_FOG0005565_n0	PostSpec	0.975+	0.0256-	0.0257-
NO-HOG0008765_FOG0005599_n0	PostSpec	0.995+	0.00634-	0.00719-
NO-HOG0008792_FOG0005626_n0	PostSpec	0.997+	0.00289-	0.00291-
NO-HOG0008796_FOG0005630_n0	PostSpec	0.981+	0.0119-	0.0367-
NO-HOG0008802_FOG0005636_n0	PostSpec	1+	2.09e-05-	2.98e-05-
NO-HOG0008807_FOG0005640_n0	PostSpec	1+	0.000112-	0.000112-
NO-HOG0008811_FOG0005644_n0	PostSpec	0.997+	0.00286-	0.00286-
NO-HOG0008813_FOG0005646_n0	PostSpec	0.984+	0.0024-	0.0235-
NO-HOG0008816_FOG0005649_n0	PostSpec	0.923+	0.122+	0.0877+
NO-HOG0008817_FOG0005650_n0	PostSpec	0.983+	0.0173-	0.00666-
NO-HOG0008822_FOG0005655_n0	PostSpec	0.927+	0.145+	0.0122-
NO-HOG0008832_FOG0005664_n0	PostSpec	0.999+	0.00039-	0.000439-
NO-HOG0008839_FOG0005671_n0	PostSpec	0.997+	0.00384-	0.000518-
NO-HOG0008848_FOG0005680_n0	PostSpec	0.957+	0.0442-	0.00629-
NO-HOG0008850_FOG0005682_n0	PostSpec	1+	5.4e-06-	4.69e-05-
NO-HOG0008853_FOG0005685_n0	PostSpec	0.958+	0.043-	0.0422-
NO-HOG0008855_FOG0005687_n0	PostSpec	0.988+	0.0122-	0.0115-
NO-HOG0008856_FOG0005688_n0	PostSpec	0.999+	0.00111-	0.00113-
NO-HOG0008884_FOG0005713_n0	PostSpec	1+	3.22e-08-	8.68e-08-
NO-HOG0008887_FOG0005716_n0	PostSpec	1+	0.00024-	0.000215-
NO-HOG0008894_FOG0005723_n0	PostSpec	0.986+	0.0135-	0.0135-
NO-HOG0008904_FOG0005732_n0	PostSpec	1+	2.95e-66-	5.25e-66-
NO-HOG0008905_FOG0005733_n0	PostSpec	0.999+	0.000573-	0.000578-
NO-HOG0008907_FOG0005735_n0	PostSpec	1+	1.57e-05-	1.45e-05-
NO-HOG0008912_FOG0005740_n0	PostSpec	1+	4.08e-108-	3.81e-108-
NO-HOG0008917_FOG0005745_n0	PostSpec	1+	6.59e-06-	6.58e-06-
NO-HOG0008923_FOG0005751_n0	PostSpec	0.988+	0.0103-	0.0118-
NO-HOG0008930_FOG0005758_n0	PostSpec	1+	1.28e-06-	0.000303-
NO-HOG0008931_FOG0005759_n0	PostSpec	1+	5.75e-05-	5.76e-05-
NO-HOG0008932_FOG0005760_n0	PostSpec	0.994+	0.00574-	0.0057-
NO-HOG0008934_FOG0005762_n0	PostSpec	1+	7.87e-26-	7.73e-26-
NO-HOG0008942_FOG0005770_n0	PostSpec	1+	1.72e-05-	1.72e-05-
NO-HOG0008946_FOG0005774_n0	PostSpec	0.999+	0.00103-	0.00103-
NO-HOG0008950_FOG0005777_n0	PostSpec	1+	0.000172-	0.000172-
NO-HOG0008970_FOG0005797_n0	PostSpec	0.99+	0.00958-	0.00932-
NO-HOG0008974_FOG0005801_n0	PostSpec	0.58+	0.00958-	0.458+
NO-HOG0009010_FOG0005834_n0	PostSpec	0.997+	0.00719-	0.00506-
NO-HOG0009018_FOG0005842_n0	PostSpec	0.459+	1.81e-43-	0.541+
NO-HOG0009157_FOG0005977_n0	PostSpec	1+	5.12e-07-	8.2e-06-
NO-HOG0009159_FOG0005979_n0	PostSpec	1+	1.37e-43-	7.72e-44-
NO-HOG0009160_FOG0005980_n0	PostSpec	0.974+	0.000744-	0.036-
NO-HOG0009164_FOG0005984_n0	PostSpec	0.999+	0.000828-	0.000845-
NO-HOG0009165_FOG0005985_n0	PostSpec	0.93+	0.00318-	0.0709+
NO-HOG0009168_FOG0005988_n0	PostSpec	0.907+	0.0941+	0.057+
NO-HOG0009169_FOG0005989_n0	PostSpec	1+	1.9e-28-	0.000291-
NO-HOG0009170_FOG0005990_n0	PostSpec	0.998+	0.00228-	0.00205-
NO-HOG0009171_FOG0005991_n0	PostSpec	0.907+	0.00268-	0.0985+
NO-HOG0009175_FOG0005995_n0	PostSpec	0.982+	0.0179-	0.0179-
NO-HOG0009183_FOG0006003_n0	PostSpec	0.999+	6.17e-64-	0.0014-
NO-HOG0009185_FOG0006005_n0	PostSpec	0.996+	6.22e-05-	0.00672-
NO-HOG0009188_FOG0006008_n0	PostSpec	1+	0.00021-	0.00021-
NO-HOG0009189_FOG0006009_n0	PostSpec	0.996+	1.1e-05-	0.00386-
NO-HOG0009191_FOG0006011_n0	PostSpec	1+	3.38e-09-	3.25e-09-
NO-HOG0009193_FOG0006013_n0	PostSpec	1+	5.48e-06-	5.48e-06-
NO-HOG0009208_FOG0006026_n0	PostSpec	0.997+	0.00279-	0.000249-
NO-HOG0009212_FOG0006030_n0	PostSpec	0.987+	0.0236-	0.00259-
NO-HOG0009217_FOG0006035_n0	PostSpec	0.989+	2.16e-05-	0.0115-
NO-HOG0009234_FOG0006052_n0	PostSpec	1+	3.74e-44-	6.14e-50-
NO-HOG0009235_FOG0006053_n0	PostSpec	0.999+	0.00137-	0.00138-
NO-HOG0009242_FOG0006060_n0	PostSpec	1+	2.07e-52-	1.28e-68-
NO-HOG0009267_FOG0006085_n0	PostSpec	1+	1.42e-06-	1.42e-06-
NO-HOG0009268_FOG0006086_n0	PostSpec	0.999+	0.000742-	0.000712-
NO-HOG0009270_FOG0006088_n0	PostSpec	1+	3.22e-44-	3.54e-50-
NO-HOG0009271_FOG0006089_n0	PostSpec	1+	0.000128-	2.73e-05-
NO-HOG0009272_FOG0006090_n0	PostSpec	0.993+	0.00922-	0.000501-
NO-HOG0009275_FOG0006093_n0	PostSpec	1+	0.000167-	2.34e-34-
NO-HOG0009285_FOG0006103_n0	PostSpec	1+	1.47e-07-	1.47e-07-
NO-HOG0009286_FOG0006104_n0	PostSpec	1+	0.000101-	9e-05-
NO-HOG0009291_FOG0006109_n0	PostSpec	1+	3.8e-07-	3.78e-07-
NO-HOG0009295_FOG0006113_n0	PostSpec	1+	7.42e-05-	5.66e-05-
NO-HOG0009297_FOG0006115_n0	PostSpec	1+	5.56e-05-	0.000145-
NO-HOG0009301_FOG0006119_n0	PostSpec	1+	7.29e-06-	7.28e-06-
NO-HOG0009302_FOG0006120_n0	PostSpec	1+	1.23e-07-	4.01e-07-
NO-HOG0009305_FOG0006123_n0	PostSpec	1+	3.51e-66-	5.83e-66-
NO-HOG0009308_FOG0006126_n0	PostSpec	0.929+	6.41e-42-	0.0711+
NO-HOG0009309_FOG0006127_n0	PostSpec	1+	7.15e-05-	7.46e-05-
NO-HOG0009315_FOG0006133_n0	PostSpec	1+	2.35e-07-	2.35e-07-
NO-HOG0009316_FOG0006134_n0	PostSpec	0.983+	0.0173-	0.017-
NO-HOG0009320_FOG0006138_n0	PostSpec	0.999+	0.000849-	0.000643-
NO-HOG0009321_FOG0006139_n0	PostSpec	1+	1.21e-15-	4.03e-15-
NO-HOG0009322_FOG0006140_n0	PostSpec	1+	4.18e-39-	7.7e-41-
NO-HOG0009326_FOG0006144_n0	PostSpec	0.954+	0.052+	0.00311-
NO-HOG0009327_FOG0006145_n0	PostSpec	0.977+	0.0292-	0.031-
NO-HOG0009328_FOG0006146_n0	PostSpec	0.989+	3.62e-05-	0.0121-
NO-HOG0009330_FOG0006148_n0	PostSpec	0.998+	0.00199-	0.00183-
NO-HOG0009331_FOG0006149_n0	PostSpec	0.99+	0.0099-	0.0099-
NO-HOG0009333_FOG0006151_n0	PostSpec	1+	8.82e-53-	6.09e-47-
NO-HOG0009339_FOG0006157_n0	PostSpec	1+	0.000335-	0.000335-
NO-HOG0009340_FOG0006158_n0	PostSpec	0.981+	0.0272-	0.0376-
NO-HOG0009343_FOG0006161_n0	PostSpec	1+	7.08e-05-	7.07e-05-
NO-HOG0009347_FOG0006165_n0	PostSpec	0.998+	0.00178-	0.00192-
NO-HOG0009360_FOG0006178_n0	PostSpec	1+	1.54e-120-	3.88e-125-
NO-HOG0009361_FOG0006179_n0	PostSpec	1+	2.11e-05-	2.11e-05-
NO-HOG0009362_FOG0006180_n0	PostSpec	0.998+	0.00154-	0.00171-
NO-HOG0009365_FOG0006183_n0	PostSpec	0.978+	0.0218-	0.022-
NO-HOG0009373_FOG0006191_n0	PostSpec	0.814+	0.00521-	0.204+
NO-HOG0009375_FOG0006193_n0	PostSpec	0.864+	0.0368-	0.203+
NO-HOG0009377_FOG0006195_n0	PostSpec	1+	0.000677-	0.000455-
NO-HOG0009388_FOG0006206_n0	PostSpec	0.803+	0.0912+	0.356+
NO-HOG0009392_FOG0006210_n0	PostSpec	0.792+	0.0438-	0.381+
NO-HOG0009398_FOG0006216_n0	PostSpec	1+	3.07e-06-	3.07e-06-
NO-HOG0009400_FOG0006218_n0	PostSpec	0.996+	0.00398-	0.0041-
NO-HOG0009408_FOG0006226_n0	PostSpec	0.676+	0.376+	0.00807-
NO-HOG0009411_FOG0006229_n0	PostSpec	0.998+	0.000176-	0.00339-
NO-HOG0009414_FOG0006232_n0	PostSpec	0.998+	0.00239-	0.00201-
NO-HOG0009423_FOG0006241_n0	PostSpec	1+	2.08e-06-	4.09e-06-
NO-HOG0009426_FOG0006244_n0	PostSpec	0.998+	0.00153-	0.00153-
NO-HOG0009429_FOG0006247_n0	PostSpec	1+	4.83e-08-	4.79e-08-
NO-HOG0009430_FOG0006248_n0	PostSpec	0.999+	0.000832-	0.000882-
NO-HOG0009433_FOG0006251_n0	PostSpec	0.998+	0.00367-	0.00469-
NO-HOG0009441_FOG0006259_n0	PostSpec	1+	5.11e-05-	5.1e-05-
NO-HOG0009442_FOG0006260_n0	PostSpec	1+	1.71e-48-	1.58e-48-
NO-HOG0009443_FOG0006261_n0	PostSpec	0.971+	0.0293-	0.0293-
NO-HOG0009445_FOG0006263_n0	PostSpec	0.997+	0.00317-	0.00304-
NO-HOG0009446_FOG0006264_n0	PostSpec	1+	2.97e-05-	2.27e-05-
NO-HOG0009447_FOG0006265_n0	PostSpec	0.999+	0.00103-	0.001-
NO-HOG0009448_FOG0006266_n0	PostSpec	1+	6.54e-06-	6.55e-06-
NO-HOG0009449_FOG0006267_n0	PostSpec	0.987+	0.00207-	0.0213-
NO-HOG0009451_FOG0006269_n0	PostSpec	1+	2.43e-104-	3.02e-92-
NO-HOG0009452_FOG0006270_n0	PostSpec	0.988+	0.0121-	0.0123-
NO-HOG0009453_FOG0006271_n0	PostSpec	0.988+	0.0124-	0.0124-
NO-HOG0009458_FOG0006276_n0	PostSpec	1+	7.08e-55-	6.87e-55-
NO-HOG0009460_FOG0006278_n0	PostSpec	1+	4.46e-06-	1.65e-05-
NO-HOG0009461_FOG0006279_n0	PostSpec	0.998+	0.00217-	0.00207-
NO-HOG0009462_FOG0006280_n0	PostSpec	1+	4.5e-10-	1.11e-09-
NO-HOG0009463_FOG0006281_n0	PostSpec	1+	6.17e-69-	6.85e-69-
NO-HOG0009468_FOG0006286_n0	PostSpec	1+	4.55e-05-	4.65e-05-
NO-HOG0009469_FOG0006287_n0	PostSpec	1+	2.9e-06-	4.44e-06-
NO-HOG0009470_FOG0006288_n0	PostSpec	1+	2.35e-05-	2.35e-05-
NO-HOG0009471_FOG0006289_n0	PostSpec	1+	3.79e-05-	0.00026-
NO-HOG0009472_FOG0006290_n0	PostSpec	1+	0.000104-	0.000104-
NO-HOG0009474_FOG0006292_n0	PostSpec	0.999+	0.00125-	0.00129-
NO-HOG0009486_FOG0006301_n0	PostSpec	1+	2.24e-62-	2.65e-62-
NO-HOG0009487_FOG0006302_n0	PostSpec	1+	2.47e-12-	3.02e-14-
NO-HOG0009489_FOG0006304_n0	PostSpec	0.95+	0.0501+	0.0501+
NO-HOG0009491_FOG0006306_n0	PostSpec	1+	1.22e-08-	1.22e-08-
NO-HOG0009499_FOG0006314_n0	PostSpec	0.99+	0.00845-	0.00962-
NO-HOG0009500_FOG0006315_n0	PostSpec	1+	3.2e-06-	9.25e-06-
NO-HOG0009501_FOG0006316_n0	PostSpec	1+	4.88e-10-	4.9e-10-
NO-HOG0009502_FOG0006317_n0	PostSpec	1+	8.33e-11-	8.41e-11-
NO-HOG0009505_FOG0006320_n0	PostSpec	0.932+	0.0692+	0.0702+
NO-HOG0009506_FOG0006321_n0	PostSpec	1+	1.91e-06-	1.9e-06-
NO-HOG0009533_FOG0006348_n0	PostSpec	0.993+	0.0133-	0.00129-
NO-HOG0009539_FOG0006354_n0	PostSpec	1+	0.000146-	6.38e-06-
NO-HOG0009540_FOG0006355_n0	PostSpec	0.991+	0.0088-	0.0088-
NO-HOG0009541_FOG0006356_n0	PostSpec	0.973+	0.000266-	0.0344-
NO-HOG0009544_FOG0006359_n0	PostSpec	0.988+	0.0121-	0.0118-
NO-HOG0009547_FOG0006362_n0	PostSpec	1+	4.76e-40-	4.76e-40-
NO-HOG0009549_FOG0006364_n0	PostSpec	0.972+	0.0276-	0.0276-
NO-HOG0009550_FOG0006365_n0	PostSpec	0.999+	0.000934-	0.000934-
NO-HOG0009553_FOG0006368_n0	PostSpec	1+	9.97e-06-	1.03e-05-
NO-HOG0009554_FOG0006369_n0	PostSpec	0.959+	0.0421-	0.0106-
NO-HOG0009556_FOG0006371_n0	PostSpec	1+	1.14e-55-	2.01e-39-
NO-HOG0009557_FOG0006372_n0	PostSpec	0.999+	0.00167-	3.68e-06-
NO-HOG0009560_FOG0006375_n0	PostSpec	1+	5.68e-06-	6.11e-06-
NO-HOG0009562_FOG0006377_n0	PostSpec	0.995+	0.00545-	0.00523-
NO-HOG0009563_FOG0006378_n0	PostSpec	1+	1.71e-37-	1.2e-37-
NO-HOG0009564_FOG0006379_n0	PostSpec	0.998+	0.00237-	0.000127-
NO-HOG0009565_FOG0006380_n0	PostSpec	1+	2.97e-41-	9.24e-37-
NO-HOG0009566_FOG0006381_n0	PostSpec	0.992+	0.0151-	0.0123-
NO-HOG0009567_FOG0006382_n0	PostSpec	0.972+	0.0278-	0.0278-
NO-HOG0009569_FOG0006384_n0	PostSpec	0.994+	0.00642-	0.00654-
NO-HOG0009570_FOG0006385_n0	PostSpec	0.997+	0.00227-	0.00253-
NO-HOG0009571_FOG0006386_n0	PostSpec	1+	0.000361-	0.000123-
NO-HOG0009573_FOG0006388_n0	PostSpec	1+	8.61e-09-	3.69e-08-
NO-HOG0009574_FOG0006389_n0	PostSpec	0.999+	0.00131-	0.00131-
NO-HOG0009575_FOG0006390_n0	PostSpec	0.494+	0.549+	0.0158-
NO-HOG0009576_FOG0006391_n0	PostSpec	1+	1.35e-07-	1.35e-07-
NO-HOG0009577_FOG0006392_n0	PostSpec	1+	3.17e-05-	1.88e-91-
NO-HOG0009579_FOG0006394_n0	PostSpec	0.998+	0.00136-	0.00182-
NO-HOG0009580_FOG0006395_n0	PostSpec	1+	0.000107-	0.000107-
NO-HOG0009582_FOG0006397_n0	PostSpec	1+	2e-61-	4.47e-63-
NO-HOG0009583_FOG0006398_n0	PostSpec	1+	0.000215-	0.000238-
NO-HOG0009584_FOG0006399_n0	PostSpec	0.865+	0.135+	0.135+
NO-HOG0009585_FOG0006400_n0	PostSpec	1+	5.27e-06-	4.15e-06-
NO-HOG0009586_FOG0006401_n0	PostSpec	0.988+	0.0122-	0.0119-
NO-HOG0009587_FOG0006402_n0	PostSpec	1+	1.26e-39-	1.38e-39-
NO-HOG0009588_FOG0006403_n0	PostSpec	1+	3.83e-05-	2.01e-05-
NO-HOG0009591_FOG0006406_n0	PostSpec	1+	3.29e-06-	3.3e-06-
NO-HOG0009592_FOG0006407_n0	PostSpec	1+	3.88e-158-	5.77e-223-
NO-HOG0009594_FOG0006409_n0	PostSpec	1+	3.12e-05-	2.98e-05-
NO-HOG0009601_FOG0006416_n0	PostSpec	1+	9.49e-05-	9.49e-05-
NO-HOG0009602_FOG0006417_n0	PostSpec	1+	4.81e-05-	4.81e-05-
NO-HOG0009604_FOG0006419_n0	PostSpec	0.61+	0.39+	0.392+
NO-HOG0009606_FOG0006421_n0	PostSpec	1+	4.77e-51-	5.21e-53-
NO-HOG0009607_FOG0006422_n0	PostSpec	1+	2.02e-05-	2.02e-05-
NO-HOG0009608_FOG0006423_n0	PostSpec	1+	6.31e-05-	6.3e-05-
NO-HOG0009609_FOG0006424_n0	PostSpec	0.996+	0.00392-	0.00392-
NO-HOG0009611_FOG0006426_n0	PostSpec	0.972+	0.0279-	0.028-
NO-HOG0009612_FOG0006427_n0	PostSpec	1+	8.76e-41-	8.76e-41-
NO-HOG0009614_FOG0006429_n0	PostSpec	1+	1.36e-57-	1.01e-57-
NO-HOG0009615_FOG0006430_n0	PostSpec	1+	2.29e-06-	2.29e-06-
NO-HOG0009616_FOG0006431_n0	PostSpec	1+	2.53e-07-	2.86e-07-
NO-HOG0009618_FOG0006433_n0	PostSpec	1+	0.000206-	0.000206-
NO-HOG0009619_FOG0006434_n0	PostSpec	1+	1.86e-08-	1.85e-08-
NO-HOG0009620_FOG0006435_n0	PostSpec	1+	1.62e-06-	5.46e-08-
NO-HOG0009621_FOG0006436_n0	PostSpec	1+	7.01e-65-	4.75e-63-
NO-HOG0009622_FOG0006437_n0	PostSpec	1+	2.26e-06-	2.26e-06-
NO-HOG0009625_FOG0006440_n0	PostSpec	1+	2.6e-85-	2.84e-68-
NO-HOG0009626_FOG0006441_n0	PostSpec	1+	8.83e-23-	5.91e-23-
NO-HOG0009627_FOG0006442_n0	PostSpec	1+	2.93e-06-	2.9e-06-
NO-HOG0009629_FOG0006444_n0	PostSpec	1+	3.45e-93-	9.42e-53-
NO-HOG0009630_FOG0006445_n0	PostSpec	1+	2.1e-05-	1.86e-05-
NO-HOG0009631_FOG0006446_n0	PostSpec	1+	2.38e-32-	3.01e-32-
NO-HOG0009638_FOG0006453_n0	PostSpec	0.818+	0.183+	0.182+
NO-HOG0009641_FOG0006456_n0	PostSpec	1+	4.45e-05-	5.07e-05-
NO-HOG0009643_FOG0006458_n0	PostSpec	1+	4.74e-39-	4.81e-39-
NO-HOG0009645_FOG0006460_n0	PostSpec	1+	0.000409-	0.000409-
NO-HOG0009647_FOG0006462_n0	PostSpec	1+	9.55e-37-	8.89e-37-
NO-HOG0009672_FOG0006487_n0	PostSpec	0.99+	0.0102-	0.0102-
NO-HOG0009678_FOG0006493_n0	PostSpec	0.998+	0.00216-	0.00216-
NO-HOG0009679_FOG0006494_n0	PostSpec	1+	2.06e-08-	2.06e-08-
NO-HOG0009680_FOG0006495_n0	PostSpec	1+	0.000242-	0.000279-
NO-HOG0009682_FOG0006497_n0	PostSpec	1+	1.7e-06-	1.2e-08-
NO-HOG0009688_FOG0006502_n0	PostSpec	0.965+	0.0349-	0.0349-
NO-HOG0009695_FOG0006509_n0	PostSpec	0.999+	0.000401-	0.000404-
NO-HOG0009696_FOG0006510_n0	PostSpec	0.867+	0.0698+	0.187+
NO-HOG0009697_FOG0006511_n0	PostSpec	1+	1.46e-08-	2.15e-07-
NO-HOG0009698_FOG0006512_n0	PostSpec	0.998+	8.45e-05-	0.00203-
NO-HOG0009699_FOG0006513_n0	PostSpec	0.994+	0.00625-	0.00612-
NO-HOG0009700_FOG0006514_n0	PostSpec	1+	1.06e-05-	1.06e-05-
NO-HOG0009701_FOG0006515_n0	PostSpec	1+	1.02e-22-	1.8e-05-
NO-HOG0009702_FOG0006516_n0	PostSpec	0.999+	0.000532-	0.00053-
NO-HOG0009703_FOG0006517_n0	PostSpec	0.917+	0.101+	0.00364-
NO-HOG0009704_FOG0006518_n0	PostSpec	1+	1.37e-05-	1.37e-05-
NO-HOG0009705_FOG0006519_n0	PostSpec	1+	6.43e-07-	6.54e-07-
NO-HOG0009708_FOG0006522_n0	PostSpec	0.989+	0.0157-	0.000193-
NO-HOG0009723_FOG0006537_n0	PostSpec	1+	0.000382-	9.07e-05-
NO-HOG0009725_FOG0006539_n0	PostSpec	1+	8.58e-05-	8.59e-05-
NO-HOG0009726_FOG0006540_n0	PostSpec	0.999+	0.000458-	0.000504-
NO-HOG0009727_FOG0006541_n0	PostSpec	0.497+	0.00642-	0.512+
NO-HOG0009729_FOG0006543_n0	PostSpec	0.999+	0.001-	0.00101-
NO-HOG0009731_FOG0006545_n0	PostSpec	0.956+	0.0441-	0.0447-
NO-HOG0009732_FOG0006546_n0	PostSpec	0.456+	0.655+	0.158+
NO-HOG0009733_FOG0006547_n0	PostSpec	1+	4.79e-06-	1.22e-05-
NO-HOG0009734_FOG0006548_n0	PostSpec	0.812+	0.0188-	0.254+
NO-HOG0009740_FOG0006554_n0	PostSpec	0.977+	0.0235-	0.015-
NO-HOG0009772_FOG0006586_n0	PostSpec	0.977+	0.0287-	0.0369-
NO-HOG0009777_FOG0006591_n0	PostSpec	1+	0.000138-	0.000191-
NO-HOG0009781_FOG0006595_n0	PostSpec	1+	6.69e-08-	5.19e-08-
NO-HOG0009782_FOG0006596_n0	PostSpec	1+	8.83e-08-	8.82e-08-
NO-HOG0009785_FOG0006599_n0	PostSpec	1+	3.61e-07-	3.61e-07-
NO-HOG0009786_FOG0006600_n0	PostSpec	1+	2.62e-06-	2.62e-06-
NO-HOG0009788_FOG0006602_n0	PostSpec	0.999+	0.000782-	0.000777-
NO-HOG0009806_FOG0006620_n0	PostSpec	0.98+	0.0199-	0.0199-
NO-HOG0009807_FOG0006621_n0	PostSpec	1+	8.78e-12-	1.72e-11-
NO-HOG0009808_FOG0006622_n0	PostSpec	1+	5.12e-05-	5.12e-05-
NO-HOG0009809_FOG0006623_n0	PostSpec	0.921+	0.0925+	0.125+
NO-HOG0009812_FOG0006626_n0	PostSpec	1+	7.2e-10-	7.93e-10-
NO-HOG0009821_FOG0006635_n0	PostSpec	0.996+	0.000172-	0.00448-
NO-HOG0009822_FOG0006636_n0	PostSpec	0.963+	0.0374-	0.0366-
NO-HOG0009824_FOG0006638_n0	PostSpec	0.996+	0.00493-	0.00505-
NO-HOG0009825_FOG0006639_n0	PostSpec	0.999+	0.000493-	0.000493-
NO-HOG0009832_FOG0006646_n0	PostSpec	0.981+	0.0263-	0.0278-
NO-HOG0009835_FOG0006649_n0	PostSpec	0.995+	0.00458-	0.00484-
NO-HOG0009836_FOG0006650_n0	PostSpec	0.962+	0.0385-	0.0272-
NO-HOG0009837_FOG0006651_n0	PostSpec	0.997+	0.00288-	0.00252-
NO-HOG0009839_FOG0006653_n0	PostSpec	1+	2.03e-06-	2.03e-06-
NO-HOG0009840_FOG0006654_n0	PostSpec	1+	1.03e-08-	1.12e-08-
NO-HOG0009843_FOG0006657_n0	PostSpec	1+	1.24e-06-	2.43e-06-
NO-HOG0009844_FOG0006658_n0	PostSpec	1+	9.6e-07-	9.6e-07-
NO-HOG0009845_FOG0006659_n0	PostSpec	1+	2.01e-103-	2.01e-103-
NO-HOG0009847_FOG0006661_n0	PostSpec	1+	3.31e-12-	7.89e-36-
NO-HOG0009849_FOG0006663_n0	PostSpec	0.998+	0.00177-	0.00173-
NO-HOG0009851_FOG0006665_n0	PostSpec	1+	6.07e-51-	1.19e-50-
NO-HOG0009855_FOG0006669_n0	PostSpec	0.994+	0.00602-	0.00599-
NO-HOG0009857_FOG0006671_n0	PostSpec	0.989+	0.0113-	0.0113-
NO-HOG0009865_FOG0006679_n0	PostSpec	0.998+	0.00219-	0.00226-
NO-HOG0009868_FOG0006682_n0	PostSpec	1+	0.000175-	7.36e-05-
NO-HOG0009869_FOG0006683_n0	PostSpec	1+	4.64e-05-	0.000162-
NO-HOG0009872_FOG0006686_n0	PostSpec	1+	7.42e-41-	7.8e-41-
NO-HOG0009876_FOG0006690_n0	PostSpec	0.998+	0.00166-	0.00166-
NO-HOG0009880_FOG0006694_n0	PostSpec	0.998+	0.00191-	0.00197-
NO-HOG0009885_FOG0006699_n0	PostSpec	0.994+	0.00599-	0.00599-
NO-HOG0009890_FOG0006704_n0	PostSpec	0.966+	0.0343-	0.0343-
NO-HOG0009891_FOG0006705_n0	PostSpec	1+	2.48e-10-	5.31e-10-
NO-HOG0009893_FOG0006707_n0	PostSpec	0.999+	0.000562-	0.000562-
NO-HOG0009901_FOG0006715_n0	PostSpec	1+	1.53e-08-	1.53e-08-
NO-HOG0009904_FOG0006718_n0	PostSpec	1+	4.46e-05-	0.000117-
NO-HOG0009905_FOG0006719_n0	PostSpec	0.974+	0.0453-	0.0074-
NO-HOG0009907_FOG0006721_n0	PostSpec	1+	5.05e-05-	5.02e-06-
NO-HOG0009910_FOG0006724_n0	PostSpec	1+	4.61e-09-	1.64e-06-
NO-HOG0009911_FOG0006725_n0	PostSpec	1+	4.25e-05-	1.53e-05-
NO-HOG0009912_FOG0006726_n0	PostSpec	1+	0.000107-	0.000107-
NO-HOG0009920_FOG0006734_n0	PostSpec	1+	2.84e-07-	2.63e-07-
NO-HOG0009921_FOG0006735_n0	PostSpec	1+	1.04e-09-	1.31e-11-
NO-HOG0009922_FOG0006736_n0	PostSpec	0.997+	0.00308-	0.00305-
NO-HOG0009923_FOG0006737_n0	PostSpec	1+	4.08e-05-	4.08e-05-
NO-HOG0009924_FOG0006738_n0	PostSpec	0.992+	0.00776-	0.00771-
NO-HOG0009926_FOG0006740_n0	PostSpec	0.997+	0.00279-	0.00275-
NO-HOG0009927_FOG0006741_n0	PostSpec	0.946+	0.0538+	0.0538+
NO-HOG0009930_FOG0006744_n0	PostSpec	1+	3.34e-51-	2.54e-51-
NO-HOG0009932_FOG0006746_n0	PostSpec	1+	0.000225-	0.000225-
NO-HOG0009934_FOG0006748_n0	PostSpec	1+	9.78e-11-	9.72e-11-
NO-HOG0009936_FOG0006750_n0	PostSpec	1+	5.01e-74-	2.18e-77-
NO-HOG0009937_FOG0006751_n0	PostSpec	0.997+	0.00346-	0.00346-
NO-HOG0009938_FOG0006752_n0	PostSpec	1+	2.06e-05-	1.21e-05-
NO-HOG0009940_FOG0006754_n0	PostSpec	0.999+	0.000716-	0.000624-
NO-HOG0009942_FOG0006756_n0	PostSpec	1+	0.000387-	5.09e-05-
NO-HOG0009943_FOG0006757_n0	PostSpec	1+	3.09e-05-	3.09e-05-
NO-HOG0009945_FOG0006759_n0	PostSpec	0.999+	0.00124-	0.00124-
NO-HOG0009946_FOG0006760_n0	PostSpec	1+	2.79e-07-	2.82e-07-
NO-HOG0009951_FOG0006765_n0	PostSpec	0.989+	0.0106-	0.0109-
NO-HOG0009952_FOG0006766_n0	PostSpec	0.983+	0.0168-	0.017-
NO-HOG0009953_FOG0006767_n0	PostSpec	1+	1.03e-07-	3.19e-08-
NO-HOG0009957_FOG0006771_n0	PostSpec	0.965+	0.0356-	0.0351-
NO-HOG0009958_FOG0006772_n0	PostSpec	1+	1.87e-05-	2.35e-05-
NO-HOG0009962_FOG0006776_n0	PostSpec	0.99+	0.00954-	0.00954-
NO-HOG0009967_FOG0006781_n0	PostSpec	0.966+	0.0337-	0.0337-
NO-HOG0009968_FOG0006782_n0	PostSpec	1+	0.000442-	0.000877-
NO-HOG0009985_FOG0006796_n0	PostSpec	1+	1.69e-52-	1.08e-59-
NO-HOG0009996_FOG0006806_n0	PostSpec	1+	9.99e-05-	9.49e-05-
NO-HOG0009998_FOG0006808_n0	PostSpec	1+	1.2e-05-	8.91e-09-
NO-HOG0010054_FOG0006864_n0	PostSpec	0.9+	0.104+	0.103+
NO-HOG0010056_FOG0006866_n0	PostSpec	0.996+	0.00383-	0.00374-
NO-HOG0010064_FOG0006874_n0	PostSpec	0.594+	0.45+	0.00173-
NO-HOG0010068_FOG0006878_n0	PostSpec	0.98+	0.0197-	0.0197-
NO-HOG0010076_FOG0006886_n0	PostSpec	0.888+	0.126+	0.00107-
NO-HOG0010082_FOG0006892_n0	PostSpec	1+	4.17e-05-	1.96e-05-
NO-HOG0010094_FOG0006904_n0	PostSpec	0.728+	0.346+	0.00841-
NO-HOG0010095_FOG0006905_n0	PostSpec	1+	1.64e-06-	3.19e-05-
NO-HOG0010097_FOG0006907_n0	PostSpec	1+	0.000186-	0.000158-
NO-HOG0010098_FOG0006908_n0	PostSpec	0.963+	0.0282-	0.0376-
NO-HOG0010106_FOG0006916_n0	PostSpec	0.997+	0.00645-	0.00595-
NO-HOG0010107_FOG0006917_n0	PostSpec	0.929+	0.131+	0.019-
NO-HOG0010109_FOG0006919_n0	PostSpec	0.979+	0.0327-	0.0245-
NO-HOG0010112_FOG0006922_n0	PostSpec	0.999+	0.000627-	0.000292-
NO-HOG0010114_FOG0006924_n0	PostSpec	1+	4.06e-09-	4.06e-11-
NO-HOG0010117_FOG0006927_n0	PostSpec	1+	9.69e-05-	0.000123-
NO-HOG0010118_FOG0006928_n0	PostSpec	1+	4.68e-06-	3.31e-06-
NO-HOG0010127_FOG0006937_n0	PostSpec	0.998+	0.00175-	0.00175-
NO-HOG0010128_FOG0006938_n0	PostSpec	1+	1.48e-45-	2.52e-44-
NO-HOG0010151_FOG0006961_n0	PostSpec	1+	1.59e-05-	1.57e-05-
NO-HOG0010158_FOG0006968_n0	PostSpec	0.986+	0.0276-	0.00212-
NO-HOG0010159_FOG0006969_n0	PostSpec	0.995+	0.00465-	0.00465-
NO-HOG0010161_FOG0006971_n0	PostSpec	1+	4.01e-06-	2.61e-06-
NO-HOG0010162_FOG0006972_n0	PostSpec	1+	6.87e-05-	5.31e-05-
NO-HOG0010173_FOG0006983_n0	PostSpec	1+	1.3e-58-	1.68e-58-
NO-HOG0010180_FOG0006990_n0	PostSpec	1+	6.45e-06-	6.45e-06-
NO-HOG0010185_FOG0006995_n0	PostSpec	0.904+	0.0075-	0.123+
NO-HOG0010194_FOG0007004_n0	PostSpec	0.635+	0.000385-	0.372+
NO-HOG0010195_FOG0007005_n0	PostSpec	1+	1.94e-05-	1.92e-05-
NO-HOG0010200_FOG0007010_n0	PostSpec	0.935+	0.00473-	0.108+
NO-HOG0010202_FOG0007012_n0	PostSpec	0.999+	0.000515-	0.000485-
NO-HOG0010203_FOG0007013_n0	PostSpec	0.999+	0.000206-	0.000833-
NO-HOG0010204_FOG0007014_n0	PostSpec	0.921+	0.111+	0.0189-
NO-HOG0010205_FOG0007015_n0	PostSpec	0.8+	0.00719-	0.235+
NO-HOG0010209_FOG0007019_n0	PostSpec	0.998+	6.31e-06-	0.00213-
NO-HOG0010210_FOG0007020_n0	PostSpec	0.991+	7.61e-06-	0.00989-
NO-HOG0010221_FOG0007031_n0	PostSpec	0.958+	1.11e-05-	0.0425-
NO-HOG0010223_FOG0007033_n0	PostSpec	0.996+	0.00382-	0.00637-
NO-HOG0010226_FOG0007036_n0	PostSpec	0.993+	0.0087-	0.013-
NO-HOG0010232_FOG0007042_n0	PostSpec	0.897+	0.0314-	0.153+
NO-HOG0010242_FOG0007050_n0	PostSpec	0.996+	0.00435-	0.0045-
NO-HOG0010243_FOG0007051_n0	PostSpec	0.998+	0.00194-	0.002-
NO-HOG0010244_FOG0007052_n0	PostSpec	0.965+	0.036-	0.0361-
NO-HOG0010245_FOG0007053_n0	PostSpec	0.964+	0.0357-	0.0357-
NO-HOG0010248_FOG0007056_n0	PostSpec	0.986+	0.0204-	4.93e-05-
NO-HOG0010252_FOG0007060_n0	PostSpec	0.904+	0.146+	0.028-
NO-HOG0010254_FOG0007062_n0	PostSpec	1+	1.28e-91-	1.24e-79-
NO-HOG0010259_FOG0007067_n0	PostSpec	0.931+	0.0125-	0.123+
NO-HOG0010260_FOG0007068_n0	PostSpec	0.991+	0.00945-	0.0091-
NO-HOG0010265_FOG0007073_n0	PostSpec	1+	0.00012-	0.000121-
NO-HOG0010276_FOG0007084_n0	PostSpec	1+	4.56e-66-	5.09e-66-
NO-HOG0010277_FOG0007085_n0	PostSpec	1+	2.22e-05-	2.22e-05-
NO-HOG0010278_FOG0007086_n0	PostSpec	1+	2.1e-05-	2.1e-05-
NO-HOG0010279_FOG0007087_n0	PostSpec	0.996+	0.00422-	0.00382-
NO-HOG0010280_FOG0007088_n0	PostSpec	0.918+	0.00271-	0.0847+
NO-HOG0010290_FOG0007098_n0	PostSpec	1+	3.84e-05-	3.84e-05-
NO-HOG0010292_FOG0007100_n0	PostSpec	0.998+	0.00231-	0.00231-
NO-HOG0010305_FOG0007113_n0	PostSpec	1+	2.3e-08-	2.3e-08-
NO-HOG0010307_FOG0007115_n0	PostSpec	1+	1.16e-05-	1.16e-05-
NO-HOG0010309_FOG0007117_n0	PostSpec	1+	2.11e-06-	2.11e-06-
NO-HOG0010310_FOG0007118_n0	PostSpec	0.999+	0.000198-	0.000456-
NO-HOG0010312_FOG0007120_n0	PostSpec	0.999+	0.00136-	0.00122-
NO-HOG0010313_FOG0007121_n0	PostSpec	1+	5.76e-06-	5.76e-06-
NO-HOG0010314_FOG0007122_n0	PostSpec	1+	5.99e-08-	1.83e-06-
NO-HOG0010315_FOG0007123_n0	PostSpec	1+	2.03e-11-	2.03e-11-
NO-HOG0010316_FOG0007124_n0	PostSpec	1+	1.2e-18-	3.22e-17-
NO-HOG0010325_FOG0007133_n0	PostSpec	1+	3.02e-65-	6.82e-07-
NO-HOG0010326_FOG0007134_n0	PostSpec	0.88+	0.124+	0.125+
NO-HOG0010327_FOG0007135_n0	PostSpec	1+	1.65e-05-	1.65e-05-
NO-HOG0010328_FOG0007136_n0	PostSpec	1+	1.44e-63-	3.09e-63-
NO-HOG0010329_FOG0007137_n0	PostSpec	1+	9.89e-08-	9.96e-08-
NO-HOG0010330_FOG0007138_n0	PostSpec	0.979+	0.0206-	0.0208-
NO-HOG0010331_FOG0007139_n0	PostSpec	0.999+	0.00077-	7.01e-07-
NO-HOG0010332_FOG0007140_n0	PostSpec	1+	0.000118-	1.6e-05-
NO-HOG0010333_FOG0007141_n0	PostSpec	1+	8.19e-10-	8.19e-10-
NO-HOG0010334_FOG0007142_n0	PostSpec	0.994+	0.0102-	0.00124-
NO-HOG0010335_FOG0007143_n0	PostSpec	1+	7.27e-05-	7.27e-05-
NO-HOG0010336_FOG0007144_n0	PostSpec	1+	9.95e-05-	9.95e-05-
NO-HOG0010337_FOG0007145_n0	PostSpec	0.997+	0.0033-	0.0033-
NO-HOG0010338_FOG0007146_n0	PostSpec	0.995+	0.00529-	0.00154-
NO-HOG0010339_FOG0007147_n0	PostSpec	1+	0.000338-	0.000272-
NO-HOG0010340_FOG0007148_n0	PostSpec	1+	9.31e-05-	9.31e-05-
NO-HOG0010341_FOG0007149_n0	PostSpec	1+	9.58e-52-	9.17e-52-
NO-HOG0010344_FOG0007152_n0	PostSpec	0.989+	0.0109-	0.0109-
NO-HOG0010345_FOG0007153_n0	PostSpec	1+	1.14e-61-	3.47e-62-
NO-HOG0010346_FOG0007154_n0	PostSpec	1+	0.000394-	0.000125-
NO-HOG0010347_FOG0007155_n0	PostSpec	0.937+	0.063+	0.063+
NO-HOG0010349_FOG0007157_n0	PostSpec	0.986+	0.0138-	0.0138-
NO-HOG0010358_FOG0007166_n0	PostSpec	1+	1.08e-05-	1.08e-05-
NO-HOG0010359_FOG0007167_n0	PostSpec	0.988+	0.0203-	0.00458-
NO-HOG0010364_FOG0007172_n0	PostSpec	0.975+	0.025-	0.0252-
NO-HOG0010365_FOG0007173_n0	PostSpec	1+	4.14e-07-	4.14e-07-
NO-HOG0010369_FOG0007177_n0	PostSpec	0.999+	0.000991-	0.00103-
NO-HOG0010380_FOG0007188_n0	PostSpec	1+	5.67e-14-	5.7e-14-
NO-HOG0010382_FOG0007190_n0	PostSpec	1+	2.25e-06-	2.25e-06-
NO-HOG0010385_FOG0007193_n0	PostSpec	0.99+	0.0104-	0.0104-
NO-HOG0010387_FOG0007195_n0	PostSpec	1+	7.36e-05-	7.36e-05-
NO-HOG0010389_FOG0007197_n0	PostSpec	1+	6.31e-08-	6.31e-08-
NO-HOG0010390_FOG0007198_n0	PostSpec	1+	1.58e-06-	1.64e-06-
NO-HOG0010391_FOG0007199_n0	PostSpec	1+	4.36e-09-	1.99e-08-
NO-HOG0010393_FOG0007201_n0	PostSpec	1+	1.34e-05-	1.34e-05-
NO-HOG0010394_FOG0007202_n0	PostSpec	1+	2.86e-10-	3.01e-10-
NO-HOG0010395_FOG0007203_n0	PostSpec	1+	5.94e-78-	3.05e-78-
NO-HOG0010399_FOG0007207_n0	PostSpec	0.999+	0.00102-	0.000801-
NO-HOG0010400_FOG0007208_n0	PostSpec	1+	6.02e-06-	6.02e-06-
NO-HOG0010401_FOG0007209_n0	PostSpec	1+	7.68e-05-	7.67e-05-
NO-HOG0010403_FOG0007211_n0	PostSpec	1+	0.000221-	0.000263-
NO-HOG0010405_FOG0007213_n0	PostSpec	1+	3.65e-06-	3.65e-06-
NO-HOG0010427_FOG0007235_n0	PostSpec	1+	1.37e-05-	1.37e-05-
NO-HOG0010428_FOG0007236_n0	PostSpec	1+	0.000212-	0.00048-
NO-HOG0010439_FOG0007247_n0	PostSpec	0.696+	0.24+	0.41+
NO-HOG0010442_FOG0007250_n0	PostSpec	0.83+	0.00613-	0.234+
NO-HOG0010449_FOG0007257_n0	PostSpec	0.992+	0.0135-	0.0184-
NO-HOG0010450_FOG0007258_n0	PostSpec	0.997+	0.00341-	0.00339-
NO-HOG0010455_FOG0007263_n0	PostSpec	0.859+	0.0219-	0.257+
NO-HOG0010456_FOG0007264_n0	PostSpec	0.735+	0.00485-	0.358+
NO-HOG0010461_FOG0007269_n0	PostSpec	0.881+	0.000119-	0.128+
NO-HOG0010465_FOG0007273_n0	PostSpec	0.5+	0.005-	0.515+
NO-HOG0010518_FOG0007326_n0	PostSpec	0.99+	0.0099-	0.0099-
NO-HOG0010538_FOG0007346_n0	PostSpec	0.903+	0.0975+	0.0971+
NO-HOG0010571_FOG0007379_n0	PostSpec	0.98+	0.0201-	0.0199-
NO-HOG0010575_FOG0007383_n0	PostSpec	1+	3.66e-08-	8.03e-06-
NO-HOG0010613_FOG0007421_n0	PostSpec	0.947+	8.67e-46-	0.0531+
NO-HOG0010614_FOG0007422_n0	PostSpec	0.997+	0.000201-	0.00421-
NO-HOG0010616_FOG0007424_n0	PostSpec	1+	1.84e-06-	9.52e-07-
NO-HOG0010617_FOG0007425_n0	PostSpec	1+	3.04e-48-	4.45e-61-
NO-HOG0010618_FOG0007426_n0	PostSpec	1+	4.34e-09-	1.26e-09-
NO-HOG0010619_FOG0007427_n0	PostSpec	0.993+	0.00661-	0.00658-
NO-HOG0010622_FOG0007430_n0	PostSpec	1+	0.000356-	0.000549-
NO-HOG0010623_FOG0007431_n0	PostSpec	0.998+	0.00352-	0.00383-
NO-HOG0010624_FOG0007432_n0	PostSpec	0.967+	0.0331-	0.0339-
NO-HOG0010631_FOG0007439_n0	PostSpec	0.822+	0.00855-	0.286+
NO-HOG0010638_FOG0007446_n0	PostSpec	0.842+	0.163+	0.000442-
NO-HOG0010640_FOG0007448_n0	PostSpec	0.994+	0.00568-	0.0057-
NO-HOG0010641_FOG0007449_n0	PostSpec	0.994+	0.01-	0.00972-
NO-HOG0010642_FOG0007450_n0	PostSpec	0.999+	0.00201-	0.000486-
NO-HOG0010665_FOG0007472_n0	PostSpec	0.991+	0.0116-	0.0234-
NO-HOG0010691_FOG0007497_n0	PostSpec	0.556+	0.445+	1.12e-09-
NO-HOG0010698_FOG0007504_n0	PostSpec	0.942+	0.0602+	0.0603+
NO-HOG0010703_FOG0007509_n0	PostSpec	0.789+	0.275+	0.00455-
NO-HOG0010705_FOG0007511_n0	PostSpec	0.997+	0.00551-	0.0051-
NO-HOG0010706_FOG0007512_n0	PostSpec	0.998+	0.00218-	0.00272-
NO-HOG0010707_FOG0007513_n0	PostSpec	1+	0.000153-	5.23e-05-
NO-HOG0010710_FOG0007516_n0	PostSpec	1+	0.000502-	0.0005-
NO-HOG0010711_FOG0007517_n0	PostSpec	1+	0.000113-	0.000109-
NO-HOG0010713_FOG0007519_n0	PostSpec	0.45+	0.572+	0.00917-
NO-HOG0010716_FOG0007522_n0	PostSpec	0.999+	0.00149-	0.00138-
NO-HOG0010718_FOG0007524_n0	PostSpec	0.996+	0.00371-	0.00384-
NO-HOG0010731_FOG0007537_n0	PostSpec	0.989+	0.0153-	0.00138-
NO-HOG0010732_FOG0007538_n0	PostSpec	1+	9.48e-07-	1.44e-06-
NO-HOG0010733_FOG0007539_n0	PostSpec	1+	1.62e-05-	4.38e-05-
NO-HOG0010735_FOG0007541_n0	PostSpec	1+	0.000214-	0.000255-
NO-HOG0010747_FOG0007553_n0	PostSpec	0.98+	0.0254-	0.00142-
NO-HOG0010748_FOG0007554_n0	PostSpec	1+	4.95e-13-	5.33e-12-
NO-HOG0010749_FOG0007555_n0	PostSpec	1+	9.63e-12-	1.48e-11-
NO-HOG0010750_FOG0007556_n0	PostSpec	0.998+	5.57e-05-	0.00267-
NO-HOG0010752_FOG0007558_n0	PostSpec	0.999+	0.000465-	0.000471-
NO-HOG0010754_FOG0007560_n0	PostSpec	1+	0.000102-	0.000261-
NO-HOG0010755_FOG0007561_n0	PostSpec	0.969+	0.0313-	0.0313-
NO-HOG0010756_FOG0007562_n0	PostSpec	1+	1.23e-05-	7.88e-06-
NO-HOG0010757_FOG0007563_n0	PostSpec	1+	7.37e-05-	1.25e-32-
NO-HOG0010762_FOG0007568_n0	PostSpec	1+	2.74e-05-	7.32e-05-
NO-HOG0010774_FOG0007580_n0	PostSpec	0.972+	0.0285-	0.0281-
NO-HOG0010869_FOG0007675_n0	PostSpec	0.571+	0.000101-	0.429+
NO-HOG0010872_FOG0007678_n0	PostSpec	1+	6.62e-53-	6.67e-53-
NO-HOG0010873_FOG0007679_n0	PostSpec	1+	1.04e-07-	1.03e-07-
NO-HOG0010875_FOG0007681_n0	PostSpec	1+	1.53e-08-	1.53e-08-
NO-HOG0010878_FOG0007684_n0	PostSpec	0.995+	0.00496-	0.00497-
NO-HOG0010879_FOG0007685_n0	PostSpec	0.999+	0.000999-	0.001-
NO-HOG0010880_FOG0007686_n0	PostSpec	0.544+	0.0455-	0.561+
NO-HOG0010926_FOG0007732_n0	PostSpec	0.998+	0.00212-	1.71e-05-
NO-HOG0010963_FOG0007769_n0	PostSpec	1+	0.000131-	4.1e-37-
NO-HOG0010965_FOG0007771_n0	PostSpec	0.712+	0.403+	0.0446-
NO-HOG0010970_FOG0007776_n0	PostSpec	1+	4.06e-07-	7.08e-07-
NO-HOG0010971_FOG0007777_n0	PostSpec	1+	6.9e-49-	1.05e-149-
NO-HOG0010994_FOG0007800_n0	PostSpec	1+	2.34e-13-	7.65e-14-
NO-HOG0010999_FOG0007805_n0	PostSpec	0.989+	0.011-	0.0109-
NO-HOG0011008_FOG0007814_n0	PostSpec	1+	2.21e-05-	4.96e-49-
NO-HOG0011009_FOG0007815_n0	PostSpec	1+	4.33e-08-	6.12e-09-
NO-HOG0011010_FOG0007816_n0	PostSpec	1+	8.41e-07-	8.57e-07-
NO-HOG0011020_FOG0007826_n0	PostSpec	0.996+	0.0059-	0.00223-
NO-HOG0011042_FOG0007848_n0	PostSpec	0.978+	0.0104-	0.0229-
NO-HOG0011047_FOG0007853_n0	PostSpec	0.997+	0.000252-	0.0037-
NO-HOG0011049_FOG0007855_n0	PostSpec	0.543+	0.472+	0.0102-
NO-HOG0011112_FOG0007918_n0	PostSpec	0.994+	0.00857-	0.000605-
NO-HOG0011115_FOG0007921_n0	PostSpec	1+	0.000145-	0.00015-
NO-HOG0011120_FOG0007926_n0	PostSpec	0.977+	0.0228-	0.0228-
NO-HOG0011121_FOG0007927_n0	PostSpec	0.965+	0.0392-	0.037-
NO-HOG0011123_FOG0007929_n0	PostSpec	0.93+	0.0769+	0.000656-
NO-HOG0011124_FOG0007930_n0	PostSpec	0.967+	0.0332-	0.0329-
NO-HOG0011151_FOG0007957_n0	PostSpec	0.772+	0.284+	0.0131-
NO-HOG0011155_FOG0007961_n0	PostSpec	1+	1.23e-08-	1.18e-09-
NO-HOG0011158_FOG0007964_n0	PostSpec	1+	2.62e-05-	8.47e-05-
NO-HOG0011163_FOG0007969_n0	PostSpec	1+	3.82e-05-	3.99e-05-
NO-HOG0011164_FOG0007970_n0	PostSpec	1+	0.000383-	0.000373-
NO-HOG0011174_FOG0007980_n0	PostSpec	0.88+	0.204+	0.00819-
NO-HOG0011176_FOG0007982_n0	PostSpec	1+	0.000147-	0.000155-
NO-HOG0011177_FOG0007983_n0	PostSpec	1+	0.00028-	0.000349-
NO-HOG0011183_FOG0007989_n0	PostSpec	0.99+	0.00338-	0.0169-
NO-HOG0011185_FOG0007991_n0	PostSpec	0.997+	0.00557-	0.000516-
NO-HOG0011186_FOG0007992_n0	PostSpec	0.983+	0.00113-	0.0226-
NO-HOG0011206_FOG0008012_n0	PostSpec	0.987+	0.013-	0.0132-
NO-HOG0011207_FOG0008013_n0	PostSpec	0.993+	0.00656-	0.007-
NO-HOG0011208_FOG0008014_n0	PostSpec	0.774+	0.402+	0.0142-
NO-HOG0011210_FOG0008016_n0	PostSpec	0.969+	0.0443-	0.000584-
NO-HOG0011212_FOG0008018_n0	PostSpec	1+	5.79e-57-	2.07e-57-
NO-HOG0011213_FOG0008019_n0	PostSpec	1+	0.000158-	0.00023-
NO-HOG0011214_FOG0008020_n0	PostSpec	1+	4.17e-64-	3.48e-63-
NO-HOG0011215_FOG0008021_n0	PostSpec	0.999+	0.000531-	0.000531-
NO-HOG0011216_FOG0008022_n0	PostSpec	1+	1.23e-48-	1.66e-46-
NO-HOG0011220_FOG0008026_n0	PostSpec	0.826+	0.176+	0.176+
NO-HOG0011225_FOG0008031_n0	PostSpec	0.601+	0.467+	0.355+
NO-HOG0011250_FOG0008056_n0	PostSpec	0.999+	0.00215-	0.00154-
NO-HOG0011254_FOG0008060_n0	PostSpec	0.774+	0.265+	0.01-
NO-HOG0011257_FOG0008063_n0	PostSpec	0.92+	0.124+	0.0799+
NO-HOG0011262_FOG0008068_n0	PostSpec	0.983+	0.0166-	0.017-
NO-HOG0011265_FOG0008071_n0	PostSpec	0.979+	0.0338-	0.0407-
NO-HOG0011268_FOG0008074_n0	PostSpec	0.989+	0.0108-	0.0108-
NO-HOG0011269_FOG0008075_n0	PostSpec	0.992+	0.00806-	0.00325-
NO-HOG0011272_FOG0008078_n0	PostSpec	1+	7.78e-05-	6.02e-05-
NO-HOG0011273_FOG0008079_n0	PostSpec	0.982+	0.0181-	0.018-
NO-HOG0011308_FOG0008114_n0	PostSpec	1+	7.22e-11-	7.22e-11-
NO-HOG0011322_FOG0008126_n0	PostSpec	1+	1.39e-05-	1.77e-05-
NO-HOG0011323_FOG0008127_n0	PostSpec	1+	0.000265-	0.000266-
NO-HOG0011324_FOG0008128_n0	PostSpec	1+	3.4e-06-	3.38e-06-
NO-HOG0011325_FOG0008129_n0	PostSpec	1+	5.32e-06-	1.04e-08-
NO-HOG0011326_FOG0008130_n1	PostSpec	1+	4.57e-79-	3.85e-45-
NO-HOG0011331_FOG0008134_n0	PostSpec	1+	3.33e-100-	6.88e-72-
NO-HOG0011333_FOG0008136_n0	PostSpec	1+	9.55e-65-	3.67e-67-
NO-HOG0011334_FOG0008137_n0	PostSpec	0.998+	0.00185-	0.00185-
NO-HOG0011335_FOG0008138_n0	PostSpec	1+	4.46e-05-	2.77e-94-
NO-HOG0011340_FOG0008143_n0	PostSpec	0.995+	0.00539-	0.00522-
NO-HOG0011341_FOG0008144_n0	PostSpec	1+	5.31e-113-	1.11e-49-
NO-HOG0011344_FOG0008147_n0	PostSpec	1+	1.95e-57-	1.62e-57-
NO-HOG0011347_FOG0008150_n0	PostSpec	1+	2.35e-05-	2.18e-06-
NO-HOG0011349_FOG0008152_n0	PostSpec	0.974+	0.0259-	0.0259-
NO-HOG0011351_FOG0008154_n0	PostSpec	1+	6.68e-05-	5.95e-11-
NO-HOG0011352_FOG0008155_n0	PostSpec	0.996+	0.00436-	0.00436-
NO-HOG0011353_FOG0008156_n0	PostSpec	0.928+	0.0895+	0.00387-
NO-HOG0011354_FOG0008157_n0	PostSpec	1+	2.07e-10-	2.07e-10-
NO-HOG0011355_FOG0008158_n0	PostSpec	0.981+	0.00868-	0.0188-
NO-HOG0011357_FOG0008160_n0	PostSpec	1+	1.59e-58-	4.9e-67-
NO-HOG0011360_FOG0008163_n0	PostSpec	1+	0.000107-	0.000107-
NO-HOG0011361_FOG0008164_n0	PostSpec	1+	0.0003-	0.000337-
NO-HOG0011362_FOG0008165_n0	PostSpec	0.952+	0.0488-	0.0483-
NO-HOG0011364_FOG0008167_n0	PostSpec	1+	4.95e-06-	4.74e-06-
NO-HOG0011366_FOG0008169_n0	PostSpec	1+	2.47e-50-	2.8e-50-
NO-HOG0011371_FOG0008174_n0	PostSpec	0.999+	0.000798-	0.000798-
NO-HOG0011373_FOG0008176_n0	PostSpec	0.753+	0.324+	0.0151-
NO-HOG0011375_FOG0008178_n0	PostSpec	1+	0.00021-	0.000274-
NO-HOG0011383_FOG0008186_n0	PostSpec	1+	5.52e-07-	7.62e-07-
NO-HOG0011387_FOG0008190_n0	PostSpec	0.999+	0.00129-	0.00143-
NO-HOG0011388_FOG0008191_n0	PostSpec	1+	1.97e-07-	1.97e-07-
NO-HOG0011391_FOG0008194_n0	PostSpec	1+	9.44e-77-	4.1e-68-
NO-HOG0011392_FOG0008195_n0	PostSpec	0.996+	0.00403-	0.00417-
NO-HOG0011394_FOG0008197_n0	PostSpec	1+	1.74e-05-	7.11e-08-
NO-HOG0011395_FOG0008198_n0	PostSpec	1+	4.48e-12-	4.47e-12-
NO-HOG0011396_FOG0008199_n0	PostSpec	1+	8.59e-07-	8.57e-07-
NO-HOG0011401_FOG0008204_n0	PostSpec	1+	1.12e-138-	9.09e-139-
NO-HOG0011403_FOG0008206_n0	PostSpec	1+	3.62e-06-	3.62e-06-
NO-HOG0011415_FOG0008218_n0	PostSpec	0.987+	0.00124-	0.0211-
NO-HOG0011416_FOG0008219_n0	PostSpec	1+	7.49e-08-	2.69e-07-
NO-HOG0011417_FOG0008220_n0	PostSpec	1+	1.22e-81-	6.98e-82-
NO-HOG0011418_FOG0008221_n0	PostSpec	1+	1.42e-116-	1.01e-119-
NO-HOG0011422_FOG0008225_n0	PostSpec	1+	1.27e-07-	1.48e-07-
NO-HOG0011426_FOG0008229_n0	PostSpec	1+	1.54e-07-	1.53e-07-
NO-HOG0011428_FOG0008231_n0	PostSpec	1+	6.14e-07-	2.32e-05-
NO-HOG0011432_FOG0008235_n0	PostSpec	0.999+	0.000761-	0.000732-
NO-HOG0011438_FOG0008241_n0	PostSpec	0.471+	0.00186-	0.54+
NO-HOG0011458_FOG0008261_n0	PostSpec	1+	2.41e-09-	9.04e-64-
NO-HOG0011470_FOG0008273_n0	PostSpec	1+	9.65e-09-	2.24e-08-
NO-HOG0011474_FOG0008277_n0	PostSpec	0.998+	0.00316-	0.000655-
NO-HOG0011486_FOG0008289_n0	PostSpec	0.999+	0.00146-	2.97e-05-
NO-HOG0011500_FOG0008303_n0	PostSpec	1+	0.000318-	0.00028-
NO-HOG0011508_FOG0008311_n0	PostSpec	0.999+	0.00145-	0.000554-
NO-HOG0011512_FOG0008315_n0	PostSpec	0.999+	0.00127-	0.00136-
NO-HOG0011513_FOG0008316_n0	PostSpec	1+	5.27e-33-	7.03e-39-
NO-HOG0011517_FOG0008320_n0	PostSpec	0.995+	0.00579-	0.00376-
NO-HOG0011522_FOG0008325_n0	PostSpec	0.987+	0.015-	0.0169-
NO-HOG0011524_FOG0008327_n0	PostSpec	0.972+	0.004-	0.0465-
NO-HOG0011530_FOG0008333_n0	PostSpec	0.974+	0.026-	0.0261-
NO-HOG0011563_FOG0008366_n0	PostSpec	0.967+	0.0327-	0.0327-
NO-HOG0011565_FOG0008368_n0	PostSpec	0.997+	0.00287-	0.00362-
NO-HOG0011602_FOG0008405_n0	PostSpec	0.952+	0.0721+	0.00307-
NO-HOG0011699_FOG0008502_n0	PostSpec	0.99+	0.0189-	0.00836-
NO-HOG0011703_FOG0008506_n0	PostSpec	1+	5.51e-64-	3.06e-66-
NO-HOG0011737_FOG0008540_n0	PostSpec	0.999+	0.000466-	0.000489-
NO-HOG0011753_FOG0008556_n0	PostSpec	0.996+	0.00579-	0.001-
NO-HOG0011770_FOG0008573_n0	PostSpec	1+	7.93e-06-	8.77e-06-
NO-HOG0011775_FOG0008578_n0	PostSpec	0.999+	0.000872-	0.000842-
NO-HOG0011778_FOG0008581_n0	PostSpec	1+	0.000399-	0.000309-
NO-HOG0011779_FOG0008582_n0	PostSpec	1+	5.17e-05-	5.09e-05-
NO-HOG0011784_FOG0008587_n0	PostSpec	0.999+	0.000118-	0.00204-
NO-HOG0011786_FOG0008589_n0	PostSpec	1+	1.2e-31-	7.61e-32-
NO-HOG0011793_FOG0008596_n0	PostSpec	1+	1.49e-05-	1.49e-05-
NO-HOG0011795_FOG0008598_n0	PostSpec	0.779+	0.00143-	0.228+
NO-HOG0011799_FOG0008602_n0	PostSpec	1+	6.24e-05-	5e-05-
NO-HOG0011801_FOG0008604_n0	PostSpec	0.999+	0.00115-	0.00115-
NO-HOG0011803_FOG0008606_n0	PostSpec	0.807+	0.00504-	0.242+
NO-HOG0011811_FOG0008614_n0	PostSpec	1+	6.75e-08-	2.83e-56-
NO-HOG0011813_FOG0008616_n0	PostSpec	0.965+	0.0351-	0.0351-
NO-HOG0011814_FOG0008617_n0	PostSpec	0.974+	0.0271-	0.027-
NO-HOG0011816_FOG0008619_n0	PostSpec	1+	0.00116-	0.000153-
NO-HOG0011822_FOG0008625_n0	PostSpec	0.983+	0.0199-	0.0325-
NO-HOG0011823_FOG0008626_n0	PostSpec	0.993+	0.00709-	0.00705-
NO-HOG0011824_FOG0008627_n0	PostSpec	1+	7.24e-56-	3.21e-56-
NO-HOG0011831_FOG0008634_n0	PostSpec	0.573+	0.00327-	0.463+
NO-HOG0011832_FOG0008635_n0	PostSpec	1+	1.29e-12-	1.29e-12-
NO-HOG0011833_FOG0008636_n0	PostSpec	1+	0.00111-	0.000237-
NO-HOG0011835_FOG0008638_n0	PostSpec	1+	2.74e-07-	2.02e-06-
NO-HOG0011838_FOG0008641_n0	PostSpec	0.997+	0.00293-	0.00294-
NO-HOG0011842_FOG0008645_n0	PostSpec	0.995+	0.00533-	0.00508-
NO-HOG0011843_FOG0008646_n0	PostSpec	0.847+	0.00842-	0.187+
NO-HOG0011846_FOG0008649_n0	PostSpec	0.991+	0.00924-	0.00232-
NO-HOG0011848_FOG0008651_n0	PostSpec	0.92+	0.00959-	0.0852+
NO-HOG0011850_FOG0008653_n0	PostSpec	1+	1.15e-09-	4.02e-10-
NO-HOG0011851_FOG0008654_n0	PostSpec	0.999+	0.000447-	0.000438-
NO-HOG0011852_FOG0008655_n0	PostSpec	1+	2.12e-51-	1.76e-44-
NO-HOG0011853_FOG0008656_n0	PostSpec	0.697+	0.0323-	0.365+
NO-HOG0011854_FOG0008657_n0	PostSpec	1+	1.19e-06-	1.15e-06-
NO-HOG0011855_FOG0008658_n0	PostSpec	0.966+	0.000673-	0.0372-
NO-HOG0011858_FOG0008661_n0	PostSpec	0.985+	0.0151-	0.0151-
NO-HOG0011860_FOG0008663_n0	PostSpec	0.933+	0.0682+	0.0683+
NO-HOG0011875_FOG0008678_n0	PostSpec	1+	7.76e-06-	5.35e-06-
NO-HOG0011878_FOG0008681_n0	PostSpec	0.989+	0.0113-	0.0116-
NO-HOG0011881_FOG0008684_n0	PostSpec	0.985+	0.00218-	0.0279-
NO-HOG0011882_FOG0008685_n0	PostSpec	1+	1.86e-10-	2.17e-10-
NO-HOG0011886_FOG0008689_n0	PostSpec	1+	1.84e-06-	8.1e-09-
NO-HOG0011887_FOG0008690_n0	PostSpec	0.902+	0.0229-	0.146+
NO-HOG0011888_FOG0008691_n0	PostSpec	0.998+	0.0022-	2.03e-05-
NO-HOG0011893_FOG0008696_n0	PostSpec	1+	1e-05-	1.87e-05-
NO-HOG0011896_FOG0008699_n0	PostSpec	1+	0.000353-	0.000379-
NO-HOG0011897_FOG0008700_n0	PostSpec	1+	2.37e-09-	2.56e-08-
NO-HOG0011901_FOG0008704_n0	PostSpec	0.971+	0.057+	0.00335-
NO-HOG0011908_FOG0008711_n0	PostSpec	0.579+	0.00154-	0.438+
NO-HOG0011922_FOG0008724_n0	PostSpec	0.998+	0.00162-	0.00156-
NO-HOG0011930_FOG0008732_n0	PostSpec	1+	0.000608-	0.000129-
NO-HOG0011946_FOG0008746_n0	PostSpec	1+	6.7e-06-	6.7e-06-
NO-HOG0011983_FOG0008777_n0	PostSpec	1+	1.19e-66-	1.04e-34-
NO-HOG0012005_FOG0008799_n0	PostSpec	1+	1.36e-77-	2.56e-63-
NO-HOG0012006_FOG0008800_n0	PostSpec	0.999+	0.000659-	0.000658-
NO-HOG0012020_FOG0008814_n0	PostSpec	1+	7.4e-59-	6.84e-58-
NO-HOG0012048_FOG0008842_n0	PostSpec	0.982+	0.0261-	0.00103-
NO-HOG0012052_FOG0008846_n0	PostSpec	1+	0.000549-	0.000415-
NO-HOG0012091_FOG0008885_n0	PostSpec	1+	2.48e-40-	8.76e-55-
NO-HOG0012094_FOG0008888_n0	PostSpec	0.997+	0.00465-	4.89e-05-
NO-HOG0012096_FOG0008890_n0	PostSpec	1+	0.000228-	0.000296-
NO-HOG0012102_FOG0008896_n0	PostSpec	0.996+	0.00432-	0.00446-
NO-HOG0012104_FOG0008898_n0	PostSpec	1+	2.09e-05-	2.09e-05-
NO-HOG0012124_FOG0008918_n0	PostSpec	0.99+	0.016-	0.00392-
NO-HOG0012130_FOG0008924_n0	PostSpec	1+	3.99e-05-	4.27e-05-
NO-HOG0012132_FOG0008926_n0	PostSpec	0.997+	0.00282-	0.00165-
NO-HOG0012133_FOG0008927_n0	PostSpec	0.971+	0.0292-	0.0292-
NO-HOG0012142_FOG0008936_n0	PostSpec	1+	1.94e-66-	7.84e-67-
NO-HOG0012143_FOG0008937_n0	PostSpec	0.997+	0.0029-	0.00283-
NO-HOG0012146_FOG0008940_n0	PostSpec	0.998+	0.00287-	0.00193-
NO-HOG0012153_FOG0008947_n0	PostSpec	0.97+	0.0296-	0.0295-
NO-HOG0012155_FOG0008949_n0	PostSpec	1+	5.06e-05-	0.000105-
NO-HOG0012156_FOG0008950_n0	PostSpec	1+	2.24e-05-	1.06e-06-
NO-HOG0012157_FOG0008951_n0	PostSpec	1+	1.95e-62-	1.29e-62-
NO-HOG0012159_FOG0008953_n0	PostSpec	1+	3.9e-07-	2.36e-06-
NO-HOG0012170_FOG0008963_n0	PostSpec	0.999+	0.00112-	0.00104-
NO-HOG0012171_FOG0008964_n0	PostSpec	1+	2.38e-06-	2.38e-06-
NO-HOG0012172_FOG0008965_n0	PostSpec	1+	1.24e-05-	1.05e-05-
NO-HOG0012195_FOG0008987_n0	PostSpec	1+	0.000167-	0.000167-
NO-HOG0012205_FOG0008997_n0	PostSpec	1+	1.08e-05-	1.08e-05-
NO-HOG0012213_FOG0009005_n0	PostSpec	1+	3.75e-11-	3.75e-11-
NO-HOG0012218_FOG0009010_n0	PostSpec	1+	1.89e-08-	1.89e-08-
NO-HOG0012226_FOG0009018_n0	PostSpec	1+	9.67e-50-	8.47e-53-
NO-HOG0012230_FOG0009022_n0	PostSpec	1+	7.87e-05-	7.92e-05-
NO-HOG0012231_FOG0009023_n0	PostSpec	1+	0.00012-	0.00012-
NO-HOG0012234_FOG0009026_n0	PostSpec	1+	5.77e-06-	5.73e-06-
NO-HOG0012236_FOG0009028_n0	PostSpec	0.968+	0.032-	0.032-
NO-HOG0012245_FOG0009037_n0	PostSpec	0.999+	0.000398-	0.000396-
NO-HOG0012246_FOG0009038_n0	PostSpec	1+	0.000164-	0.000164-
NO-HOG0012247_FOG0009039_n0	PostSpec	1+	3.22e-05-	3.22e-05-
NO-HOG0012249_FOG0009041_n0	PostSpec	1+	9.21e-122-	1.55e-99-
NO-HOG0012250_FOG0009042_n0	PostSpec	1+	3.85e-07-	1.49e-06-
NO-HOG0012254_FOG0009046_n0	PostSpec	1+	6.57e-05-	6.57e-05-
NO-HOG0012266_FOG0009058_n0	PostSpec	0.929+	0.0727+	0.0724+
NO-HOG0012271_FOG0009063_n0	PostSpec	0.987+	0.0127-	0.0132-
NO-HOG0012274_FOG0009066_n0	PostSpec	1+	0.000354-	8.19e-05-
NO-HOG0012311_FOG0009102_n0	PostSpec	0.992+	0.00791-	0.00791-
NO-HOG0012314_FOG0009105_n0	PostSpec	1+	0.00028-	4.42e-05-
NO-HOG0012329_FOG0009120_n0	PostSpec	0.999+	0.0015-	4.5e-06-
NO-HOG0012333_FOG0009124_n0	PostSpec	1+	1.1e-05-	8.44e-06-
NO-HOG0012372_FOG0009163_n0	PostSpec	1+	1.4e-34-	1.38e-34-
NO-HOG0012390_FOG0009181_n0	PostSpec	0.995+	0.00753-	0.00295-
NO-HOG0012393_FOG0009184_n0	PostSpec	0.979+	0.00312-	0.0324-
NO-HOG0012394_FOG0009185_n0	PostSpec	1+	3.33e-41-	1.46e-70-
NO-HOG0012398_FOG0009189_n0	PostSpec	0.876+	0.0359-	0.181+
NO-HOG0012428_FOG0009218_n0	PostSpec	0.996+	0.0041-	0.00399-
NO-HOG0012431_FOG0009221_n0	PostSpec	1+	9.92e-46-	9.49e-46-
NO-HOG0012440_FOG0009230_n0	PostSpec	1+	6.39e-09-	6.4e-09-
NO-HOG0012441_FOG0009231_n0	PostSpec	1+	8.04e-86-	8.37e-86-
NO-HOG0012453_FOG0009243_n0	PostSpec	0.991+	0.00589-	0.00883-
NO-HOG0012466_FOG0009256_n0	PostSpec	1+	2.04e-50-	5.55e-76-
NO-HOG0012471_FOG0009261_n0	PostSpec	1+	1.26e-06-	1.2e-06-
NO-HOG0012474_FOG0009264_n0	PostSpec	1+	2.98e-05-	2.98e-05-
NO-HOG0012476_FOG0009266_n0	PostSpec	1+	9.86e-07-	2.03e-06-
NO-HOG0012478_FOG0009268_n0	PostSpec	1+	0.00024-	0.000222-
NO-HOG0012480_FOG0009270_n0	PostSpec	0.989+	0.011-	0.0106-
NO-HOG0012481_FOG0009271_n0	PostSpec	0.999+	0.0008-	0.000768-
NO-HOG0012483_FOG0009273_n0	PostSpec	0.989+	0.00921-	0.0206-
NO-HOG0012487_FOG0009277_n0	PostSpec	1+	0.000293-	0.000293-
NO-HOG0012489_FOG0009279_n0	PostSpec	0.973+	0.027-	0.0268-
NO-HOG0012490_FOG0009280_n0	PostSpec	0.913+	0.0885+	0.0895+
NO-HOG0012492_FOG0009282_n0	PostSpec	1+	1.36e-05-	1.36e-05-
NO-HOG0012554_FOG0009344_n0	PostSpec	0.567+	0.00355-	0.452+
NO-HOG0012606_FOG0009396_n0	PostSpec	0.771+	0.268+	0.00861-
NO-HOG0012620_FOG0009410_n0	PostSpec	1+	0.000192-	0.000175-
NO-HOG0012623_FOG0009413_n0	PostSpec	0.925+	0.147+	0.0197-
NO-HOG0012638_FOG0009428_n0	PostSpec	0.999+	0.00267-	0.00059-
NO-HOG0012704_FOG0009494_n0	PostSpec	0.849+	0.00206-	0.235+
NO-HOG0012709_FOG0009499_n0	PostSpec	0.917+	0.114+	0.12+
NO-HOG0012712_FOG0009502_n0	PostSpec	1+	8.96e-05-	1.31e-05-
NO-HOG0012714_FOG0009504_n0	PostSpec	1+	6.01e-41-	3.14e-06-
NO-HOG0012747_FOG0009535_n0	PostSpec	0.958+	0.078+	0.0388-
NO-HOG0012756_FOG0009544_n0	PostSpec	0.898+	0.00215-	0.119+
NO-HOG0012760_FOG0009548_n0	PostSpec	0.684+	0.0277-	0.396+
NO-HOG0012774_FOG0009562_n0	PostSpec	1+	4.5e-98-	4.61e-93-
NO-HOG0012775_FOG0009563_n0	PostSpec	1+	0.000317-	0.000317-
NO-HOG0012779_FOG0009567_n0	PostSpec	0.986+	0.0141-	0.0141-
NO-HOG0012798_FOG0009586_n0	PostSpec	1+	2.4e-07-	4.23e-08-
NO-HOG0012804_FOG0009592_n0	PostSpec	0.999+	0.000808-	0.000757-
NO-HOG0012811_FOG0009599_n0	PostSpec	0.986+	0.0219-	0.00144-
NO-HOG0012820_FOG0009608_n0	PostSpec	1+	9.73e-06-	9.72e-06-
NO-HOG0012827_FOG0009615_n0	PostSpec	0.985+	0.0154-	0.0154-
NO-HOG0012834_FOG0009622_n0	PostSpec	1+	1.13e-07-	1.13e-07-
NO-HOG0012837_FOG0009625_n0	PostSpec	0.987+	0.0129-	0.0131-
NO-HOG0012840_FOG0009628_n0	PostSpec	0.993+	0.00683-	0.0068-
NO-HOG0012843_FOG0009631_n0	PostSpec	0.999+	4.64e-06-	0.00135-
NO-HOG0012844_FOG0009632_n0	PostSpec	1+	0.000246-	0.000246-
NO-HOG0012845_FOG0009633_n0	PostSpec	1+	7.85e-06-	3.75e-06-
NO-HOG0012849_FOG0009637_n0	PostSpec	1+	1.05e-54-	3.62e-55-
NO-HOG0012851_FOG0009639_n0	PostSpec	1+	0.000381-	0.000125-
NO-HOG0012860_FOG0009648_n0	PostSpec	0.967+	0.0333-	0.0333-
NO-HOG0012884_FOG0009670_n0	PostSpec	1+	7.35e-52-	6.67e-52-
NO-HOG0012885_FOG0009671_n0	PostSpec	1+	4.65e-06-	0.000181-
NO-HOG0012915_FOG0009701_n0	PostSpec	0.997+	0.00237-	0.00249-
NO-HOG0012916_FOG0009702_n0	PostSpec	0.841+	0.0205-	0.202+
NO-HOG0013045_FOG0009831_n0	PostSpec	0.747+	0.0232-	0.331+
NO-HOG0013051_FOG0009837_n0	PostSpec	0.999+	0.00076-	0.000751-
NO-HOG0013083_FOG0009869_n0	PostSpec	1+	1.39e-05-	1.31e-05-
NO-HOG0013100_FOG0009886_n0	PostSpec	1+	6.02e-40-	5.82e-45-
NO-HOG0013101_FOG0009887_n0	PostSpec	1+	8.19e-05-	8.25e-05-
NO-HOG0013107_FOG0009891_n0	PostSpec	0.582+	0.428+	0.00288-
NO-HOG0013117_FOG0009901_n0	PostSpec	0.999+	0.00057-	0.000601-
NO-HOG0013125_FOG0009909_n0	PostSpec	0.997+	0.00257-	0.00242-
NO-HOG0013126_FOG0009910_n0	PostSpec	0.995+	0.000529-	0.00768-
NO-HOG0013141_FOG0009925_n0	PostSpec	1+	0.000227-	0.000463-
NO-HOG0013215_FOG0009999_n0	PostSpec	1+	1.37e-06-	1.14e-08-
NO-HOG0013244_FOG0010028_n0	PostSpec	0.93+	0.0703+	0.0703+
NO-HOG0013256_FOG0010040_n0	PostSpec	0.834+	0.173+	0.000498-
NO-HOG0013271_FOG0010055_n0	PostSpec	1+	3.27e-121-	8.87e-127-
NO-HOG0013272_FOG0010056_n0	PostSpec	1+	1.79e-16-	3.99e-17-
NO-HOG0013273_FOG0010057_n0	PostSpec	1+	2.32e-65-	2.42e-62-
NO-HOG0013292_FOG0010076_n0	PostSpec	1+	2.8e-07-	2.8e-07-
NO-HOG0013317_FOG0010101_n0	PostSpec	0.905+	2.07e-05-	0.0956+
NO-HOG0013321_FOG0010105_n0	PostSpec	0.816+	0.205+	0.000731-
NO-HOG0013408_FOG0010190_n0	PostSpec	0.776+	0.293+	0.0129-
NO-HOG0013453_FOG0010235_n0	PostSpec	1+	1.15e-05-	1.15e-05-
NO-HOG0013479_FOG0010261_n0	PostSpec	0.998+	0.00198-	0.00211-
NO-HOG0013482_FOG0010264_n0	PostSpec	0.979+	0.0217-	0.022-
NO-HOG0013547_FOG0010329_n0	PostSpec	0.933+	0.122+	0.0509+
NO-HOG0013564_FOG0010346_n0	PostSpec	1+	5.56e-66-	4.23e-66-
NO-HOG0013601_FOG0010383_n0	PostSpec	0.999+	0.00131-	0.00123-
NO-HOG0013604_FOG0010386_n0	PostSpec	1+	0.000296-	0.000272-
NO-HOG0013606_FOG0010388_n0	PostSpec	1+	7.07e-07-	1.67e-07-
NO-HOG0013608_FOG0010390_n0	PostSpec	1+	7.79e-05-	7.65e-05-
NO-HOG0013609_FOG0010391_n0	PostSpec	0.896+	0.124+	0.153+
NO-HOG0013611_FOG0010393_n0	PostSpec	1+	1.58e-06-	1.58e-06-
NO-HOG0013624_FOG0010406_n0	PostSpec	1+	1.09e-05-	4.01e-06-
NO-HOG0013632_FOG0010414_n0	PostSpec	1+	2.17e-27-	2.17e-27-
NO-HOG0013633_FOG0010415_n0	PostSpec	1+	8.26e-08-	7.1e-08-
NO-HOG0013634_FOG0010416_n0	PostSpec	0.999+	0.00124-	7.62e-05-
NO-HOG0013651_FOG0010433_n0	PostSpec	1+	1.68e-05-	1.66e-05-
NO-HOG0013652_FOG0010434_n0	PostSpec	0.971+	0.0292-	0.0292-
NO-HOG0013653_FOG0010435_n0	PostSpec	0.996+	0.00363-	0.0034-
NO-HOG0013654_FOG0010436_n0	PostSpec	1+	2.03e-13-	9.05e-44-
NO-HOG0013662_FOG0010444_n0	PostSpec	0.968+	0.0324-	0.0324-
NO-HOG0013665_FOG0010447_n0	PostSpec	1+	6e-70-	2.42e-84-
NO-HOG0013668_FOG0010450_n0	PostSpec	0.998+	0.00257-	0.00339-
NO-HOG0013670_FOG0010452_n0	PostSpec	0.996+	0.0037-	0.00379-
NO-HOG0013671_FOG0010453_n0	PostSpec	1+	4.39e-06-	2.84e-05-
NO-HOG0013692_FOG0010474_n0	PostSpec	0.963+	0.0396-	6.92e-05-
NO-HOG0013723_FOG0010505_n0	PostSpec	0.999+	0.000791-	1.86e-05-
NO-HOG0013725_FOG0010507_n0	PostSpec	0.677+	2.16e-12-	0.323+
NO-HOG0013741_FOG0010523_n0	PostSpec	0.912+	0.101+	0.11+
NO-HOG0013759_FOG0010541_n0	PostSpec	0.991+	0.0148-	0.0125-
NO-HOG0013806_FOG0010587_n0	PostSpec	0.975+	0.0454-	0.034-
NO-HOG0013884_FOG0010665_n0	PostSpec	0.989+	0.0114-	0.0109-
NO-HOG0013919_FOG0010700_n0	PostSpec	0.988+	0.016-	0.0138-
NO-HOG0013920_FOG0010701_n0	PostSpec	0.989+	0.0112-	0.0114-
NO-HOG0013921_FOG0010702_n0	PostSpec	0.999+	0.00116-	0.00118-
NO-HOG0013923_FOG0010704_n0	PostSpec	1+	5.54e-31-	1.19e-14-
NO-HOG0013938_FOG0010719_n0	PostSpec	0.997+	6.36e-05-	0.00466-
NO-HOG0013943_FOG0010724_n0	PostSpec	0.759+	0.00379-	0.247+
NO-HOG0013950_FOG0010731_n0	PostSpec	0.953+	0.000101-	0.0493-
NO-HOG0013952_FOG0010733_n0	PostSpec	1+	1.96e-05-	1.96e-05-
NO-HOG0013957_FOG0010738_n0	PostSpec	0.999+	0.000636-	5.62e-05-
NO-HOG0013958_FOG0010739_n0	PostSpec	1+	7.53e-13-	5.05e-13-
NO-HOG0013961_FOG0010742_n0	PostSpec	1+	0.000101-	0.000111-
NO-HOG0013964_FOG0010745_n0	PostSpec	1+	4.5e-05-	0.000611-
NO-HOG0013969_FOG0010750_n0	PostSpec	0.903+	0.156+	0.0341-
NO-HOG0013970_FOG0010751_n0	PostSpec	1+	6.25e-05-	7.07e-05-
NO-HOG0013982_FOG0010763_n0	PostSpec	0.979+	0.0033-	0.0382-
NO-HOG0013998_FOG0010779_n0	PostSpec	1+	0.000153-	0.000178-
NO-HOG0014000_FOG0010781_n0	PostSpec	0.998+	0.00229-	0.00233-
NO-HOG0014006_FOG0010787_n0	PostSpec	0.925+	4.34e-05-	0.0765+
NO-HOG0014009_FOG0010790_n0	PostSpec	0.998+	0.00248-	0.00252-
NO-HOG0014024_FOG0010805_n0	PostSpec	0.995+	0.00765-	0.00648-
NO-HOG0014025_FOG0010806_n0	PostSpec	0.996+	0.00358-	0.00363-
NO-HOG0014026_FOG0010807_n0	PostSpec	0.989+	0.0117-	0.0115-
NO-HOG0014028_FOG0010809_n0	PostSpec	1+	0.000197-	0.000207-
NO-HOG0014030_FOG0010811_n0	PostSpec	0.999+	0.000557-	0.000559-
NO-HOG0014031_FOG0010812_n0	PostSpec	0.973+	0.0278-	0.0277-
NO-HOG0014046_FOG0010825_n0	PostSpec	1+	9.21e-71-	6.85e-71-
NO-HOG0014047_FOG0010826_n0	PostSpec	1+	7.24e-06-	7.34e-06-
NO-HOG0014049_FOG0010828_n0	PostSpec	1+	1.76e-73-	1.47e-74-
NO-HOG0014055_FOG0010834_n0	PostSpec	1+	1.15e-05-	1.12e-05-
NO-HOG0014059_FOG0010838_n0	PostSpec	1+	5.96e-05-	5.96e-05-
NO-HOG0014068_FOG0010846_n0	PostSpec	0.999+	0.001-	0.001-
NO-HOG0014069_FOG0010847_n0	PostSpec	1+	3.36e-05-	3.45e-05-
NO-HOG0014074_FOG0010852_n0	PostSpec	0.999+	0.000646-	0.000662-
NO-HOG0014076_FOG0010854_n0	PostSpec	0.885+	0.00152-	0.151+
NO-HOG0014078_FOG0010856_n0	PostSpec	0.97+	0.0301-	0.0303-
NO-HOG0014079_FOG0010857_n0	PostSpec	0.98+	0.031-	0.000435-
NO-HOG0014085_FOG0010863_n0	PostSpec	0.998+	0.00133-	0.00129-
NO-HOG0014093_FOG0010871_n0	PostSpec	0.969+	0.0314-	0.0314-
NO-HOG0014131_FOG0010904_n0	PostSpec	0.973+	0.0372-	0.00543-
NO-HOG0014222_FOG0010992_n0	PostSpec	1+	2.9e-43-	2.31e-41-
NO-HOG0014232_FOG0011002_n0	PostSpec	0.5+	0.569+	0.0117-
NO-HOG0014262_FOG0011031_n0	PostSpec	0.998+	0.00232-	0.00219-
NO-HOG0014265_FOG0011034_n0	PostSpec	0.959+	0.0415-	0.0418-
NO-HOG0014266_FOG0011035_n0	PostSpec	1+	0.000127-	0.000127-
NO-HOG0014268_FOG0011037_n0	PostSpec	0.996+	0.00593-	0.000237-
NO-HOG0014271_FOG0011040_n0	PostSpec	0.999+	0.000934-	0.00101-
NO-HOG0014275_FOG0011044_n0	PostSpec	0.979+	6.86e-05-	0.0208-
NO-HOG0014368_FOG0011137_n0	PostSpec	1+	0.000234-	0.000289-
NO-HOG0014381_FOG0011150_n0	PostSpec	0.999+	0.000239-	0.00191-
NO-HOG0014400_FOG0011168_n0	PostSpec	0.998+	0.0021-	0.00217-
NO-HOG0014402_FOG0011170_n0	PostSpec	1+	3.36e-14-	3.5e-14-
NO-HOG0014418_FOG0011186_n0	PostSpec	1+	5.26e-38-	3.3e-38-
NO-HOG0014419_FOG0011187_n0	PostSpec	1+	9.47e-05-	9.48e-05-
NO-HOG0014441_FOG0011209_n0	PostSpec	0.994+	0.00607-	0.0059-
NO-HOG0014445_FOG0011212_n0	PostSpec	0.999+	0.00033-	0.00181-
NO-HOG0014446_FOG0011213_n0	PostSpec	0.975+	0.0422-	0.00753-
NO-HOG0014447_FOG0011214_n0	PostSpec	1+	4.04e-10-	4.04e-10-
NO-HOG0014453_FOG0011220_n0	PostSpec	0.997+	0.0047-	0.00432-
NO-HOG0014531_FOG0011298_n0	PostSpec	0.994+	0.0116-	0.00143-
NO-HOG0014543_FOG0011310_n0	PostSpec	1+	0.000252-	9.04e-05-
NO-HOG0014567_FOG0011334_n0	PostSpec	1+	9.88e-05-	9.92e-05-
NO-HOG0014571_FOG0011338_n0	PostSpec	1+	0.00011-	0.000111-
NO-HOG0014577_FOG0011344_n0	PostSpec	0.935+	0.0657+	0.0661+
NO-HOG0014618_FOG0011385_n0	PostSpec	1+	2.32e-55-	2.09e-55-
NO-HOG0014628_FOG0011395_n0	PostSpec	1+	1.42e-52-	1.42e-52-
NO-HOG0014630_FOG0011397_n0	PostSpec	0.932+	0.0678+	0.0679+
NO-HOG0014640_FOG0011407_n0	PostSpec	1+	1.66e-34-	2.19e-43-
NO-HOG0014653_FOG0011420_n0	PostSpec	0.741+	0.445+	0.0153-
NO-HOG0014654_FOG0011421_n0	PostSpec	1+	2.38e-08-	4.22e-07-
NO-HOG0014715_FOG0011481_n0	PostSpec	1+	5.21e-10-	1.13e-08-
NO-HOG0014766_FOG0011531_n0	PostSpec	0.77+	7.26e-86-	0.23+
NO-HOG0014816_FOG0011581_n0	PostSpec	0.984+	0.0159-	0.0159-
NO-HOG0014905_FOG0011667_n0	PostSpec	0.993+	0.00727-	0.00739-
NO-HOG0014961_FOG0011723_n0	PostSpec	0.984+	0.0176-	0.000481-
NO-HOG0015029_FOG0011789_n0	PostSpec	1+	0.00013-	0.00013-
NO-HOG0015062_FOG0011822_n0	PostSpec	0.959+	0.0539+	0.00378-
NO-HOG0015102_FOG0011862_n0	PostSpec	0.96+	0.0397-	0.0396-
NO-HOG0015175_FOG0011934_n0	PostSpec	0.997+	0.00292-	0.00303-
NO-HOG0015189_FOG0011948_n0	PostSpec	1+	1.15e-05-	1.15e-05-
NO-HOG0015193_FOG0011952_n0	PostSpec	0.999+	0.00124-	0.00124-
NO-HOG0015198_FOG0011957_n0	PostSpec	0.947+	0.0546+	0.0537+
NO-HOG0015208_FOG0011967_n0	PostSpec	1+	6.76e-71-	5.76e-10-
NO-HOG0015236_FOG0011995_n0	PostSpec	1+	3.32e-05-	0.000472-
NO-HOG0015389_FOG0012148_n0	PostSpec	0.616+	0.447+	0.0306-
NO-HOG0015423_FOG0012182_n0	PostSpec	0.997+	0.00317-	0.0031-
NO-HOG0015431_FOG0012190_n0	PostSpec	1+	6.96e-19-	1.22e-05-
NO-HOG0015450_FOG0012209_n0	PostSpec	0.989+	0.0112-	0.0112-
NO-HOG0015463_FOG0012222_n0	PostSpec	1+	0.000396-	0.000395-
NO-HOG0015510_FOG0012266_n0	PostSpec	0.957+	0.0433-	0.0433-
NO-HOG0015515_FOG0012271_n0	PostSpec	1+	8.87e-06-	0.00017-
NO-HOG0015522_FOG0012278_n0	PostSpec	0.984+	0.0161-	0.0161-
NO-HOG0015553_FOG0012305_n0	PostSpec	0.995+	0.00215-	0.0047-
NO-HOG0015638_FOG0012388_n0	PostSpec	1+	3.91e-05-	5.55e-05-
NO-HOG0015640_FOG0012390_n0	PostSpec	1+	0.000163-	0.000224-
NO-HOG0015668_FOG0012417_n0	PostSpec	1+	0.000175-	9.77e-05-
NO-HOG0015671_FOG0012420_n0	PostSpec	1+	5.94e-52-	6.22e-52-
NO-HOG0015673_FOG0012422_n0	PostSpec	1+	4.21e-07-	2.76e-07-
NO-HOG0015692_FOG0012440_n0	PostSpec	0.999+	0.0007-	0.000701-
NO-HOG0015694_FOG0012442_n0	PostSpec	0.969+	0.0306-	0.0306-
NO-HOG0015701_FOG0012449_n0	PostSpec	1+	5.74e-07-	4.54e-37-
NO-HOG0015703_FOG0012451_n0	PostSpec	0.996+	0.00411-	0.0042-
NO-HOG0015737_FOG0012485_n0	PostSpec	1+	0.000107-	0.000107-
NO-HOG0015743_FOG0012491_n0	PostSpec	1+	6.06e-05-	1.43e-06-
[truncated: 3,447 more rows]

## Sheet: Fig 2C
Figure 2C: Retention of PHOGs in sturgeon-paddlefish ohnolog pair subtree topology category as UFBoot Cutoff rises.
COLUMN	DESCRIPTION
PHOG name	Phylogenetic Hierarchical Group identifer - associated files containing PHOG alignments, gene trees, and gene tree parsing code can be found in the FigShare repoistory.
Topology	Sturgeon-Paddlefish Ohnolog subtree topology category for that PHOG
Highest_Category_of_Minimum_UFBoot_Cutoff	Highest Ufboot Cutoff value that the lower of the two Ufboot percentages in the sturgeon-paddlefish ohnolog pair subtree reaches. Increments of five are used (e.g. if this value is >/=60 then the lower of the two Ufboot percentages is in the range of 60-64)
PHOG name	Topology_Category	Highest_Category_of_Minimum_UFBoot_Cutoff
N2-HOG0000427_FOG0000082_n72	Other_PostSpeclike_(P,(P,(S,S)))	>/=50
N2-HOG0000593_FOG0000128_n8	PostSpec_((P,P),(S,S))	>/=60
N2-HOG0000661_FOG0000150_n37	Other_PostSpeclike_(P,(P,(S,S)))	>/=45
N2-HOG0000663_FOG0000150_n52	PostSpec_((P,P),(S,S))	>/=85
N2-HOG0000683_FOG0000153_n53	PreSpec_((P,S),(P,S))	>/=75
N2-HOG0000727_FOG0000164_n44	PreSpec_((P,S),(P,S))	>/=90
N2-HOG0000793_FOG0000187_n3	PreSpec_((P,S),(P,S))	>/=85
N2-HOG0000836_FOG0000199_n42	PostSpec_((P,P),(S,S))	>/=95
N2-HOG0000863_FOG0000207_n4	Other_PreSpeclike_(P,(S,(P,S)))	>/=0
N2-HOG0000941_FOG0000234_n28	PostSpec_((P,P),(S,S))	>/=85
N2-HOG0000942_FOG0000234_n39	PreSpec_((P,S),(P,S))	>/=60
N2-HOG0001005_FOG0000253_n13	PostSpec_((P,P),(S,S))	>/=95
N2-HOG0001076_FOG0000270_n34	Other_PreSpeclike_(S,(P,(P,S)))	>/=30
N2-HOG0001083_FOG0000272_n26	PostSpec_((P,P),(S,S))	>/=55
N2-HOG0001084_FOG0000272_n39	PreSpec_((P,S),(P,S))	>/=65
N2-HOG0001187_FOG0000307_n40	Other_PostSpeclike_(S,(S,(P,P)))	>/=45
N2-HOG0001292_FOG0000343_n3	PostSpec_((P,P),(S,S))	>/=55
N2-HOG0001293_FOG0000343_n17	Other_PostSpeclike_(S,(S,(P,P)))	>/=35
N2-HOG0001294_FOG0000343_n31	PreSpec_((P,S),(P,S))	>/=75
N2-HOG0001370_FOG0000366_n4	Other_PreSpeclike_(P,(S,(P,S)))	>/=25
N2-HOG0001421_FOG0000381_n7	Other_PreSpeclike_(S,(P,(P,S)))	>/=60
N2-HOG0001429_FOG0000384_n4	PostSpec_((P,P),(S,S))	100
N2-HOG0001436_FOG0000386_n27	Other_PostSpeclike_(P,(P,(S,S)))	>/=70
N2-HOG0001451_FOG0000391_n19	PostSpec_((P,P),(S,S))	>/=50
N2-HOG0001472_FOG0000398_n13	PreSpec_((P,S),(P,S))	>/=65
N2-HOG0001474_FOG0000398_n31	Other_PreSpeclike_(P,(S,(P,S)))	>/=80
N2-HOG0001519_FOG0000412_n31	PostSpec_((P,P),(S,S))	>/=95
N2-HOG0001550_FOG0000423_n16	PostSpec_((P,P),(S,S))	>/=70
N2-HOG0001561_FOG0000426_n28	Other_PreSpeclike_(P,(S,(P,S)))	>/=80
N2-HOG0001612_FOG0000447_n5	PostSpec_((P,P),(S,S))	>/=75
N2-HOG0001613_FOG0000447_n30	Other_PostSpeclike_(P,(P,(S,S)))	>/=50
N2-HOG0001645_FOG0000457_n17	PostSpec_((P,P),(S,S))	>/=90
N2-HOG0001658_FOG0000461_n18	PreSpec_((P,S),(P,S))	>/=95
N2-HOG0001730_FOG0000486_n19	Other_PreSpeclike_(S,(P,(P,S)))	>/=85
N2-HOG0001738_FOG0000489_n2	PostSpec_((P,P),(S,S))	>/=90
N2-HOG0001739_FOG0000489_n17	PostSpec_((P,P),(S,S))	>/=95
N2-HOG0001740_FOG0000489_n29	PostSpec_((P,P),(S,S))	>/=65
N2-HOG0001775_FOG0000501_n26	PreSpec_((P,S),(P,S))	>/=95
N2-HOG0001823_FOG0000523_n28	PostSpec_((P,P),(S,S))	>/=85
N2-HOG0001832_FOG0000526_n28	PostSpec_((P,P),(S,S))	>/=85
N2-HOG0001861_FOG0000538_n18	Other_PreSpeclike_(P,(S,(P,S)))	>/=65
N2-HOG0001884_FOG0000546_n2	Other_PostSpeclike_(P,(P,(S,S)))	>/=40
N2-HOG0001954_FOG0000574_n28	PreSpec_((P,S),(P,S))	>/=50
N2-HOG0001985_FOG0000585_n22	Other_PreSpeclike_(P,(S,(P,S)))	>/=65
N2-HOG0002003_FOG0000591_n25	Other_PreSpeclike_(S,(P,(P,S)))	>/=45
N2-HOG0002004_FOG0000592_n4	Other_PostSpeclike_(S,(S,(P,P)))	>/=50
N2-HOG0002021_FOG0000599_n19	Other_PreSpeclike_(P,(S,(P,S)))	>/=60
N2-HOG0002028_FOG0000601_n29	PostSpec_((P,P),(S,S))	>/=75
N2-HOG0002050_FOG0000611_n18	PreSpec_((P,S),(P,S))	>/=80
N2-HOG0002061_FOG0000614_n26	PreSpec_((P,S),(P,S))	>/=75
N2-HOG0002085_FOG0000622_n25	PreSpec_((P,S),(P,S))	>/=90
N2-HOG0002114_FOG0000634_n3	PostSpec_((P,P),(S,S))	>/=65
N2-HOG0002161_FOG0000652_n16	Other_PreSpeclike_(S,(P,(P,S)))	>/=50
N2-HOG0002171_FOG0000655_n25	Other_PreSpeclike_(P,(S,(P,S)))	>/=5
N2-HOG0002201_FOG0000664_n23	PreSpec_((P,S),(P,S))	>/=60
N2-HOG0002222_FOG0000672_n22	PostSpec_((P,P),(S,S))	>/=75
N2-HOG0002259_FOG0000690_n22	PreSpec_((P,S),(P,S))	>/=70
N2-HOG0002291_FOG0000701_n23	Other_PostSpeclike_(P,(P,(S,S)))	>/=70
N2-HOG0002307_FOG0000707_n16	PreSpec_((P,S),(P,S))	>/=85
N2-HOG0002358_FOG0000727_n2	PostSpec_((P,P),(S,S))	>/=90
N2-HOG0002359_FOG0000727_n23	PreSpec_((P,S),(P,S))	>/=90
N2-HOG0002367_FOG0000735_n16	PreSpec_((P,S),(P,S))	>/=65
N2-HOG0002412_FOG0000752_n6	Other_PostSpeclike_(P,(P,(S,S)))	>/=30
N2-HOG0002414_FOG0000752_n22	Other_PreSpeclike_(P,(S,(P,S)))	>/=40
N2-HOG0002455_FOG0000769_n3	PreSpec_((P,S),(P,S))	>/=90
N2-HOG0002465_FOG0000773_n11	Other_PreSpeclike_(P,(S,(P,S)))	>/=75
N2-HOG0002547_FOG0000807_n19	Other_PostSpeclike_(P,(P,(S,S)))	>/=45
N2-HOG0002581_FOG0000820_n3	PreSpec_((P,S),(P,S))	>/=90
N2-HOG0002582_FOG0000820_n15	PostSpec_((P,P),(S,S))	>/=45
N2-HOG0002633_FOG0000842_n23	Other_PostSpeclike_(S,(S,(P,P)))	>/=65
N2-HOG0002663_FOG0000857_n21	PreSpec_((P,S),(P,S))	>/=40
N2-HOG0002763_FOG0000902_n15	PostSpec_((P,P),(S,S))	>/=90
N2-HOG0002816_FOG0000928_n19	Other_PostSpeclike_(S,(S,(P,P)))	>/=40
N2-HOG0003029_FOG0001026_n3	Other_PostSpeclike_(S,(S,(P,P)))	>/=50
N2-HOG0003030_FOG0001026_n16	PostSpec_((P,P),(S,S))	>/=85
N2-HOG0003201_FOG0001105_n19	Other_PreSpeclike_(P,(S,(P,S)))	>/=60
N2-HOG0003203_FOG0001106_n3	PostSpec_((P,P),(S,S))	>/=35
N2-HOG0003231_FOG0001120_n15	Other_PostSpeclike_(S,(S,(P,P)))	>/=55
N2-HOG0003328_FOG0001169_n23	Other_PostSpeclike_(P,(P,(S,S)))	>/=50
N2-HOG0003351_FOG0001180_n19	PreSpec_((P,S),(P,S))	100
N2-HOG0003362_FOG0001185_n10	PreSpec_((P,S),(P,S))	>/=95
N2-HOG0003438_FOG0001223_n4	Other_PostSpeclike_(P,(P,(S,S)))	>/=65
N2-HOG0003455_FOG0001231_n18	Other_PreSpeclike_(P,(S,(P,S)))	>/=50
N2-HOG0003499_FOG0001252_n14	Other_PreSpeclike_(S,(P,(P,S)))	>/=75
N2-HOG0003631_FOG0001318_n11	Other_PreSpeclike_(S,(P,(P,S)))	>/=40
N2-HOG0003632_FOG0001318_n19	Other_PreSpeclike_(S,(P,(P,S)))	>/=65
N2-HOG0003706_FOG0001355_n2	PostSpec_((P,P),(S,S))	>/=75
N2-HOG0003791_FOG0001398_n2	PostSpec_((P,P),(S,S))	>/=95
N2-HOG0003792_FOG0001398_n14	PostSpec_((P,P),(S,S))	>/=75
N2-HOG0003875_FOG0001440_n2	Other_PreSpeclike_(S,(P,(P,S)))	>/=40
N2-HOG0003876_FOG0001440_n15	PostSpec_((P,P),(S,S))	>/=65
N2-HOG0003923_FOG0001463_n3	Other_PostSpeclike_(P,(P,(S,S)))	>/=80
N2-HOG0003924_FOG0001463_n16	Other_PreSpeclike_(P,(S,(P,S)))	>/=70
N2-HOG0003939_FOG0001469_n13	Other_PostSpeclike_(P,(P,(S,S)))	>/=60
N2-HOG0003953_FOG0001476_n3	PostSpec_((P,P),(S,S))	>/=95
N2-HOG0003954_FOG0001476_n15	PreSpec_((P,S),(P,S))	>/=35
N2-HOG0003961_FOG0001480_n2	Other_PreSpeclike_(P,(S,(P,S)))	>/=55
N2-HOG0003978_FOG0001485_n14	PreSpec_((P,S),(P,S))	>/=85
N2-HOG0004147_FOG0001573_n3	Other_PostSpeclike_(S,(S,(P,P)))	>/=80
N2-HOG0004175_FOG0001586_n15	PostSpec_((P,P),(S,S))	>/=85
N2-HOG0004197_FOG0001597_n2	PostSpec_((P,P),(S,S))	>/=60
N2-HOG0004198_FOG0001597_n14	PostSpec_((P,P),(S,S))	>/=95
N2-HOG0004216_FOG0001606_n2	PostSpec_((P,P),(S,S))	>/=90
N2-HOG0004217_FOG0001606_n14	PostSpec_((P,P),(S,S))	>/=70
N2-HOG0004219_FOG0001607_n15	PostSpec_((P,P),(S,S))	>/=90
N2-HOG0004228_FOG0001612_n11	Other_PostSpeclike_(P,(P,(S,S)))	>/=65
N2-HOG0004231_FOG0001614_n3	Other_PreSpeclike_(P,(S,(P,S)))	>/=55
N2-HOG0004232_FOG0001614_n16	Other_PostSpeclike_(S,(S,(P,P)))	>/=90
N2-HOG0004234_FOG0001615_n14	Other_PreSpeclike_(S,(P,(P,S)))	>/=75
N2-HOG0004255_FOG0001626_n13	PostSpec_((P,P),(S,S))	>/=90
N2-HOG0004291_FOG0001644_n17	PostSpec_((P,P),(S,S))	>/=70
N2-HOG0004298_FOG0001648_n3	PostSpec_((P,P),(S,S))	>/=80
N2-HOG0004318_FOG0001658_n3	Other_PreSpeclike_(S,(P,(P,S)))	>/=35
N2-HOG0004329_FOG0001663_n4	Other_PostSpeclike_(P,(P,(S,S)))	>/=60
N2-HOG0004330_FOG0001663_n18	PostSpec_((P,P),(S,S))	>/=80
N2-HOG0004340_FOG0001668_n20	PreSpec_((P,S),(P,S))	>/=55
N2-HOG0004346_FOG0001671_n4	PostSpec_((P,P),(S,S))	>/=80
N2-HOG0004352_FOG0001673_n14	PostSpec_((P,P),(S,S))	>/=75
N2-HOG0004355_FOG0001675_n3	PostSpec_((P,P),(S,S))	>/=30
N2-HOG0004356_FOG0001675_n16	Other_PostSpeclike_(P,(P,(S,S)))	>/=40
N2-HOG0004363_FOG0001679_n3	PostSpec_((P,P),(S,S))	>/=75
N2-HOG0004364_FOG0001679_n14	Other_PostSpeclike_(P,(P,(S,S)))	>/=40
N2-HOG0004415_FOG0001703_n9	PreSpec_((P,S),(P,S))	>/=50
N2-HOG0004456_FOG0001721_n13	Other_PostSpeclike_(S,(S,(P,P)))	>/=45
N2-HOG0004459_FOG0001723_n14	PostSpec_((P,P),(S,S))	>/=80
N2-HOG0004461_FOG0001724_n11	PostSpec_((P,P),(S,S))	>/=85
N2-HOG0004473_FOG0001730_n4	PreSpec_((P,S),(P,S))	>/=80
N2-HOG0004474_FOG0001730_n15	Other_PreSpeclike_(S,(P,(P,S)))	>/=55
N2-HOG0004515_FOG0001756_n13	PostSpec_((P,P),(S,S))	>/=85
N2-HOG0004517_FOG0001757_n13	PostSpec_((P,P),(S,S))	>/=60
N2-HOG0004532_FOG0001764_n15	PreSpec_((P,S),(P,S))	>/=90
N2-HOG0004582_FOG0001788_n19	PostSpec_((P,P),(S,S))	>/=65
N2-HOG0004602_FOG0001798_n14	PostSpec_((P,P),(S,S))	>/=45
N2-HOG0004686_FOG0001841_n2	PostSpec_((P,P),(S,S))	>/=50
N2-HOG0004687_FOG0001841_n13	Other_PostSpeclike_(P,(P,(S,S)))	>/=5
N2-HOG0004714_FOG0001855_n3	Other_PostSpeclike_(S,(S,(P,P)))	>/=30
N2-HOG0004721_FOG0001858_n12	PreSpec_((P,S),(P,S))	>/=65
N2-HOG0004794_FOG0001893_n13	PreSpec_((P,S),(P,S))	>/=65
N2-HOG0004795_FOG0001894_n3	Other_PreSpeclike_(S,(P,(P,S)))	>/=40
N2-HOG0004796_FOG0001894_n13	PreSpec_((P,S),(P,S))	>/=55
N2-HOG0004886_FOG0001936_n3	Other_PreSpeclike_(P,(S,(P,S)))	>/=80
N2-HOG0004927_FOG0001957_n3	PostSpec_((P,P),(S,S))	>/=70
N2-HOG0004940_FOG0001963_n16	PostSpec_((P,P),(S,S))	>/=70
N2-HOG0004955_FOG0001971_n3	Other_PreSpeclike_(P,(S,(P,S)))	>/=60
N2-HOG0004956_FOG0001971_n14	Other_PostSpeclike_(S,(S,(P,P)))	>/=30
N2-HOG0004958_FOG0001972_n14	PostSpec_((P,P),(S,S))	>/=85
N2-HOG0004976_FOG0001982_n2	Other_PreSpeclike_(P,(S,(P,S)))	>/=55
N2-HOG0004988_FOG0001987_n14	PreSpec_((P,S),(P,S))	>/=95
N2-HOG0004991_FOG0001989_n3	PostSpec_((P,P),(S,S))	>/=95
N2-HOG0004992_FOG0001989_n17	Other_PostSpeclike_(S,(S,(P,P)))	>/=70
N2-HOG0005030_FOG0002008_n14	Other_PostSpeclike_(S,(S,(P,P)))	>/=35
N2-HOG0005066_FOG0002029_n2	PreSpec_((P,S),(P,S))	>/=55
N2-HOG0005095_FOG0002043_n3	Other_PreSpeclike_(P,(S,(P,S)))	>/=0
N2-HOG0005134_FOG0002062_n3	Other_PreSpeclike_(P,(S,(P,S)))	>/=55
N2-HOG0005144_FOG0002067_n13	Other_PostSpeclike_(P,(P,(S,S)))	>/=50
N2-HOG0005145_FOG0002068_n3	Other_PostSpeclike_(S,(S,(P,P)))	>/=80
N2-HOG0005226_FOG0002113_n3	PostSpec_((P,P),(S,S))	>/=45
N2-HOG0005247_FOG0002123_n3	PostSpec_((P,P),(S,S))	>/=85
N2-HOG0005304_FOG0002151_n16	PreSpec_((P,S),(P,S))	>/=95
N2-HOG0005306_FOG0002152_n10	PreSpec_((P,S),(P,S))	>/=85
N2-HOG0005341_FOG0002170_n12	Other_PostSpeclike_(S,(S,(P,P)))	100
N2-HOG0005347_FOG0002172_n14	Other_PostSpeclike_(P,(P,(S,S)))	>/=65
N2-HOG0005374_FOG0002186_n3	PostSpec_((P,P),(S,S))	>/=80
N2-HOG0005393_FOG0002196_n1	Other_PostSpeclike_(S,(S,(P,P)))	>/=50
N2-HOG0005394_FOG0002196_n14	PostSpec_((P,P),(S,S))	>/=85
N2-HOG0005398_FOG0002198_n3	PostSpec_((P,P),(S,S))	>/=85
N2-HOG0005399_FOG0002198_n14	PostSpec_((P,P),(S,S))	>/=40
N2-HOG0005431_FOG0002215_n5	PostSpec_((P,P),(S,S))	100
N2-HOG0005533_FOG0002272_n11	PostSpec_((P,P),(S,S))	>/=75
N2-HOG0005558_FOG0002282_n15	Other_PostSpeclike_(S,(S,(P,P)))	>/=35
N2-HOG0005582_FOG0002294_n11	PostSpec_((P,P),(S,S))	>/=85
N2-HOG0005606_FOG0002306_n3	Other_PreSpeclike_(S,(P,(P,S)))	>/=35
N2-HOG0005633_FOG0002318_n13	PostSpec_((P,P),(S,S))	>/=50
N2-HOG0005639_FOG0002321_n5	Other_PreSpeclike_(S,(P,(P,S)))	>/=60
N2-HOG0005671_FOG0002335_n2	PostSpec_((P,P),(S,S))	>/=90
N2-HOG0005672_FOG0002335_n12	Other_PreSpeclike_(S,(P,(P,S)))	>/=70
N2-HOG0005717_FOG0002359_n9	PreSpec_((P,S),(P,S))	>/=95
N2-HOG0005759_FOG0002380_n11	Other_PostSpeclike_(P,(P,(S,S)))	>/=90
N2-HOG0005761_FOG0002381_n11	Other_PostSpeclike_(P,(P,(S,S)))	>/=80
N2-HOG0005787_FOG0002395_n7	PostSpec_((P,P),(S,S))	>/=60
N2-HOG0005817_FOG0002417_n15	Other_PreSpeclike_(P,(S,(P,S)))	>/=60
N2-HOG0005829_FOG0002423_n3	Other_PostSpeclike_(P,(P,(S,S)))	>/=40
N2-HOG0005839_FOG0002426_n14	PostSpec_((P,P),(S,S))	>/=80
N2-HOG0005850_FOG0002431_n3	PostSpec_((P,P),(S,S))	>/=85
N2-HOG0005855_FOG0002433_n10	PostSpec_((P,P),(S,S))	>/=55
N2-HOG0005857_FOG0002434_n10	PostSpec_((P,P),(S,S))	>/=70
N2-HOG0005880_FOG0002445_n11	PreSpec_((P,S),(P,S))	>/=75
N2-HOG0005888_FOG0002450_n12	PreSpec_((P,S),(P,S))	>/=90
N2-HOG0005893_FOG0002453_n10	PreSpec_((P,S),(P,S))	>/=75
N2-HOG0005904_FOG0002458_n12	PostSpec_((P,P),(S,S))	>/=65
N2-HOG0005910_FOG0002461_n3	Other_PostSpeclike_(P,(P,(S,S)))	>/=70
N2-HOG0005934_FOG0002473_n12	Other_PreSpeclike_(P,(S,(P,S)))	>/=45
N2-HOG0005947_FOG0002479_n11	Other_PostSpeclike_(P,(P,(S,S)))	>/=50
N2-HOG0005948_FOG0002480_n3	Other_PostSpeclike_(P,(P,(S,S)))	>/=15
N2-HOG0005986_FOG0002498_n3	Other_PostSpeclike_(P,(P,(S,S)))	>/=55
N2-HOG0006021_FOG0002516_n10	Other_PostSpeclike_(S,(S,(P,P)))	>/=50
N2-HOG0006085_FOG0002555_n9	PostSpec_((P,P),(S,S))	>/=65
N2-HOG0006091_FOG0002558_n11	PostSpec_((P,P),(S,S))	>/=55
N2-HOG0006149_FOG0002587_n3	PostSpec_((P,P),(S,S))	>/=95
N2-HOG0006151_FOG0002588_n2	PostSpec_((P,P),(S,S))	>/=90
N2-HOG0006178_FOG0002603_n3	PostSpec_((P,P),(S,S))	>/=85
N2-HOG0006180_FOG0002603_n13	PostSpec_((P,P),(S,S))	>/=95
N2-HOG0006190_FOG0002608_n5	Other_PreSpeclike_(S,(P,(P,S)))	>/=5
N2-HOG0006191_FOG0002608_n11	Other_PostSpeclike_(P,(P,(S,S)))	>/=25
N2-HOG0006194_FOG0002610_n2	Other_PostSpeclike_(S,(S,(P,P)))	>/=40
N2-HOG0006197_FOG0002611_n13	Other_PreSpeclike_(P,(S,(P,S)))	>/=65
N2-HOG0006204_FOG0002614_n11	PostSpec_((P,P),(S,S))	>/=75
N2-HOG0006209_FOG0002617_n13	Other_PostSpeclike_(P,(P,(S,S)))	>/=35
N2-HOG0006246_FOG0002638_n3	Other_PreSpeclike_(S,(P,(P,S)))	>/=35
N2-HOG0006252_FOG0002640_n8	PostSpec_((P,P),(S,S))	>/=45
N2-HOG0006314_FOG0002679_n8	PostSpec_((P,P),(S,S))	>/=45
N2-HOG0006426_FOG0002738_n2	Other_PreSpeclike_(P,(S,(P,S)))	>/=65
N2-HOG0006456_FOG0002755_n5	PostSpec_((P,P),(S,S))	>/=95
N2-HOG0006569_FOG0002837_n3	PostSpec_((P,P),(S,S))	>/=50
N2-HOG0006577_FOG0002841_n4	PreSpec_((P,S),(P,S))	>/=65
N2-HOG0006599_FOG0002858_n3	PostSpec_((P,P),(S,S))	>/=85
N2-HOG0006674_FOG0002906_n5	Other_PostSpeclike_(P,(P,(S,S)))	>/=60
N2-HOG0006779_FOG0002977_n3	PreSpec_((P,S),(P,S))	>/=70
N2-HOG0006798_FOG0002989_n6	PreSpec_((P,S),(P,S))	>/=90
N2-HOG0006817_FOG0003000_n3	Other_PostSpeclike_(P,(P,(S,S)))	>/=70
N2-HOG0006873_FOG0003037_n9	PostSpec_((P,P),(S,S))	>/=80
N2-HOG0006889_FOG0003047_n9	PostSpec_((P,P),(S,S))	>/=80
N2-HOG0006894_FOG0003050_n8	Other_PreSpeclike_(S,(P,(P,S)))	>/=90
N2-HOG0006909_FOG0003062_n2	Other_PostSpeclike_(P,(P,(S,S)))	>/=30
N2-HOG0006935_FOG0003080_n3	PostSpec_((P,P),(S,S))	>/=75
N2-HOG0006949_FOG0003090_n11	PreSpec_((P,S),(P,S))	>/=70
N2-HOG0007014_FOG0003128_n3	Other_PreSpeclike_(P,(S,(P,S)))	>/=55
N2-HOG0007067_FOG0003166_n8	PostSpec_((P,P),(S,S))	>/=90
N2-HOG0007152_FOG0003232_n4	Other_PreSpeclike_(S,(P,(P,S)))	>/=50
N2-HOG0007176_FOG0003250_n9	PostSpec_((P,P),(S,S))	>/=60
N2-HOG0007209_FOG0003280_n6	Other_PostSpeclike_(P,(P,(S,S)))	>/=75
N2-HOG0007311_FOG0003364_n7	PostSpec_((P,P),(S,S))	>/=95
N2-HOG0007485_FOG0003503_n2	PostSpec_((P,P),(S,S))	>/=60
N2-HOG0007723_FOG0003701_n5	Other_PostSpeclike_(P,(P,(S,S)))	>/=70
N2-HOG0007881_FOG0003848_n4	PostSpec_((P,P),(S,S))	>/=85
N2-HOG0008129_FOG0004064_n5	PostSpec_((P,P),(S,S))	>/=85
N2-HOG0008166_FOG0004099_n5	PostSpec_((P,P),(S,S))	>/=45
N2-HOG0010935_FOG0006768_n2	Other_PostSpeclike_(P,(P,(S,S)))	>/=70
N2-HOG0013207_FOG0009000_n4	PostSpec_((P,P),(S,S))	>/=65
N4-HOG0000446_FOG0000071_n18	PreSpec_((P,S),(P,S))	>/=85
N4-HOG0000447_FOG0000071_n26	Other_PreSpeclike_(P,(S,(P,S)))	>/=50
N4-HOG0000799_FOG0000165_n40	Other_PostSpeclike_(S,(S,(P,P)))	>/=70
N4-HOG0001006_FOG0000231_n37	PreSpec_((P,S),(P,S))	>/=70
N4-HOG0001125_FOG0000266_n7	PostSpec_((P,P),(S,S))	>/=80
N4-HOG0001126_FOG0000266_n15	PostSpec_((P,P),(S,S))	>/=50
N4-HOG0001173_FOG0000279_n20	PreSpec_((P,S),(P,S))	>/=65
N4-HOG0001180_FOG0000280_n40	PostSpec_((P,P),(S,S))	>/=80
N4-HOG0001497_FOG0000383_n23	PostSpec_((P,P),(S,S))	>/=90
N4-HOG0001501_FOG0000384_n25	PostSpec_((P,P),(S,S))	100
N4-HOG0001502_FOG0000384_n33	PostSpec_((P,P),(S,S))	>/=95
N4-HOG0001540_FOG0000396_n35	Other_PostSpeclike_(S,(S,(P,P)))	>/=45
N4-HOG0001685_FOG0000448_n35	Other_PostSpeclike_(P,(P,(S,S)))	>/=75
N4-HOG0001824_FOG0000495_n33	PostSpec_((P,P),(S,S))	>/=75
N4-HOG0001868_FOG0000519_n26	PreSpec_((P,S),(P,S))	>/=90
N4-HOG0001967_FOG0000553_n18	Other_PreSpeclike_(P,(S,(P,S)))	>/=45
N4-HOG0001976_FOG0000557_n15	Other_PreSpeclike_(S,(P,(P,S)))	>/=70
N4-HOG0002052_FOG0000584_n14	Other_PreSpeclike_(S,(P,(P,S)))	>/=70
N4-HOG0002171_FOG0000627_n18	PreSpec_((P,S),(P,S))	>/=75
N4-HOG0002474_FOG0000749_n27	PreSpec_((P,S),(P,S))	>/=25
N4-HOG0002814_FOG0000901_n4	PostSpec_((P,P),(S,S))	>/=60
N4-HOG0002815_FOG0000901_n12	PostSpec_((P,P),(S,S))	>/=60
N4-HOG0003328_FOG0001150_n7	Other_PostSpeclike_(P,(P,(S,S)))	>/=90
N4-HOG0004718_FOG0001845_n4	PreSpec_((P,S),(P,S))	>/=45
N4-HOG0004991_FOG0001974_n18	Other_PostSpeclike_(P,(P,(S,S)))	>/=65
N4-HOG0005508_FOG0002239_n6	PostSpec_((P,P),(S,S))	>/=90
N4-HOG0005509_FOG0002239_n14	PostSpec_((P,P),(S,S))	>/=75
N4-HOG0005664_FOG0002324_n6	PreSpec_((P,S),(P,S))	>/=55
N4-HOG0005665_FOG0002324_n11	PostSpec_((P,P),(S,S))	>/=65
N4-HOG0005727_FOG0002356_n7	Other_PostSpeclike_(P,(P,(S,S)))	>/=55
N4-HOG0005767_FOG0002377_n7	Other_PreSpeclike_(S,(P,(P,S)))	>/=80
N4-HOG0005791_FOG0002390_n15	Other_PreSpeclike_(P,(S,(P,S)))	>/=45
N4-HOG0005821_FOG0002414_n11	PreSpec_((P,S),(P,S))	>/=80
N4-HOG0006099_FOG0002565_n6	Other_PreSpeclike_(P,(S,(P,S)))	>/=30
N4-HOG0006165_FOG0002600_n13	Other_PostSpeclike_(P,(P,(S,S)))	>/=55
N4-HOG0006283_FOG0002677_n5	Other_PreSpeclike_(P,(S,(P,S)))	>/=55
N4-HOG0006382_FOG0002735_n5	PostSpec_((P,P),(S,S))	>/=70
N4-HOG0006433_FOG0002765_n10	PreSpec_((P,S),(P,S))	>/=85
N4-HOG0006507_FOG0002827_n11	Other_PostSpeclike_(S,(S,(P,P)))	>/=40
N4-HOG0006556_FOG0002861_n8	Other_PostSpeclike_(P,(P,(S,S)))	>/=40
N4-HOG0006569_FOG0002868_n4	Other_PostSpeclike_(P,(P,(S,S)))	>/=55
N4-HOG0006605_FOG0002890_n9	Other_PreSpeclike_(P,(S,(P,S)))	>/=0
N4-HOG0006634_FOG0002909_n10	PreSpec_((P,S),(P,S))	>/=50
N4-HOG0006664_FOG0002931_n5	PostSpec_((P,P),(S,S))	>/=75
N4-HOG0006678_FOG0002941_n5	Other_PostSpeclike_(S,(S,(P,P)))	>/=40
N4-HOG0006738_FOG0002986_n7	PreSpec_((P,S),(P,S))	>/=80
N4-HOG0007240_FOG0003389_n6	PreSpec_((P,S),(P,S))	>/=40
N4-HOG0007259_FOG0003404_n10	PostSpec_((P,P),(S,S))	>/=90
N4-HOG0007873_FOG0003960_n9	Other_PreSpeclike_(S,(P,(P,S)))	>/=0
N4-HOG0007907_FOG0003992_n6	Other_PreSpeclike_(P,(S,(P,S)))	>/=60
N4-HOG0008139_FOG0004210_n2	PreSpec_((P,S),(P,S))	>/=95
N6-HOG0000256_FOG0000029_n115	PreSpec_((P,S),(P,S))	>/=80
N6-HOG0000678_FOG0000131_n9	Other_PostSpeclike_(P,(P,(S,S)))	>/=65
N6-HOG0001064_FOG0000243_n22	PostSpec_((P,P),(S,S))	>/=90
N6-HOG0001290_FOG0000307_n22	PostSpec_((P,P),(S,S))	>/=70
N6-HOG0001378_FOG0000336_n13	PostSpec_((P,P),(S,S))	>/=35
N6-HOG0002033_FOG0000565_n31	PostSpec_((P,P),(S,S))	>/=55
N6-HOG0002054_FOG0000572_n26	PostSpec_((P,P),(S,S))	>/=70
N6-HOG0002209_FOG0000626_n4	PostSpec_((P,P),(S,S))	>/=70
N6-HOG0004151_FOG0001530_n19	PreSpec_((P,S),(P,S))	>/=85
N6-HOG0004473_FOG0001693_n12	PostSpec_((P,P),(S,S))	>/=55
N6-HOG0005526_FOG0002228_n6	PostSpec_((P,P),(S,S))	>/=60
N6-HOG0005729_FOG0002338_n7	PostSpec_((P,P),(S,S))	>/=55
N6-HOG0005930_FOG0002447_n7	PreSpec_((P,S),(P,S))	>/=55
N6-HOG0006159_FOG0002571_n3	PostSpec_((P,P),(S,S))	>/=40
N6-HOG0006310_FOG0002655_n3	PostSpec_((P,P),(S,S))	>/=60
N6-HOG0006348_FOG0002685_n13	PostSpec_((P,P),(S,S))	>/=85
N6-HOG0006633_FOG0002875_n10	PreSpec_((P,S),(P,S))	>/=65
N6-HOG0006758_FOG0002961_n12	Other_PostSpeclike_(S,(S,(P,P)))	>/=55
N6-HOG0006766_FOG0002967_n11	PostSpec_((P,P),(S,S))	>/=45
N6-HOG0006819_FOG0003005_n3	PreSpec_((P,S),(P,S))	>/=80
N6-HOG0006909_FOG0003074_n7	Other_PostSpeclike_(P,(P,(S,S)))	>/=65
N6-HOG0007110_FOG0003227_n9	PreSpec_((P,S),(P,S))	>/=85
N6-HOG0007598_FOG0003649_n7	Other_PostSpeclike_(S,(S,(P,P)))	>/=45
N6-HOG0007734_FOG0003774_n10	Other_PreSpeclike_(P,(S,(P,S)))	>/=30
N6-HOG0008420_FOG0004413_n7	Other_PostSpeclike_(P,(P,(S,S)))	>/=55
N6-HOG0009158_FOG0005135_n11	PreSpec_((P,S),(P,S))	>/=70
N6-HOG0009912_FOG0005865_n9	PreSpec_((P,S),(P,S))	>/=80
NO-HOG0000117_FOG0000013_n75	PreSpec_((P,S),(P,S))	>/=95
NO-HOG0000280_FOG0000058_n89	PostSpec_((P,P),(S,S))	>/=55
NO-HOG0000290_FOG0000063_n11	Other_PostSpeclike_(P,(P,(S,S)))	>/=95
NO-HOG0000306_FOG0000071_n49	PreSpec_((P,S),(P,S))	>/=90
NO-HOG0000355_FOG0000089_n11	PostSpec_((P,P),(S,S))	>/=95
NO-HOG0000358_FOG0000089_n25	PreSpec_((P,S),(P,S))	100
NO-HOG0000360_FOG0000089_n56	PostSpec_((P,P),(S,S))	>/=95
NO-HOG0000377_FOG0000094_n18	PostSpec_((P,P),(S,S))	>/=90
NO-HOG0000401_FOG0000100_n61	PostSpec_((P,P),(S,S))	>/=75
NO-HOG0000421_FOG0000111_n16	PostSpec_((P,P),(S,S))	>/=65
NO-HOG0000432_FOG0000118_n1	PostSpec_((P,P),(S,S))	>/=70
NO-HOG0000433_FOG0000118_n18	Other_PostSpeclike_(P,(P,(S,S)))	>/=75
NO-HOG0000436_FOG0000118_n53	Other_PreSpeclike_(P,(S,(P,S)))	>/=75
NO-HOG0000437_FOG0000119_n2	PostSpec_((P,P),(S,S))	>/=70
NO-HOG0000438_FOG0000119_n18	PreSpec_((P,S),(P,S))	>/=80
NO-HOG0000439_FOG0000119_n31	PreSpec_((P,S),(P,S))	>/=65
NO-HOG0000440_FOG0000119_n45	PostSpec_((P,P),(S,S))	>/=90
NO-HOG0000441_FOG0000119_n56	Other_PostSpeclike_(P,(P,(S,S)))	>/=65
NO-HOG0000448_FOG0000124_n1	PostSpec_((P,P),(S,S))	>/=90
NO-HOG0000450_FOG0000124_n37	Other_PostSpeclike_(P,(P,(S,S)))	>/=80
NO-HOG0000453_FOG0000125_n19	Other_PostSpeclike_(S,(S,(P,P)))	>/=60
NO-HOG0000468_FOG0000132_n34	PreSpec_((P,S),(P,S))	100
NO-HOG0000469_FOG0000132_n48	PreSpec_((P,S),(P,S))	>/=95
NO-HOG0000472_FOG0000135_n1	PreSpec_((P,S),(P,S))	>/=40
NO-HOG0000473_FOG0000135_n20	PostSpec_((P,P),(S,S))	>/=60
NO-HOG0000474_FOG0000135_n36	Other_PostSpeclike_(S,(S,(P,P)))	>/=25
NO-HOG0000475_FOG0000135_n49	PostSpec_((P,P),(S,S))	>/=90
NO-HOG0000489_FOG0000142_n1	PostSpec_((P,P),(S,S))	>/=80
NO-HOG0000490_FOG0000142_n18	PostSpec_((P,P),(S,S))	>/=55
NO-HOG0000491_FOG0000142_n32	PostSpec_((P,P),(S,S))	>/=90
NO-HOG0000492_FOG0000142_n47	PreSpec_((P,S),(P,S))	>/=95
NO-HOG0000503_FOG0000147_n1	Other_PostSpeclike_(P,(P,(S,S)))	>/=60
NO-HOG0000507_FOG0000148_n1	PostSpec_((P,P),(S,S))	>/=50
NO-HOG0000508_FOG0000148_n16	PreSpec_((P,S),(P,S))	>/=90
NO-HOG0000510_FOG0000148_n45	PostSpec_((P,P),(S,S))	>/=85
NO-HOG0000511_FOG0000149_n1	Other_PostSpeclike_(P,(P,(S,S)))	>/=65
NO-HOG0000513_FOG0000149_n30	Other_PostSpeclike_(S,(S,(P,P)))	>/=75
NO-HOG0000515_FOG0000150_n1	PostSpec_((P,P),(S,S))	>/=95
NO-HOG0000526_FOG0000152_n1	Other_PostSpeclike_(S,(S,(P,P)))	>/=25
NO-HOG0000528_FOG0000152_n32	PreSpec_((P,S),(P,S))	>/=90
NO-HOG0000529_FOG0000152_n45	Other_PostSpeclike_(S,(S,(P,P)))	>/=45
NO-HOG0000533_FOG0000154_n16	PreSpec_((P,S),(P,S))	>/=95
NO-HOG0000534_FOG0000154_n32	PostSpec_((P,P),(S,S))	100
NO-HOG0000537_FOG0000155_n18	Other_PostSpeclike_(S,(S,(P,P)))	>/=55
NO-HOG0000538_FOG0000155_n34	PostSpec_((P,P),(S,S))	>/=95
NO-HOG0000539_FOG0000155_n48	PostSpec_((P,P),(S,S))	>/=75
NO-HOG0000540_FOG0000156_n1	PostSpec_((P,P),(S,S))	>/=85
NO-HOG0000542_FOG0000156_n29	PostSpec_((P,P),(S,S))	>/=40
NO-HOG0000549_FOG0000158_n13	Other_PreSpeclike_(P,(S,(P,S)))	>/=70
NO-HOG0000553_FOG0000160_n1	PostSpec_((P,P),(S,S))	>/=90
NO-HOG0000557_FOG0000161_n17	PostSpec_((P,P),(S,S))	>/=90
NO-HOG0000558_FOG0000161_n33	PreSpec_((P,S),(P,S))	>/=95
NO-HOG0000559_FOG0000161_n45	PostSpec_((P,P),(S,S))	>/=50
NO-HOG0000561_FOG0000162_n26	Other_PostSpeclike_(S,(S,(P,P)))	>/=75
NO-HOG0000565_FOG0000163_n30	PostSpec_((P,P),(S,S))	>/=85
NO-HOG0000567_FOG0000164_n1	Other_PostSpeclike_(S,(S,(P,P)))	>/=65
NO-HOG0000568_FOG0000164_n16	PostSpec_((P,P),(S,S))	>/=95
NO-HOG0000573_FOG0000167_n1	Other_PostSpeclike_(S,(S,(P,P)))	>/=75
NO-HOG0000576_FOG0000167_n43	Other_PostSpeclike_(S,(S,(P,P)))	>/=70
NO-HOG0000577_FOG0000168_n1	PreSpec_((P,S),(P,S))	100
NO-HOG0000586_FOG0000170_n16	Other_PreSpeclike_(S,(P,(P,S)))	>/=45
NO-HOG0000593_FOG0000175_n1	Other_PostSpeclike_(P,(P,(S,S)))	>/=65
NO-HOG0000597_FOG0000176_n1	Other_PreSpeclike_(S,(P,(P,S)))	>/=65
NO-HOG0000599_FOG0000176_n32	Other_PostSpeclike_(P,(P,(S,S)))	>/=80
NO-HOG0000603_FOG0000178_n1	Other_PreSpeclike_(P,(S,(P,S)))	>/=60
NO-HOG0000605_FOG0000178_n30	Other_PreSpeclike_(S,(P,(P,S)))	>/=60
NO-HOG0000612_FOG0000180_n0	PreSpec_((P,S),(P,S))	100
NO-HOG0000614_FOG0000181_n15	PreSpec_((P,S),(P,S))	>/=95
NO-HOG0000615_FOG0000181_n29	PreSpec_((P,S),(P,S))	>/=60
NO-HOG0000623_FOG0000183_n35	Other_PostSpeclike_(S,(S,(P,P)))	>/=55
NO-HOG0000630_FOG0000185_n30	PreSpec_((P,S),(P,S))	>/=65
NO-HOG0000631_FOG0000185_n42	PostSpec_((P,P),(S,S))	>/=75
NO-HOG0000632_FOG0000186_n2	PostSpec_((P,P),(S,S))	>/=75
NO-HOG0000634_FOG0000186_n29	Other_PreSpeclike_(S,(P,(P,S)))	>/=80
NO-HOG0000638_FOG0000187_n27	PostSpec_((P,P),(S,S))	>/=30
NO-HOG0000640_FOG0000188_n1	Other_PostSpeclike_(S,(S,(P,P)))	>/=45
NO-HOG0000641_FOG0000188_n18	PostSpec_((P,P),(S,S))	>/=75
NO-HOG0000642_FOG0000188_n32	Other_PostSpeclike_(S,(S,(P,P)))	>/=50
NO-HOG0000648_FOG0000190_n1	Other_PreSpeclike_(S,(P,(P,S)))	>/=55
NO-HOG0000652_FOG0000191_n1	PostSpec_((P,P),(S,S))	>/=40
NO-HOG0000660_FOG0000194_n32	PostSpec_((P,P),(S,S))	>/=85
NO-HOG0000665_FOG0000196_n26	PreSpec_((P,S),(P,S))	>/=90
NO-HOG0000673_FOG0000198_n25	Other_PostSpeclike_(P,(P,(S,S)))	>/=40
NO-HOG0000675_FOG0000199_n1	PostSpec_((P,P),(S,S))	>/=95
NO-HOG0000676_FOG0000199_n16	PreSpec_((P,S),(P,S))	100
NO-HOG0000681_FOG0000201_n26	PreSpec_((P,S),(P,S))	>/=50
NO-HOG0000682_FOG0000201_n40	PreSpec_((P,S),(P,S))	>/=95
NO-HOG0000692_FOG0000205_n1	Other_PostSpeclike_(S,(S,(P,P)))	>/=95
NO-HOG0000707_FOG0000209_n42	Other_PostSpeclike_(P,(P,(S,S)))	>/=40
NO-HOG0000717_FOG0000216_n2	PostSpec_((P,P),(S,S))	>/=90
NO-HOG0000721_FOG0000217_n1	PostSpec_((P,P),(S,S))	>/=90
NO-HOG0000723_FOG0000217_n36	PostSpec_((P,P),(S,S))	>/=70
NO-HOG0000726_FOG0000219_n18	PostSpec_((P,P),(S,S))	100
NO-HOG0000731_FOG0000221_n15	Other_PostSpeclike_(P,(P,(S,S)))	>/=40
NO-HOG0000733_FOG0000222_n2	PostSpec_((P,P),(S,S))	>/=50
NO-HOG0000739_FOG0000225_n1	Other_PostSpeclike_(S,(S,(P,P)))	>/=35
NO-HOG0000740_FOG0000225_n16	PostSpec_((P,P),(S,S))	>/=90
NO-HOG0000744_FOG0000226_n36	PostSpec_((P,P),(S,S))	>/=45
NO-HOG0000745_FOG0000227_n2	Other_PreSpeclike_(P,(S,(P,S)))	>/=0
NO-HOG0000753_FOG0000230_n29	PreSpec_((P,S),(P,S))	>/=40
NO-HOG0000754_FOG0000230_n38	Other_PreSpeclike_(P,(S,(P,S)))	>/=40
NO-HOG0000759_FOG0000233_n1	PreSpec_((P,S),(P,S))	>/=75
NO-HOG0000761_FOG0000234_n1	Other_PreSpeclike_(S,(P,(P,S)))	>/=55
NO-HOG0000774_FOG0000238_n1	Other_PreSpeclike_(P,(S,(P,S)))	>/=0
NO-HOG0000786_FOG0000242_n12	PostSpec_((P,P),(S,S))	>/=75
NO-HOG0000788_FOG0000242_n28	PostSpec_((P,P),(S,S))	>/=95
NO-HOG0000790_FOG0000243_n1	PostSpec_((P,P),(S,S))	>/=85
NO-HOG0000793_FOG0000243_n36	Other_PostSpeclike_(P,(P,(S,S)))	>/=55
NO-HOG0000804_FOG0000247_n1	PreSpec_((P,S),(P,S))	>/=75
NO-HOG0000805_FOG0000247_n16	PreSpec_((P,S),(P,S))	>/=90
NO-HOG0000812_FOG0000250_n1	PostSpec_((P,P),(S,S))	>/=60
NO-HOG0000813_FOG0000250_n16	PreSpec_((P,S),(P,S))	>/=70
NO-HOG0000816_FOG0000251_n1	PreSpec_((P,S),(P,S))	>/=80
NO-HOG0000818_FOG0000251_n28	PreSpec_((P,S),(P,S))	>/=85
NO-HOG0000819_FOG0000251_n40	PostSpec_((P,P),(S,S))	>/=75
NO-HOG0000830_FOG0000255_n30	Other_PreSpeclike_(P,(S,(P,S)))	>/=60
NO-HOG0000832_FOG0000256_n1	PostSpec_((P,P),(S,S))	>/=90
NO-HOG0000848_FOG0000260_n1	PostSpec_((P,P),(S,S))	>/=75
NO-HOG0000855_FOG0000262_n1	PostSpec_((P,P),(S,S))	>/=90
NO-HOG0000857_FOG0000262_n33	PostSpec_((P,P),(S,S))	>/=90
NO-HOG0000876_FOG0000268_n33	PreSpec_((P,S),(P,S))	>/=80
NO-HOG0000879_FOG0000269_n26	Other_PreSpeclike_(S,(P,(P,S)))	>/=55
NO-HOG0000885_FOG0000272_n1	PreSpec_((P,S),(P,S))	>/=55
NO-HOG0000888_FOG0000274_n2	PreSpec_((P,S),(P,S))	100
NO-HOG0000889_FOG0000274_n15	PostSpec_((P,P),(S,S))	>/=95
NO-HOG0000890_FOG0000274_n29	PreSpec_((P,S),(P,S))	>/=95
NO-HOG0000895_FOG0000276_n31	PreSpec_((P,S),(P,S))	>/=95
NO-HOG0000901_FOG0000279_n1	PreSpec_((P,S),(P,S))	>/=85
NO-HOG0000903_FOG0000279_n32	Other_PostSpeclike_(P,(P,(S,S)))	>/=35
NO-HOG0000904_FOG0000280_n1	Other_PostSpeclike_(S,(S,(P,P)))	>/=65
NO-HOG0000911_FOG0000282_n18	PreSpec_((P,S),(P,S))	>/=95
NO-HOG0000921_FOG0000286_n20	PreSpec_((P,S),(P,S))	100
NO-HOG0000923_FOG0000287_n1	PostSpec_((P,P),(S,S))	>/=65
NO-HOG0000927_FOG0000288_n18	PreSpec_((P,S),(P,S))	>/=85
NO-HOG0000928_FOG0000288_n33	PreSpec_((P,S),(P,S))	100
NO-HOG0000930_FOG0000289_n13	Other_PreSpeclike_(S,(P,(P,S)))	>/=75
NO-HOG0000937_FOG0000291_n17	PreSpec_((P,S),(P,S))	>/=95
NO-HOG0000943_FOG0000293_n26	PostSpec_((P,P),(S,S))	>/=95
NO-HOG0000946_FOG0000294_n14	Other_PostSpeclike_(P,(P,(S,S)))	>/=45
NO-HOG0000949_FOG0000295_n1	PostSpec_((P,P),(S,S))	100
NO-HOG0000950_FOG0000295_n17	Other_PostSpeclike_(P,(P,(S,S)))	>/=60
NO-HOG0000953_FOG0000297_n1	Other_PostSpeclike_(S,(S,(P,P)))	>/=60
NO-HOG0000954_FOG0000297_n19	PreSpec_((P,S),(P,S))	>/=85
NO-HOG0000955_FOG0000297_n34	PostSpec_((P,P),(S,S))	>/=75
NO-HOG0000957_FOG0000298_n32	Other_PreSpeclike_(S,(P,(P,S)))	>/=70
NO-HOG0000973_FOG0000304_n32	Other_PreSpeclike_(S,(P,(P,S)))	>/=60
NO-HOG0000975_FOG0000305_n1	PreSpec_((P,S),(P,S))	>/=75
NO-HOG0000977_FOG0000305_n33	PreSpec_((P,S),(P,S))	>/=80
NO-HOG0000986_FOG0000312_n28	PreSpec_((P,S),(P,S))	>/=90
NO-HOG0000987_FOG0000313_n1	PreSpec_((P,S),(P,S))	100
NO-HOG0000988_FOG0000313_n16	PostSpec_((P,P),(S,S))	>/=45
NO-HOG0000989_FOG0000313_n29	PostSpec_((P,P),(S,S))	>/=95
NO-HOG0000990_FOG0000314_n1	PostSpec_((P,P),(S,S))	>/=75
NO-HOG0000991_FOG0000314_n19	PreSpec_((P,S),(P,S))	>/=60
NO-HOG0000993_FOG0000315_n2	Other_PreSpeclike_(P,(S,(P,S)))	>/=35
NO-HOG0000999_FOG0000316_n30	Other_PostSpeclike_(P,(P,(S,S)))	>/=35
NO-HOG0001000_FOG0000317_n1	Other_PostSpeclike_(S,(S,(P,P)))	>/=70
NO-HOG0001008_FOG0000319_n17	Other_PostSpeclike_(P,(P,(S,S)))	>/=80
NO-HOG0001009_FOG0000319_n31	PreSpec_((P,S),(P,S))	>/=95
NO-HOG0001011_FOG0000320_n16	PostSpec_((P,P),(S,S))	>/=90
NO-HOG0001016_FOG0000321_n32	PostSpec_((P,P),(S,S))	>/=45
NO-HOG0001022_FOG0000324_n1	Other_PostSpeclike_(P,(P,(S,S)))	>/=40
NO-HOG0001024_FOG0000324_n32	PreSpec_((P,S),(P,S))	>/=90
NO-HOG0001044_FOG0000330_n16	PreSpec_((P,S),(P,S))	>/=50
NO-HOG0001063_FOG0000337_n1	PreSpec_((P,S),(P,S))	>/=90
NO-HOG0001065_FOG0000337_n31	Other_PreSpeclike_(P,(S,(P,S)))	>/=35
NO-HOG0001067_FOG0000338_n18	PreSpec_((P,S),(P,S))	>/=90
NO-HOG0001072_FOG0000340_n1	PreSpec_((P,S),(P,S))	>/=85
NO-HOG0001073_FOG0000340_n16	PreSpec_((P,S),(P,S))	>/=80
NO-HOG0001076_FOG0000341_n17	PreSpec_((P,S),(P,S))	100
NO-HOG0001078_FOG0000342_n1	Other_PreSpeclike_(S,(P,(P,S)))	>/=55
NO-HOG0001086_FOG0000344_n40	Other_PreSpeclike_(P,(S,(P,S)))	>/=65
NO-HOG0001089_FOG0000345_n29	PreSpec_((P,S),(P,S))	>/=95
NO-HOG0001097_FOG0000350_n1	PostSpec_((P,P),(S,S))	>/=65
NO-HOG0001098_FOG0000350_n18	PreSpec_((P,S),(P,S))	>/=95
NO-HOG0001101_FOG0000351_n15	PostSpec_((P,P),(S,S))	>/=75
NO-HOG0001102_FOG0000351_n31	PostSpec_((P,P),(S,S))	>/=90
NO-HOG0001103_FOG0000352_n1	PostSpec_((P,P),(S,S))	>/=50
NO-HOG0001106_FOG0000353_n1	Other_PreSpeclike_(S,(P,(P,S)))	>/=80
NO-HOG0001107_FOG0000353_n16	PreSpec_((P,S),(P,S))	>/=70
NO-HOG0001111_FOG0000354_n1	Other_PostSpeclike_(S,(S,(P,P)))	>/=40
NO-HOG0001112_FOG0000354_n16	Other_PostSpeclike_(S,(S,(P,P)))	>/=70
NO-HOG0001113_FOG0000354_n30	PostSpec_((P,P),(S,S))	>/=55
NO-HOG0001119_FOG0000356_n27	PreSpec_((P,S),(P,S))	100
NO-HOG0001121_FOG0000357_n14	Other_PreSpeclike_(S,(P,(P,S)))	>/=50
NO-HOG0001124_FOG0000358_n18	Other_PreSpeclike_(P,(S,(P,S)))	>/=75
NO-HOG0001131_FOG0000361_n1	PostSpec_((P,P),(S,S))	>/=70
NO-HOG0001146_FOG0000365_n1	PostSpec_((P,P),(S,S))	>/=60
NO-HOG0001147_FOG0000365_n16	PostSpec_((P,P),(S,S))	>/=70
NO-HOG0001148_FOG0000365_n30	PreSpec_((P,S),(P,S))	>/=90
NO-HOG0001153_FOG0000368_n1	Other_PreSpeclike_(P,(S,(P,S)))	>/=45
NO-HOG0001154_FOG0000368_n18	PostSpec_((P,P),(S,S))	>/=95
NO-HOG0001158_FOG0000369_n29	PostSpec_((P,P),(S,S))	>/=55
NO-HOG0001159_FOG0000370_n1	PostSpec_((P,P),(S,S))	>/=90
NO-HOG0001162_FOG0000371_n1	PreSpec_((P,S),(P,S))	100
NO-HOG0001183_FOG0000379_n1	PostSpec_((P,P),(S,S))	>/=95
NO-HOG0001185_FOG0000379_n28	PostSpec_((P,P),(S,S))	>/=90
NO-HOG0001187_FOG0000380_n15	PostSpec_((P,P),(S,S))	>/=75
NO-HOG0001190_FOG0000382_n1	PostSpec_((P,P),(S,S))	>/=35
NO-HOG0001191_FOG0000382_n16	Other_PostSpeclike_(P,(P,(S,S)))	>/=30
NO-HOG0001196_FOG0000385_n15	PreSpec_((P,S),(P,S))	>/=75
NO-HOG0001197_FOG0000385_n29	Other_PostSpeclike_(P,(P,(S,S)))	>/=40
NO-HOG0001205_FOG0000389_n1	PostSpec_((P,P),(S,S))	>/=95
NO-HOG0001206_FOG0000389_n30	Other_PostSpeclike_(P,(P,(S,S)))	>/=55
NO-HOG0001210_FOG0000391_n1	PreSpec_((P,S),(P,S))	>/=95
NO-HOG0001212_FOG0000391_n33	PostSpec_((P,P),(S,S))	>/=85
NO-HOG0001213_FOG0000392_n2	PostSpec_((P,P),(S,S))	>/=85
NO-HOG0001216_FOG0000393_n1	Other_PostSpeclike_(P,(P,(S,S)))	>/=55
NO-HOG0001220_FOG0000394_n27	PreSpec_((P,S),(P,S))	>/=90
NO-HOG0001221_FOG0000395_n1	Other_PostSpeclike_(S,(S,(P,P)))	>/=85
NO-HOG0001222_FOG0000395_n17	PostSpec_((P,P),(S,S))	>/=75
NO-HOG0001227_FOG0000397_n17	Other_PreSpeclike_(P,(S,(P,S)))	>/=45
NO-HOG0001234_FOG0000400_n1	Other_PreSpeclike_(S,(P,(P,S)))	>/=45
NO-HOG0001236_FOG0000400_n26	PreSpec_((P,S),(P,S))	>/=90
NO-HOG0001238_FOG0000401_n16	PreSpec_((P,S),(P,S))	>/=90
NO-HOG0001245_FOG0000404_n1	PostSpec_((P,P),(S,S))	>/=35
NO-HOG0001252_FOG0000406_n1	Other_PreSpeclike_(P,(S,(P,S)))	>/=25
NO-HOG0001256_FOG0000408_n1	PostSpec_((P,P),(S,S))	>/=95
NO-HOG0001266_FOG0000411_n16	Other_PostSpeclike_(P,(P,(S,S)))	>/=80
NO-HOG0001268_FOG0000412_n1	PostSpec_((P,P),(S,S))	>/=95
NO-HOG0001270_FOG0000413_n1	Other_PostSpeclike_(P,(P,(S,S)))	>/=50
NO-HOG0001273_FOG0000414_n2	PostSpec_((P,P),(S,S))	>/=90
NO-HOG0001274_FOG0000414_n14	PostSpec_((P,P),(S,S))	>/=90
NO-HOG0001277_FOG0000415_n15	PostSpec_((P,P),(S,S))	>/=70
NO-HOG0001278_FOG0000415_n28	Other_PostSpeclike_(P,(P,(S,S)))	>/=60
NO-HOG0001280_FOG0000416_n15	PreSpec_((P,S),(P,S))	100
NO-HOG0001282_FOG0000417_n1	Other_PostSpeclike_(P,(P,(S,S)))	>/=90
NO-HOG0001283_FOG0000417_n18	PostSpec_((P,P),(S,S))	>/=85
NO-HOG0001285_FOG0000418_n1	PostSpec_((P,P),(S,S))	>/=70
NO-HOG0001290_FOG0000420_n1	PostSpec_((P,P),(S,S))	>/=90
NO-HOG0001291_FOG0000420_n17	Other_PreSpeclike_(P,(S,(P,S)))	>/=60
NO-HOG0001293_FOG0000421_n1	Other_PostSpeclike_(S,(S,(P,P)))	>/=55
NO-HOG0001294_FOG0000421_n16	Other_PostSpeclike_(S,(S,(P,P)))	>/=75
NO-HOG0001296_FOG0000422_n1	Other_PostSpeclike_(S,(S,(P,P)))	>/=80
NO-HOG0001297_FOG0000422_n18	PostSpec_((P,P),(S,S))	>/=90
NO-HOG0001300_FOG0000423_n1	PreSpec_((P,S),(P,S))	>/=50
NO-HOG0001306_FOG0000427_n1	PostSpec_((P,P),(S,S))	>/=55
NO-HOG0001310_FOG0000429_n14	Other_PostSpeclike_(P,(P,(S,S)))	>/=50
NO-HOG0001317_FOG0000431_n1	Other_PostSpeclike_(P,(P,(S,S)))	>/=85
NO-HOG0001319_FOG0000431_n29	PreSpec_((P,S),(P,S))	>/=80
NO-HOG0001320_FOG0000432_n1	PostSpec_((P,P),(S,S))	>/=90
NO-HOG0001322_FOG0000433_n1	Other_PostSpeclike_(P,(P,(S,S)))	>/=80
NO-HOG0001325_FOG0000434_n17	Other_PostSpeclike_(P,(P,(S,S)))	>/=85
NO-HOG0001340_FOG0000441_n29	PreSpec_((P,S),(P,S))	>/=50
NO-HOG0001349_FOG0000448_n1	PostSpec_((P,P),(S,S))	>/=85
NO-HOG0001350_FOG0000448_n16	PreSpec_((P,S),(P,S))	>/=95
NO-HOG0001352_FOG0000449_n0	PreSpec_((P,S),(P,S))	100
NO-HOG0001353_FOG0000450_n1	PostSpec_((P,P),(S,S))	>/=90
NO-HOG0001354_FOG0000450_n17	PreSpec_((P,S),(P,S))	>/=40
NO-HOG0001355_FOG0000450_n30	PostSpec_((P,P),(S,S))	>/=95
NO-HOG0001358_FOG0000453_n1	PreSpec_((P,S),(P,S))	>/=45
NO-HOG0001360_FOG0000453_n22	Other_PostSpeclike_(P,(P,(S,S)))	>/=45
NO-HOG0001362_FOG0000454_n1	PreSpec_((P,S),(P,S))	>/=95
NO-HOG0001373_FOG0000458_n1	PostSpec_((P,P),(S,S))	>/=60
NO-HOG0001374_FOG0000458_n16	Other_PostSpeclike_(P,(P,(S,S)))	>/=75
NO-HOG0001376_FOG0000459_n2	PostSpec_((P,P),(S,S))	>/=95
NO-HOG0001377_FOG0000459_n14	Other_PostSpeclike_(S,(S,(P,P)))	>/=60
NO-HOG0001379_FOG0000460_n1	PostSpec_((P,P),(S,S))	>/=90
NO-HOG0001382_FOG0000460_n30	PreSpec_((P,S),(P,S))	>/=95
NO-HOG0001383_FOG0000461_n1	Other_PostSpeclike_(P,(P,(S,S)))	>/=75
NO-HOG0001385_FOG0000462_n1	PreSpec_((P,S),(P,S))	>/=90
NO-HOG0001386_FOG0000462_n16	PostSpec_((P,P),(S,S))	>/=95
NO-HOG0001387_FOG0000462_n28	Other_PostSpeclike_(P,(P,(S,S)))	>/=40
NO-HOG0001395_FOG0000464_n1	PreSpec_((P,S),(P,S))	>/=75
NO-HOG0001424_FOG0000475_n1	PreSpec_((P,S),(P,S))	>/=90
NO-HOG0001425_FOG0000475_n16	PreSpec_((P,S),(P,S))	100
NO-HOG0001426_FOG0000475_n29	PostSpec_((P,P),(S,S))	>/=50
NO-HOG0001432_FOG0000480_n1	PostSpec_((P,P),(S,S))	>/=55
NO-HOG0001434_FOG0000480_n25	Other_PostSpeclike_(P,(P,(S,S)))	>/=75
NO-HOG0001435_FOG0000481_n1	Other_PreSpeclike_(P,(S,(P,S)))	>/=60
NO-HOG0001445_FOG0000485_n1	PostSpec_((P,P),(S,S))	>/=90
NO-HOG0001450_FOG0000487_n1	PostSpec_((P,P),(S,S))	>/=90
NO-HOG0001453_FOG0000488_n1	PostSpec_((P,P),(S,S))	>/=95
NO-HOG0001457_FOG0000490_n17	PostSpec_((P,P),(S,S))	>/=80
NO-HOG0001458_FOG0000490_n27	PostSpec_((P,P),(S,S))	>/=65
NO-HOG0001461_FOG0000491_n25	PostSpec_((P,P),(S,S))	>/=95
NO-HOG0001467_FOG0000495_n1	Other_PreSpeclike_(P,(S,(P,S)))	>/=70
NO-HOG0001470_FOG0000496_n16	Other_PostSpeclike_(P,(P,(S,S)))	>/=55
NO-HOG0001471_FOG0000496_n29	Other_PostSpeclike_(P,(P,(S,S)))	>/=35
NO-HOG0001472_FOG0000497_n1	PostSpec_((P,P),(S,S))	>/=45
NO-HOG0001475_FOG0000498_n1	Other_PreSpeclike_(P,(S,(P,S)))	>/=5
NO-HOG0001476_FOG0000498_n18	PreSpec_((P,S),(P,S))	>/=50
NO-HOG0001482_FOG0000501_n1	PreSpec_((P,S),(P,S))	>/=45
NO-HOG0001485_FOG0000502_n15	Other_PostSpeclike_(P,(P,(S,S)))	>/=40
NO-HOG0001486_FOG0000502_n30	Other_PostSpeclike_(P,(P,(S,S)))	>/=30
NO-HOG0001487_FOG0000503_n1	PostSpec_((P,P),(S,S))	>/=55
NO-HOG0001494_FOG0000505_n28	Other_PostSpeclike_(P,(P,(S,S)))	>/=75
NO-HOG0001497_FOG0000508_n1	PreSpec_((P,S),(P,S))	>/=55
NO-HOG0001515_FOG0000519_n2	Other_PreSpeclike_(P,(S,(P,S)))	>/=35
NO-HOG0001523_FOG0000522_n1	PreSpec_((P,S),(P,S))	>/=95
NO-HOG0001526_FOG0000523_n1	Other_PreSpeclike_(S,(P,(P,S)))	>/=70
NO-HOG0001528_FOG0000524_n1	Other_PostSpeclike_(P,(P,(S,S)))	>/=55
NO-HOG0001531_FOG0000525_n1	Other_PreSpeclike_(P,(S,(P,S)))	>/=60
NO-HOG0001534_FOG0000526_n1	PostSpec_((P,P),(S,S))	>/=80
NO-HOG0001541_FOG0000530_n3	PostSpec_((P,P),(S,S))	>/=55
NO-HOG0001543_FOG0000530_n25	PostSpec_((P,P),(S,S))	>/=95
NO-HOG0001544_FOG0000531_n1	PreSpec_((P,S),(P,S))	>/=65
NO-HOG0001549_FOG0000533_n1	PreSpec_((P,S),(P,S))	>/=85
NO-HOG0001550_FOG0000533_n16	Other_PreSpeclike_(P,(S,(P,S)))	>/=70
NO-HOG0001551_FOG0000533_n27	PostSpec_((P,P),(S,S))	>/=45
NO-HOG0001556_FOG0000536_n12	PreSpec_((P,S),(P,S))	>/=90
NO-HOG0001557_FOG0000536_n25	PostSpec_((P,P),(S,S))	>/=85
NO-HOG0001561_FOG0000539_n1	PreSpec_((P,S),(P,S))	100
NO-HOG0001562_FOG0000539_n16	PostSpec_((P,P),(S,S))	>/=95
NO-HOG0001574_FOG0000544_n15	Other_PostSpeclike_(P,(P,(S,S)))	>/=65
NO-HOG0001577_FOG0000545_n22	PreSpec_((P,S),(P,S))	>/=55
NO-HOG0001589_FOG0000551_n1	Other_PostSpeclike_(S,(S,(P,P)))	>/=45
NO-HOG0001590_FOG0000551_n15	PreSpec_((P,S),(P,S))	>/=75
NO-HOG0001592_FOG0000552_n1	Other_PreSpeclike_(S,(P,(P,S)))	>/=60
NO-HOG0001610_FOG0000561_n13	Other_PostSpeclike_(S,(S,(P,P)))	>/=50
NO-HOG0001615_FOG0000564_n1	PostSpec_((P,P),(S,S))	>/=85
NO-HOG0001619_FOG0000566_n1	PostSpec_((P,P),(S,S))	>/=75
NO-HOG0001633_FOG0000573_n16	Other_PreSpeclike_(P,(S,(P,S)))	>/=75
NO-HOG0001635_FOG0000574_n1	PreSpec_((P,S),(P,S))	>/=95
NO-HOG0001638_FOG0000575_n17	Other_PostSpeclike_(P,(P,(S,S)))	>/=55
NO-HOG0001640_FOG0000576_n1	Other_PostSpeclike_(P,(P,(S,S)))	>/=45
NO-HOG0001642_FOG0000576_n27	PostSpec_((P,P),(S,S))	>/=90
NO-HOG0001646_FOG0000578_n1	Other_PostSpeclike_(P,(P,(S,S)))	>/=40
NO-HOG0001648_FOG0000578_n29	PostSpec_((P,P),(S,S))	>/=70
NO-HOG0001670_FOG0000588_n1	PreSpec_((P,S),(P,S))	>/=65
NO-HOG0001673_FOG0000589_n1	Other_PostSpeclike_(P,(P,(S,S)))	>/=90
NO-HOG0001674_FOG0000589_n17	Other_PreSpeclike_(P,(S,(P,S)))	>/=55
NO-HOG0001676_FOG0000590_n1	Other_PreSpeclike_(S,(P,(P,S)))	>/=55
NO-HOG0001679_FOG0000591_n1	Other_PreSpeclike_(P,(S,(P,S)))	>/=60
NO-HOG0001683_FOG0000593_n12	Other_PostSpeclike_(S,(S,(P,P)))	>/=35
NO-HOG0001687_FOG0000595_n1	PostSpec_((P,P),(S,S))	>/=75
NO-HOG0001688_FOG0000595_n17	PreSpec_((P,S),(P,S))	>/=95
NO-HOG0001698_FOG0000601_n1	PreSpec_((P,S),(P,S))	>/=90
NO-HOG0001712_FOG0000609_n1	PreSpec_((P,S),(P,S))	>/=45
NO-HOG0001715_FOG0000610_n1	Other_PostSpeclike_(S,(S,(P,P)))	>/=45
NO-HOG0001717_FOG0000611_n1	PreSpec_((P,S),(P,S))	>/=85
NO-HOG0001722_FOG0000613_n1	PostSpec_((P,P),(S,S))	>/=85
NO-HOG0001728_FOG0000616_n1	Other_PostSpeclike_(S,(S,(P,P)))	>/=35
NO-HOG0001732_FOG0000618_n1	PreSpec_((P,S),(P,S))	>/=30
NO-HOG0001735_FOG0000619_n1	Other_PreSpeclike_(P,(S,(P,S)))	>/=0
NO-HOG0001738_FOG0000620_n2	PostSpec_((P,P),(S,S))	>/=85
NO-HOG0001739_FOG0000620_n11	PreSpec_((P,S),(P,S))	>/=75
NO-HOG0001741_FOG0000621_n1	Other_PreSpeclike_(P,(S,(P,S)))	>/=35
NO-HOG0001743_FOG0000622_n1	Other_PostSpeclike_(P,(P,(S,S)))	>/=40
NO-HOG0001757_FOG0000629_n1	PostSpec_((P,P),(S,S))	>/=95
NO-HOG0001759_FOG0000630_n1	PostSpec_((P,P),(S,S))	>/=75
NO-HOG0001762_FOG0000631_n1	Other_PostSpeclike_(P,(P,(S,S)))	>/=40
NO-HOG0001763_FOG0000631_n15	Other_PostSpeclike_(S,(S,(P,P)))	>/=50
NO-HOG0001774_FOG0000635_n24	Other_PostSpeclike_(P,(P,(S,S)))	>/=50
NO-HOG0001775_FOG0000636_n3	Other_PreSpeclike_(S,(P,(P,S)))	>/=40
NO-HOG0001778_FOG0000637_n1	PreSpec_((P,S),(P,S))	>/=95
NO-HOG0001791_FOG0000643_n1	PostSpec_((P,P),(S,S))	>/=90
NO-HOG0001803_FOG0000647_n17	Other_PreSpeclike_(S,(P,(P,S)))	>/=35
NO-HOG0001808_FOG0000650_n6	PreSpec_((P,S),(P,S))	>/=90
NO-HOG0001810_FOG0000650_n23	Other_PostSpeclike_(P,(P,(S,S)))	>/=95
NO-HOG0001811_FOG0000651_n1	PostSpec_((P,P),(S,S))	>/=85
NO-HOG0001816_FOG0000653_n1	PreSpec_((P,S),(P,S))	>/=95
NO-HOG0001817_FOG0000653_n15	PostSpec_((P,P),(S,S))	>/=95
NO-HOG0001820_FOG0000654_n14	PostSpec_((P,P),(S,S))	>/=85
NO-HOG0001825_FOG0000656_n22	PostSpec_((P,P),(S,S))	>/=85
NO-HOG0001828_FOG0000658_n1	Other_PostSpeclike_(S,(S,(P,P)))	>/=75
NO-HOG0001842_FOG0000663_n1	Other_PostSpeclike_(P,(P,(S,S)))	>/=40
NO-HOG0001843_FOG0000663_n16	PreSpec_((P,S),(P,S))	>/=65
NO-HOG0001853_FOG0000667_n14	Other_PreSpeclike_(S,(P,(P,S)))	>/=40
NO-HOG0001856_FOG0000668_n3	Other_PostSpeclike_(P,(P,(S,S)))	>/=45
NO-HOG0001857_FOG0000668_n16	PostSpec_((P,P),(S,S))	>/=95
NO-HOG0001858_FOG0000669_n1	PostSpec_((P,P),(S,S))	>/=80
NO-HOG0001864_FOG0000672_n1	PostSpec_((P,P),(S,S))	>/=50
NO-HOG0001866_FOG0000673_n1	Other_PostSpeclike_(P,(P,(S,S)))	>/=50
NO-HOG0001875_FOG0000676_n10	Other_PreSpeclike_(P,(S,(P,S)))	>/=55
NO-HOG0001881_FOG0000679_n1	PostSpec_((P,P),(S,S))	>/=95
NO-HOG0001888_FOG0000685_n1	PreSpec_((P,S),(P,S))	>/=95
NO-HOG0001893_FOG0000688_n1	Other_PostSpeclike_(S,(S,(P,P)))	>/=50
NO-HOG0001895_FOG0000689_n1	PreSpec_((P,S),(P,S))	>/=70
NO-HOG0001898_FOG0000690_n1	Other_PreSpeclike_(P,(S,(P,S)))	>/=60
NO-HOG0001907_FOG0000694_n15	PostSpec_((P,P),(S,S))	>/=45
NO-HOG0001909_FOG0000695_n1	PostSpec_((P,P),(S,S))	>/=80
NO-HOG0001911_FOG0000696_n1	Other_PostSpeclike_(P,(P,(S,S)))	>/=90
NO-HOG0001914_FOG0000697_n1	PostSpec_((P,P),(S,S))	100
NO-HOG0001918_FOG0000698_n16	Other_PostSpeclike_(P,(P,(S,S)))	>/=35
NO-HOG0001922_FOG0000700_n1	PostSpec_((P,P),(S,S))	>/=60
NO-HOG0001926_FOG0000701_n1	PostSpec_((P,P),(S,S))	>/=35
NO-HOG0001932_FOG0000704_n1	Other_PostSpeclike_(P,(P,(S,S)))	>/=70
NO-HOG0001939_FOG0000707_n1	PreSpec_((P,S),(P,S))	>/=60
NO-HOG0001949_FOG0000712_n1	Other_PreSpeclike_(S,(P,(P,S)))	>/=70
NO-HOG0001950_FOG0000712_n18	Other_PostSpeclike_(P,(P,(S,S)))	>/=75
NO-HOG0001956_FOG0000715_n1	PreSpec_((P,S),(P,S))	>/=65
NO-HOG0001960_FOG0000716_n19	PostSpec_((P,P),(S,S))	>/=95
NO-HOG0001964_FOG0000718_n9	PreSpec_((P,S),(P,S))	>/=85
NO-HOG0001974_FOG0000722_n1	PreSpec_((P,S),(P,S))	>/=75
NO-HOG0001998_FOG0000738_n1	PostSpec_((P,P),(S,S))	>/=90
NO-HOG0002003_FOG0000740_n21	PostSpec_((P,P),(S,S))	>/=80
NO-HOG0002005_FOG0000742_n1	PostSpec_((P,P),(S,S))	>/=85
NO-HOG0002018_FOG0000750_n1	Other_PreSpeclike_(S,(P,(P,S)))	>/=70
NO-HOG0002024_FOG0000754_n1	PostSpec_((P,P),(S,S))	>/=40
NO-HOG0002029_FOG0000757_n1	Other_PreSpeclike_(P,(S,(P,S)))	>/=55
NO-HOG0002030_FOG0000757_n15	PostSpec_((P,P),(S,S))	>/=50
NO-HOG0002045_FOG0000763_n1	PostSpec_((P,P),(S,S))	>/=85
NO-HOG0002046_FOG0000763_n19	PreSpec_((P,S),(P,S))	>/=80
NO-HOG0002050_FOG0000765_n1	PostSpec_((P,P),(S,S))	>/=90
NO-HOG0002053_FOG0000766_n1	PreSpec_((P,S),(P,S))	100
NO-HOG0002057_FOG0000768_n1	PreSpec_((P,S),(P,S))	>/=95
NO-HOG0002060_FOG0000770_n1	Other_PreSpeclike_(P,(S,(P,S)))	>/=55
NO-HOG0002064_FOG0000772_n1	Other_PostSpeclike_(P,(P,(S,S)))	>/=60
NO-HOG0002065_FOG0000772_n16	PreSpec_((P,S),(P,S))	100
NO-HOG0002075_FOG0000782_n1	PreSpec_((P,S),(P,S))	>/=95
NO-HOG0002081_FOG0000784_n19	Other_PostSpeclike_(S,(S,(P,P)))	>/=80
NO-HOG0002082_FOG0000785_n1	PreSpec_((P,S),(P,S))	>/=90
NO-HOG0002083_FOG0000785_n17	PreSpec_((P,S),(P,S))	>/=75
NO-HOG0002085_FOG0000786_n16	PostSpec_((P,P),(S,S))	>/=75
NO-HOG0002086_FOG0000787_n1	PreSpec_((P,S),(P,S))	100
NO-HOG0002087_FOG0000787_n18	PostSpec_((P,P),(S,S))	>/=95
NO-HOG0002089_FOG0000788_n16	PreSpec_((P,S),(P,S))	100
NO-HOG0002094_FOG0000791_n1	PostSpec_((P,P),(S,S))	>/=95
NO-HOG0002099_FOG0000793_n19	PostSpec_((P,P),(S,S))	>/=95
NO-HOG0002101_FOG0000794_n17	Other_PreSpeclike_(P,(S,(P,S)))	>/=45
NO-HOG0002107_FOG0000797_n1	PostSpec_((P,P),(S,S))	>/=60
NO-HOG0002124_FOG0000805_n1	PostSpec_((P,P),(S,S))	>/=70
NO-HOG0002125_FOG0000805_n17	Other_PostSpeclike_(P,(P,(S,S)))	>/=65
NO-HOG0002129_FOG0000807_n1	PostSpec_((P,P),(S,S))	>/=90
NO-HOG0002131_FOG0000808_n1	PostSpec_((P,P),(S,S))	>/=95
NO-HOG0002134_FOG0000809_n19	Other_PostSpeclike_(S,(S,(P,P)))	>/=80
NO-HOG0002138_FOG0000811_n15	PostSpec_((P,P),(S,S))	>/=85
NO-HOG0002147_FOG0000814_n1	PostSpec_((P,P),(S,S))	>/=80
NO-HOG0002155_FOG0000816_n14	PostSpec_((P,P),(S,S))	>/=70
NO-HOG0002162_FOG0000819_n17	PreSpec_((P,S),(P,S))	>/=85
NO-HOG0002166_FOG0000821_n23	Other_PreSpeclike_(P,(S,(P,S)))	>/=35
NO-HOG0002169_FOG0000823_n17	PostSpec_((P,P),(S,S))	>/=80
NO-HOG0002171_FOG0000824_n21	PostSpec_((P,P),(S,S))	>/=95
NO-HOG0002172_FOG0000825_n1	Other_PostSpeclike_(P,(P,(S,S)))	>/=85
NO-HOG0002175_FOG0000827_n1	PostSpec_((P,P),(S,S))	>/=95
NO-HOG0002180_FOG0000829_n17	PreSpec_((P,S),(P,S))	100
NO-HOG0002183_FOG0000830_n23	Other_PreSpeclike_(S,(P,(P,S)))	>/=70
NO-HOG0002187_FOG0000832_n15	PostSpec_((P,P),(S,S))	>/=90
NO-HOG0002191_FOG0000835_n1	Other_PreSpeclike_(S,(P,(P,S)))	>/=65
NO-HOG0002193_FOG0000836_n1	Other_PostSpeclike_(P,(P,(S,S)))	>/=55
NO-HOG0002194_FOG0000836_n14	PreSpec_((P,S),(P,S))	>/=45
NO-HOG0002199_FOG0000839_n1	PostSpec_((P,P),(S,S))	>/=95
NO-HOG0002200_FOG0000839_n20	PreSpec_((P,S),(P,S))	>/=65
NO-HOG0002206_FOG0000843_n1	Other_PostSpeclike_(S,(S,(P,P)))	>/=40
NO-HOG0002207_FOG0000843_n16	PostSpec_((P,P),(S,S))	>/=90
NO-HOG0002208_FOG0000844_n1	PostSpec_((P,P),(S,S))	>/=85
NO-HOG0002214_FOG0000846_n1	PostSpec_((P,P),(S,S))	>/=95
NO-HOG0002216_FOG0000847_n1	PostSpec_((P,P),(S,S))	>/=85
NO-HOG0002217_FOG0000847_n17	PreSpec_((P,S),(P,S))	>/=95
NO-HOG0002218_FOG0000848_n1	PreSpec_((P,S),(P,S))	>/=90
NO-HOG0002232_FOG0000856_n15	Other_PreSpeclike_(P,(S,(P,S)))	>/=50
NO-HOG0002234_FOG0000858_n1	Other_PostSpeclike_(P,(P,(S,S)))	>/=25
NO-HOG0002235_FOG0000858_n15	PostSpec_((P,P),(S,S))	>/=70
NO-HOG0002240_FOG0000861_n16	PreSpec_((P,S),(P,S))	>/=80
NO-HOG0002241_FOG0000862_n2	Other_PostSpeclike_(P,(P,(S,S)))	>/=45
NO-HOG0002249_FOG0000864_n16	PreSpec_((P,S),(P,S))	>/=60
NO-HOG0002254_FOG0000867_n1	PostSpec_((P,P),(S,S))	>/=85
NO-HOG0002258_FOG0000869_n1	PostSpec_((P,P),(S,S))	>/=80
NO-HOG0002259_FOG0000869_n14	PreSpec_((P,S),(P,S))	>/=80
NO-HOG0002261_FOG0000870_n17	PostSpec_((P,P),(S,S))	>/=95
NO-HOG0002265_FOG0000873_n1	PreSpec_((P,S),(P,S))	>/=95
NO-HOG0002266_FOG0000873_n14	PostSpec_((P,P),(S,S))	>/=55
NO-HOG0002268_FOG0000874_n14	PostSpec_((P,P),(S,S))	>/=95
NO-HOG0002269_FOG0000875_n1	PostSpec_((P,P),(S,S))	>/=45
NO-HOG0002276_FOG0000879_n1	PostSpec_((P,P),(S,S))	>/=95
NO-HOG0002277_FOG0000879_n17	PostSpec_((P,P),(S,S))	>/=95
NO-HOG0002279_FOG0000880_n16	Other_PostSpeclike_(P,(P,(S,S)))	>/=70
NO-HOG0002280_FOG0000881_n1	Other_PostSpeclike_(P,(P,(S,S)))	>/=85
NO-HOG0002281_FOG0000881_n13	Other_PostSpeclike_(S,(S,(P,P)))	>/=65
NO-HOG0002285_FOG0000883_n1	PreSpec_((P,S),(P,S))	>/=45
NO-HOG0002290_FOG0000885_n18	PostSpec_((P,P),(S,S))	>/=75
NO-HOG0002291_FOG0000886_n1	Other_PostSpeclike_(S,(S,(P,P)))	>/=50
NO-HOG0002292_FOG0000886_n17	Other_PostSpeclike_(P,(P,(S,S)))	>/=80
NO-HOG0002296_FOG0000888_n17	PreSpec_((P,S),(P,S))	100
NO-HOG0002297_FOG0000889_n1	PostSpec_((P,P),(S,S))	>/=85
NO-HOG0002298_FOG0000889_n18	PreSpec_((P,S),(P,S))	>/=75
NO-HOG0002303_FOG0000892_n16	PostSpec_((P,P),(S,S))	>/=90
NO-HOG0002304_FOG0000893_n1	PreSpec_((P,S),(P,S))	>/=55
NO-HOG0002305_FOG0000893_n16	PostSpec_((P,P),(S,S))	>/=70
NO-HOG0002309_FOG0000895_n1	Other_PostSpeclike_(P,(P,(S,S)))	>/=90
NO-HOG0002311_FOG0000896_n1	PreSpec_((P,S),(P,S))	>/=95
NO-HOG0002312_FOG0000896_n17	PostSpec_((P,P),(S,S))	>/=95
NO-HOG0002316_FOG0000899_n1	Other_PostSpeclike_(S,(S,(P,P)))	>/=50
NO-HOG0002317_FOG0000899_n17	PostSpec_((P,P),(S,S))	>/=80
NO-HOG0002319_FOG0000900_n16	PostSpec_((P,P),(S,S))	>/=70
NO-HOG0002323_FOG0000903_n2	Other_PostSpeclike_(S,(S,(P,P)))	>/=35
NO-HOG0002326_FOG0000904_n1	Other_PreSpeclike_(P,(S,(P,S)))	100
NO-HOG0002333_FOG0000907_n12	PostSpec_((P,P),(S,S))	>/=65
NO-HOG0002334_FOG0000908_n1	PreSpec_((P,S),(P,S))	>/=90
NO-HOG0002336_FOG0000909_n1	PreSpec_((P,S),(P,S))	>/=35
NO-HOG0002339_FOG0000910_n1	PostSpec_((P,P),(S,S))	>/=85
NO-HOG0002343_FOG0000911_n17	PostSpec_((P,P),(S,S))	>/=75
NO-HOG0002344_FOG0000912_n1	PostSpec_((P,P),(S,S))	>/=85
NO-HOG0002349_FOG0000914_n15	PostSpec_((P,P),(S,S))	>/=70
NO-HOG0002350_FOG0000915_n1	Other_PostSpeclike_(P,(P,(S,S)))	>/=70
NO-HOG0002351_FOG0000915_n17	PostSpec_((P,P),(S,S))	>/=55
NO-HOG0002354_FOG0000917_n16	PreSpec_((P,S),(P,S))	>/=95
NO-HOG0002363_FOG0000924_n18	PostSpec_((P,P),(S,S))	>/=85
NO-HOG0002365_FOG0000925_n17	PreSpec_((P,S),(P,S))	>/=80
NO-HOG0002366_FOG0000926_n1	PreSpec_((P,S),(P,S))	>/=85
NO-HOG0002367_FOG0000926_n15	PostSpec_((P,P),(S,S))	>/=75
NO-HOG0002370_FOG0000928_n1	Other_PreSpeclike_(P,(S,(P,S)))	>/=45
NO-HOG0002372_FOG0000929_n1	PostSpec_((P,P),(S,S))	>/=50
NO-HOG0002375_FOG0000930_n17	PreSpec_((P,S),(P,S))	>/=90
NO-HOG0002376_FOG0000931_n1	PreSpec_((P,S),(P,S))	>/=70
NO-HOG0002382_FOG0000933_n1	PostSpec_((P,P),(S,S))	100
NO-HOG0002384_FOG0000934_n1	PreSpec_((P,S),(P,S))	>/=85
NO-HOG0002388_FOG0000935_n1	Other_PostSpeclike_(P,(P,(S,S)))	>/=85
NO-HOG0002390_FOG0000936_n1	Other_PostSpeclike_(P,(P,(S,S)))	>/=80
NO-HOG0002391_FOG0000936_n17	PostSpec_((P,P),(S,S))	>/=80
NO-HOG0002392_FOG0000937_n1	PostSpec_((P,P),(S,S))	>/=40
NO-HOG0002393_FOG0000937_n15	PostSpec_((P,P),(S,S))	>/=90
NO-HOG0002399_FOG0000940_n1	Other_PostSpeclike_(P,(P,(S,S)))	>/=65
NO-HOG0002400_FOG0000940_n17	PreSpec_((P,S),(P,S))	>/=90
NO-HOG0002404_FOG0000943_n1	PostSpec_((P,P),(S,S))	>/=80
NO-HOG0002409_FOG0000945_n17	PostSpec_((P,P),(S,S))	>/=95
NO-HOG0002413_FOG0000948_n14	PostSpec_((P,P),(S,S))	>/=85
NO-HOG0002419_FOG0000952_n1	Other_PostSpeclike_(P,(P,(S,S)))	>/=55
NO-HOG0002420_FOG0000952_n17	PostSpec_((P,P),(S,S))	>/=95
NO-HOG0002421_FOG0000953_n1	Other_PreSpeclike_(P,(S,(P,S)))	>/=50
NO-HOG0002424_FOG0000955_n1	Other_PostSpeclike_(P,(P,(S,S)))	>/=70
NO-HOG0002433_FOG0000958_n1	PostSpec_((P,P),(S,S))	>/=65
NO-HOG0002435_FOG0000959_n1	PostSpec_((P,P),(S,S))	>/=55
NO-HOG0002439_FOG0000961_n15	PreSpec_((P,S),(P,S))	>/=65
NO-HOG0002440_FOG0000962_n1	Other_PostSpeclike_(P,(P,(S,S)))	>/=50
NO-HOG0002443_FOG0000962_n21	Other_PostSpeclike_(P,(P,(S,S)))	>/=35
NO-HOG0002449_FOG0000966_n1	Other_PreSpeclike_(P,(S,(P,S)))	>/=60
NO-HOG0002450_FOG0000966_n16	PostSpec_((P,P),(S,S))	>/=70
NO-HOG0002451_FOG0000967_n1	PostSpec_((P,P),(S,S))	>/=55
NO-HOG0002452_FOG0000967_n16	Other_PreSpeclike_(P,(S,(P,S)))	>/=50
NO-HOG0002455_FOG0000969_n1	PostSpec_((P,P),(S,S))	>/=85
NO-HOG0002458_FOG0000970_n18	PostSpec_((P,P),(S,S))	>/=90
NO-HOG0002461_FOG0000972_n1	Other_PostSpeclike_(S,(S,(P,P)))	>/=85
NO-HOG0002463_FOG0000973_n1	PostSpec_((P,P),(S,S))	>/=40
NO-HOG0002466_FOG0000974_n16	PostSpec_((P,P),(S,S))	>/=80
NO-HOG0002467_FOG0000975_n1	PostSpec_((P,P),(S,S))	>/=80
NO-HOG0002469_FOG0000976_n1	PostSpec_((P,P),(S,S))	>/=80
NO-HOG0002476_FOG0000979_n2	PostSpec_((P,P),(S,S))	>/=65
NO-HOG0002478_FOG0000980_n1	PreSpec_((P,S),(P,S))	>/=80
NO-HOG0002482_FOG0000981_n16	PostSpec_((P,P),(S,S))	>/=50
NO-HOG0002483_FOG0000982_n1	PostSpec_((P,P),(S,S))	>/=80
NO-HOG0002484_FOG0000982_n17	PostSpec_((P,P),(S,S))	>/=95
NO-HOG0002486_FOG0000983_n17	Other_PostSpeclike_(P,(P,(S,S)))	>/=65
NO-HOG0002489_FOG0000985_n1	PostSpec_((P,P),(S,S))	>/=95
NO-HOG0002492_FOG0000986_n16	Other_PreSpeclike_(P,(S,(P,S)))	>/=70
NO-HOG0002502_FOG0000990_n14	PreSpec_((P,S),(P,S))	>/=45
NO-HOG0002504_FOG0000991_n17	PostSpec_((P,P),(S,S))	>/=65
NO-HOG0002505_FOG0000992_n1	Other_PreSpeclike_(P,(S,(P,S)))	>/=45
NO-HOG0002506_FOG0000992_n15	Other_PreSpeclike_(S,(P,(P,S)))	>/=65
NO-HOG0002508_FOG0000993_n16	PostSpec_((P,P),(S,S))	>/=75
NO-HOG0002514_FOG0000996_n1	Other_PreSpeclike_(S,(P,(P,S)))	>/=55
NO-HOG0002515_FOG0000996_n18	PostSpec_((P,P),(S,S))	>/=30
NO-HOG0002516_FOG0000997_n1	PostSpec_((P,P),(S,S))	>/=75
NO-HOG0002517_FOG0000997_n16	PreSpec_((P,S),(P,S))	>/=80
NO-HOG0002518_FOG0000998_n1	Other_PostSpeclike_(P,(P,(S,S)))	>/=70
NO-HOG0002520_FOG0000999_n1	PostSpec_((P,P),(S,S))	>/=85
NO-HOG0002522_FOG0001000_n1	PostSpec_((P,P),(S,S))	>/=70
NO-HOG0002525_FOG0001002_n16	PreSpec_((P,S),(P,S))	>/=60
NO-HOG0002526_FOG0001003_n1	PostSpec_((P,P),(S,S))	>/=80
NO-HOG0002527_FOG0001003_n17	Other_PreSpeclike_(P,(S,(P,S)))	>/=55
NO-HOG0002528_FOG0001004_n1	PostSpec_((P,P),(S,S))	>/=95
NO-HOG0002529_FOG0001004_n16	PreSpec_((P,S),(P,S))	>/=50
NO-HOG0002532_FOG0001006_n1	Other_PreSpeclike_(S,(P,(P,S)))	>/=65
NO-HOG0002535_FOG0001007_n15	PreSpec_((P,S),(P,S))	100
NO-HOG0002539_FOG0001010_n0	Other_PreSpeclike_(P,(S,(P,S)))	>/=65
NO-HOG0002543_FOG0001012_n13	PostSpec_((P,P),(S,S))	>/=90
NO-HOG0002544_FOG0001013_n1	Other_PostSpeclike_(P,(P,(S,S)))	>/=65
NO-HOG0002545_FOG0001013_n15	PreSpec_((P,S),(P,S))	>/=85
NO-HOG0002547_FOG0001014_n16	PreSpec_((P,S),(P,S))	100
NO-HOG0002557_FOG0001020_n17	PreSpec_((P,S),(P,S))	>/=95
NO-HOG0002560_FOG0001021_n7	PreSpec_((P,S),(P,S))	>/=75
NO-HOG0002561_FOG0001021_n17	PreSpec_((P,S),(P,S))	>/=70
NO-HOG0002569_FOG0001028_n1	PostSpec_((P,P),(S,S))	>/=55
NO-HOG0002571_FOG0001029_n1	Other_PreSpeclike_(P,(S,(P,S)))	>/=50
NO-HOG0002572_FOG0001029_n15	PostSpec_((P,P),(S,S))	>/=90
NO-HOG0002574_FOG0001030_n1	Other_PreSpeclike_(P,(S,(P,S)))	>/=45
NO-HOG0002576_FOG0001031_n1	PreSpec_((P,S),(P,S))	>/=95
NO-HOG0002577_FOG0001031_n16	PostSpec_((P,P),(S,S))	>/=95
NO-HOG0002582_FOG0001034_n1	Other_PreSpeclike_(P,(S,(P,S)))	>/=55
NO-HOG0002587_FOG0001037_n1	PreSpec_((P,S),(P,S))	>/=95
NO-HOG0002590_FOG0001038_n16	PostSpec_((P,P),(S,S))	>/=85
NO-HOG0002591_FOG0001039_n1	PreSpec_((P,S),(P,S))	>/=90
NO-HOG0002592_FOG0001039_n14	PostSpec_((P,P),(S,S))	>/=40
NO-HOG0002593_FOG0001040_n1	Other_PreSpeclike_(P,(S,(P,S)))	>/=60
NO-HOG0002595_FOG0001041_n1	Other_PostSpeclike_(P,(P,(S,S)))	>/=75
NO-HOG0002596_FOG0001041_n15	Other_PostSpeclike_(P,(P,(S,S)))	>/=65
NO-HOG0002598_FOG0001042_n14	PostSpec_((P,P),(S,S))	>/=80
NO-HOG0002599_FOG0001043_n1	PreSpec_((P,S),(P,S))	>/=95
NO-HOG0002600_FOG0001043_n15	PostSpec_((P,P),(S,S))	>/=65
NO-HOG0002604_FOG0001045_n15	PostSpec_((P,P),(S,S))	>/=45
NO-HOG0002605_FOG0001046_n1	PostSpec_((P,P),(S,S))	>/=90
NO-HOG0002608_FOG0001047_n17	PostSpec_((P,P),(S,S))	>/=50
NO-HOG0002609_FOG0001048_n1	PostSpec_((P,P),(S,S))	>/=75
NO-HOG0002612_FOG0001049_n15	PostSpec_((P,P),(S,S))	>/=50
NO-HOG0002613_FOG0001050_n1	PostSpec_((P,P),(S,S))	>/=85
NO-HOG0002614_FOG0001050_n15	Other_PostSpeclike_(S,(S,(P,P)))	>/=55
NO-HOG0002618_FOG0001053_n1	PostSpec_((P,P),(S,S))	>/=85
NO-HOG0002621_FOG0001054_n17	PostSpec_((P,P),(S,S))	>/=60
NO-HOG0002623_FOG0001055_n16	PostSpec_((P,P),(S,S))	>/=90
NO-HOG0002626_FOG0001057_n1	PostSpec_((P,P),(S,S))	>/=80
NO-HOG0002627_FOG0001057_n15	PostSpec_((P,P),(S,S))	>/=65
NO-HOG0002630_FOG0001059_n1	PostSpec_((P,P),(S,S))	>/=90
NO-HOG0002634_FOG0001061_n1	PreSpec_((P,S),(P,S))	>/=80
NO-HOG0002635_FOG0001061_n16	PreSpec_((P,S),(P,S))	>/=95
NO-HOG0002637_FOG0001062_n17	Other_PostSpeclike_(P,(P,(S,S)))	>/=75
NO-HOG0002643_FOG0001065_n15	PostSpec_((P,P),(S,S))	>/=90
NO-HOG0002644_FOG0001066_n1	PostSpec_((P,P),(S,S))	>/=95
NO-HOG0002650_FOG0001069_n1	Other_PostSpeclike_(S,(S,(P,P)))	>/=55
NO-HOG0002656_FOG0001071_n16	PostSpec_((P,P),(S,S))	>/=75
NO-HOG0002659_FOG0001073_n1	PostSpec_((P,P),(S,S))	>/=95
NO-HOG0002662_FOG0001074_n14	PostSpec_((P,P),(S,S))	>/=90
NO-HOG0002668_FOG0001077_n1	Other_PostSpeclike_(S,(S,(P,P)))	>/=65
NO-HOG0002672_FOG0001079_n1	PreSpec_((P,S),(P,S))	>/=80
NO-HOG0002677_FOG0001080_n17	PostSpec_((P,P),(S,S))	>/=65
NO-HOG0002678_FOG0001081_n1	PostSpec_((P,P),(S,S))	>/=80
NO-HOG0002679_FOG0001081_n16	PreSpec_((P,S),(P,S))	>/=55
NO-HOG0002680_FOG0001082_n1	PostSpec_((P,P),(S,S))	>/=60
NO-HOG0002683_FOG0001083_n15	Other_PostSpeclike_(S,(S,(P,P)))	>/=60
NO-HOG0002684_FOG0001084_n1	PostSpec_((P,P),(S,S))	>/=75
NO-HOG0002685_FOG0001084_n18	PostSpec_((P,P),(S,S))	>/=75
NO-HOG0002687_FOG0001085_n15	PostSpec_((P,P),(S,S))	>/=90
NO-HOG0002688_FOG0001086_n1	PreSpec_((P,S),(P,S))	>/=85
NO-HOG0002691_FOG0001087_n14	Other_PostSpeclike_(P,(P,(S,S)))	>/=60
NO-HOG0002695_FOG0001089_n15	PreSpec_((P,S),(P,S))	>/=85
NO-HOG0002696_FOG0001090_n1	PreSpec_((P,S),(P,S))	>/=95
NO-HOG0002697_FOG0001090_n17	PostSpec_((P,P),(S,S))	>/=95
NO-HOG0002698_FOG0001091_n1	PostSpec_((P,P),(S,S))	>/=85
NO-HOG0002699_FOG0001091_n17	PostSpec_((P,P),(S,S))	100
NO-HOG0002700_FOG0001092_n1	PostSpec_((P,P),(S,S))	100
NO-HOG0002706_FOG0001095_n1	PostSpec_((P,P),(S,S))	>/=90
NO-HOG0002707_FOG0001095_n16	Other_PostSpeclike_(P,(P,(S,S)))	>/=30
NO-HOG0002708_FOG0001096_n1	PreSpec_((P,S),(P,S))	>/=5
NO-HOG0002709_FOG0001096_n16	PostSpec_((P,P),(S,S))	>/=75
NO-HOG0002711_FOG0001097_n16	PostSpec_((P,P),(S,S))	>/=95
NO-HOG0002712_FOG0001098_n1	PostSpec_((P,P),(S,S))	>/=70
NO-HOG0002713_FOG0001098_n14	Other_PreSpeclike_(P,(S,(P,S)))	>/=85
NO-HOG0002717_FOG0001100_n15	Other_PostSpeclike_(S,(S,(P,P)))	>/=75
NO-HOG0002721_FOG0001102_n14	PostSpec_((P,P),(S,S))	>/=75
NO-HOG0002730_FOG0001108_n16	PostSpec_((P,P),(S,S))	>/=50
NO-HOG0002733_FOG0001110_n13	Other_PostSpeclike_(S,(S,(P,P)))	>/=75
NO-HOG0002737_FOG0001113_n1	PostSpec_((P,P),(S,S))	>/=75
NO-HOG0002738_FOG0001113_n17	Other_PreSpeclike_(P,(S,(P,S)))	>/=60
NO-HOG0002739_FOG0001114_n1	Other_PreSpeclike_(S,(P,(P,S)))	>/=55
NO-HOG0002742_FOG0001115_n12	PostSpec_((P,P),(S,S))	>/=40
NO-HOG0002747_FOG0001118_n1	PreSpec_((P,S),(P,S))	>/=75
NO-HOG0002748_FOG0001118_n15	PostSpec_((P,P),(S,S))	>/=85
NO-HOG0002755_FOG0001122_n16	Other_PreSpeclike_(S,(P,(P,S)))	>/=60
NO-HOG0002757_FOG0001123_n16	PostSpec_((P,P),(S,S))	>/=75
NO-HOG0002758_FOG0001124_n1	PostSpec_((P,P),(S,S))	>/=75
NO-HOG0002759_FOG0001124_n15	Other_PreSpeclike_(P,(S,(P,S)))	>/=80
NO-HOG0002761_FOG0001126_n1	Other_PostSpeclike_(P,(P,(S,S)))	>/=65
NO-HOG0002763_FOG0001127_n1	PreSpec_((P,S),(P,S))	>/=65
NO-HOG0002766_FOG0001128_n16	PostSpec_((P,P),(S,S))	>/=30
NO-HOG0002770_FOG0001131_n1	PreSpec_((P,S),(P,S))	>/=70
NO-HOG0002774_FOG0001132_n15	PostSpec_((P,P),(S,S))	>/=50
NO-HOG0002775_FOG0001133_n1	Other_PreSpeclike_(S,(P,(P,S)))	>/=40
NO-HOG0002777_FOG0001134_n1	PreSpec_((P,S),(P,S))	>/=75
NO-HOG0002778_FOG0001134_n14	Other_PostSpeclike_(S,(S,(P,P)))	>/=50
NO-HOG0002780_FOG0001135_n15	PostSpec_((P,P),(S,S))	>/=70
NO-HOG0002783_FOG0001137_n15	PostSpec_((P,P),(S,S))	>/=95
NO-HOG0002786_FOG0001139_n1	PostSpec_((P,P),(S,S))	>/=75
NO-HOG0002787_FOG0001139_n15	PreSpec_((P,S),(P,S))	>/=75
NO-HOG0002790_FOG0001141_n1	PostSpec_((P,P),(S,S))	>/=80
NO-HOG0002791_FOG0001141_n17	Other_PreSpeclike_(S,(P,(P,S)))	>/=60
NO-HOG0002793_FOG0001142_n16	PreSpec_((P,S),(P,S))	>/=95
NO-HOG0002801_FOG0001146_n16	Other_PreSpeclike_(S,(P,(P,S)))	>/=60
NO-HOG0002803_FOG0001147_n13	PostSpec_((P,P),(S,S))	>/=35
NO-HOG0002808_FOG0001151_n1	PreSpec_((P,S),(P,S))	>/=75
NO-HOG0002810_FOG0001152_n1	Other_PostSpeclike_(S,(S,(P,P)))	>/=95
NO-HOG0002811_FOG0001152_n16	Other_PostSpeclike_(S,(S,(P,P)))	>/=70
NO-HOG0002815_FOG0001154_n15	Other_PostSpeclike_(P,(P,(S,S)))	>/=60
NO-HOG0002817_FOG0001155_n17	Other_PostSpeclike_(P,(P,(S,S)))	>/=65
NO-HOG0002818_FOG0001156_n1	Other_PostSpeclike_(S,(S,(P,P)))	>/=45
NO-HOG0002827_FOG0001161_n1	Other_PreSpeclike_(S,(P,(P,S)))	>/=65
NO-HOG0002829_FOG0001162_n1	Other_PostSpeclike_(P,(P,(S,S)))	>/=55
NO-HOG0002834_FOG0001164_n1	PostSpec_((P,P),(S,S))	>/=40
NO-HOG0002836_FOG0001165_n1	PreSpec_((P,S),(P,S))	100
NO-HOG0002837_FOG0001165_n16	Other_PreSpeclike_(P,(S,(P,S)))	>/=55
NO-HOG0002838_FOG0001166_n1	Other_PostSpeclike_(P,(P,(S,S)))	>/=55
NO-HOG0002852_FOG0001174_n1	PostSpec_((P,P),(S,S))	>/=95
NO-HOG0002853_FOG0001174_n17	PreSpec_((P,S),(P,S))	>/=70
NO-HOG0002855_FOG0001175_n18	PreSpec_((P,S),(P,S))	>/=25
NO-HOG0002860_FOG0001178_n16	Other_PreSpeclike_(S,(P,(P,S)))	>/=80
NO-HOG0002869_FOG0001183_n1	PostSpec_((P,P),(S,S))	>/=90
NO-HOG0002870_FOG0001183_n16	PreSpec_((P,S),(P,S))	>/=80
NO-HOG0002875_FOG0001186_n1	Other_PostSpeclike_(P,(P,(S,S)))	>/=85
NO-HOG0002876_FOG0001186_n17	PostSpec_((P,P),(S,S))	>/=70
NO-HOG0002878_FOG0001187_n17	PostSpec_((P,P),(S,S))	>/=80
NO-HOG0002880_FOG0001188_n14	PostSpec_((P,P),(S,S))	>/=60
NO-HOG0002890_FOG0001195_n1	PostSpec_((P,P),(S,S))	>/=50
NO-HOG0002891_FOG0001195_n15	PreSpec_((P,S),(P,S))	100
NO-HOG0002895_FOG0001197_n15	Other_PostSpeclike_(P,(P,(S,S)))	>/=60
NO-HOG0002896_FOG0001198_n1	Other_PreSpeclike_(S,(P,(P,S)))	>/=80
NO-HOG0002900_FOG0001200_n1	Other_PostSpeclike_(S,(S,(P,P)))	>/=60
NO-HOG0002901_FOG0001200_n16	PostSpec_((P,P),(S,S))	>/=85
NO-HOG0002903_FOG0001201_n9	PreSpec_((P,S),(P,S))	>/=95
NO-HOG0002909_FOG0001204_n1	Other_PreSpeclike_(P,(S,(P,S)))	>/=25
NO-HOG0002912_FOG0001205_n13	PostSpec_((P,P),(S,S))	>/=55
NO-HOG0002915_FOG0001206_n15	Other_PostSpeclike_(P,(P,(S,S)))	>/=40
NO-HOG0002916_FOG0001207_n1	PreSpec_((P,S),(P,S))	>/=75
NO-HOG0002919_FOG0001208_n15	PostSpec_((P,P),(S,S))	>/=85
NO-HOG0002920_FOG0001209_n1	Other_PostSpeclike_(P,(P,(S,S)))	>/=85
NO-HOG0002929_FOG0001213_n13	Other_PostSpeclike_(P,(P,(S,S)))	>/=60
NO-HOG0002932_FOG0001215_n1	Other_PostSpeclike_(S,(S,(P,P)))	>/=55
NO-HOG0002933_FOG0001215_n16	PreSpec_((P,S),(P,S))	100
NO-HOG0002935_FOG0001216_n15	PostSpec_((P,P),(S,S))	>/=90
NO-HOG0002936_FOG0001217_n1	Other_PostSpeclike_(P,(P,(S,S)))	>/=10
NO-HOG0002939_FOG0001218_n13	PostSpec_((P,P),(S,S))	>/=85
NO-HOG0002940_FOG0001219_n1	PostSpec_((P,P),(S,S))	>/=70
NO-HOG0002941_FOG0001219_n15	PostSpec_((P,P),(S,S))	>/=60
NO-HOG0002942_FOG0001220_n1	PostSpec_((P,P),(S,S))	>/=60
NO-HOG0002943_FOG0001220_n15	Other_PostSpeclike_(S,(S,(P,P)))	>/=65
NO-HOG0002945_FOG0001221_n12	PostSpec_((P,P),(S,S))	>/=85
NO-HOG0002946_FOG0001222_n1	Other_PostSpeclike_(P,(P,(S,S)))	>/=60
NO-HOG0002949_FOG0001224_n1	PreSpec_((P,S),(P,S))	>/=95
NO-HOG0002950_FOG0001224_n15	Other_PostSpeclike_(P,(P,(S,S)))	>/=70
NO-HOG0002954_FOG0001226_n15	PostSpec_((P,P),(S,S))	>/=65
NO-HOG0002955_FOG0001227_n1	Other_PostSpeclike_(S,(S,(P,P)))	100
NO-HOG0002958_FOG0001228_n15	PostSpec_((P,P),(S,S))	>/=90
NO-HOG0002968_FOG0001234_n1	PostSpec_((P,P),(S,S))	>/=90
NO-HOG0002969_FOG0001234_n15	PostSpec_((P,P),(S,S))	>/=95
NO-HOG0002971_FOG0001235_n16	PostSpec_((P,P),(S,S))	>/=80
NO-HOG0002972_FOG0001236_n1	PostSpec_((P,P),(S,S))	>/=90
NO-HOG0002974_FOG0001237_n1	PostSpec_((P,P),(S,S))	>/=90
NO-HOG0002975_FOG0001237_n15	PostSpec_((P,P),(S,S))	>/=95
NO-HOG0002977_FOG0001238_n15	PostSpec_((P,P),(S,S))	>/=95
NO-HOG0002978_FOG0001239_n1	PostSpec_((P,P),(S,S))	>/=75
NO-HOG0002980_FOG0001240_n1	PostSpec_((P,P),(S,S))	>/=85
NO-HOG0002982_FOG0001241_n1	PreSpec_((P,S),(P,S))	>/=65
NO-HOG0002988_FOG0001245_n1	PostSpec_((P,P),(S,S))	>/=90
NO-HOG0002989_FOG0001245_n16	PostSpec_((P,P),(S,S))	>/=90
NO-HOG0002993_FOG0001247_n16	Other_PreSpeclike_(P,(S,(P,S)))	>/=45
NO-HOG0002998_FOG0001250_n1	PostSpec_((P,P),(S,S))	>/=85
NO-HOG0003005_FOG0001254_n1	Other_PostSpeclike_(S,(S,(P,P)))	>/=60
NO-HOG0003008_FOG0001255_n14	Other_PostSpeclike_(S,(S,(P,P)))	>/=70
NO-HOG0003009_FOG0001256_n1	PostSpec_((P,P),(S,S))	>/=90
NO-HOG0003017_FOG0001260_n1	Other_PreSpeclike_(P,(S,(P,S)))	>/=55
NO-HOG0003018_FOG0001260_n15	PreSpec_((P,S),(P,S))	>/=85
NO-HOG0003019_FOG0001261_n1	Other_PreSpeclike_(S,(P,(P,S)))	>/=40
NO-HOG0003026_FOG0001264_n17	PostSpec_((P,P),(S,S))	>/=80
NO-HOG0003027_FOG0001265_n1	PostSpec_((P,P),(S,S))	>/=75
NO-HOG0003028_FOG0001265_n15	PostSpec_((P,P),(S,S))	>/=75
NO-HOG0003029_FOG0001266_n1	PreSpec_((P,S),(P,S))	>/=95
NO-HOG0003031_FOG0001267_n1	Other_PreSpeclike_(S,(P,(P,S)))	>/=80
NO-HOG0003032_FOG0001267_n15	PostSpec_((P,P),(S,S))	>/=55
NO-HOG0003033_FOG0001268_n1	PostSpec_((P,P),(S,S))	100
NO-HOG0003034_FOG0001268_n16	Other_PostSpeclike_(S,(S,(P,P)))	>/=45
NO-HOG0003036_FOG0001269_n15	Other_PostSpeclike_(P,(P,(S,S)))	>/=50
NO-HOG0003037_FOG0001270_n1	PostSpec_((P,P),(S,S))	>/=60
NO-HOG0003041_FOG0001272_n1	Other_PostSpeclike_(P,(P,(S,S)))	>/=50
NO-HOG0003042_FOG0001272_n15	PostSpec_((P,P),(S,S))	>/=50
NO-HOG0003045_FOG0001274_n1	PostSpec_((P,P),(S,S))	>/=75
NO-HOG0003051_FOG0001277_n1	PostSpec_((P,P),(S,S))	>/=70
NO-HOG0003052_FOG0001277_n17	PostSpec_((P,P),(S,S))	>/=95
NO-HOG0003055_FOG0001279_n1	PostSpec_((P,P),(S,S))	>/=95
NO-HOG0003056_FOG0001279_n15	Other_PostSpeclike_(P,(P,(S,S)))	>/=50
NO-HOG0003057_FOG0001280_n1	Other_PreSpeclike_(P,(S,(P,S)))	>/=50
NO-HOG0003065_FOG0001283_n14	Other_PreSpeclike_(P,(S,(P,S)))	>/=65
NO-HOG0003066_FOG0001284_n1	Other_PreSpeclike_(P,(S,(P,S)))	>/=25
NO-HOG0003069_FOG0001285_n1	Other_PreSpeclike_(S,(P,(P,S)))	>/=45
NO-HOG0003071_FOG0001286_n1	Other_PreSpeclike_(P,(S,(P,S)))	>/=5
NO-HOG0003075_FOG0001289_n1	Other_PostSpeclike_(P,(P,(S,S)))	>/=55
NO-HOG0003084_FOG0001294_n1	PostSpec_((P,P),(S,S))	>/=80
NO-HOG0003085_FOG0001294_n15	PostSpec_((P,P),(S,S))	>/=55
NO-HOG0003086_FOG0001295_n1	PostSpec_((P,P),(S,S))	>/=90
NO-HOG0003087_FOG0001295_n15	PreSpec_((P,S),(P,S))	>/=95
NO-HOG0003088_FOG0001296_n1	PreSpec_((P,S),(P,S))	>/=95
NO-HOG0003089_FOG0001296_n14	PostSpec_((P,P),(S,S))	>/=80
NO-HOG0003090_FOG0001297_n1	Other_PostSpeclike_(P,(P,(S,S)))	>/=65
NO-HOG0003095_FOG0001300_n1	PreSpec_((P,S),(P,S))	>/=40
NO-HOG0003096_FOG0001300_n15	PostSpec_((P,P),(S,S))	>/=50
NO-HOG0003097_FOG0001301_n1	Other_PostSpeclike_(S,(S,(P,P)))	>/=65
NO-HOG0003098_FOG0001301_n15	PostSpec_((P,P),(S,S))	>/=85
NO-HOG0003100_FOG0001302_n16	PreSpec_((P,S),(P,S))	>/=65
NO-HOG0003101_FOG0001303_n1	PostSpec_((P,P),(S,S))	>/=60
NO-HOG0003102_FOG0001303_n15	Other_PreSpeclike_(S,(P,(P,S)))	>/=50
NO-HOG0003103_FOG0001304_n1	PreSpec_((P,S),(P,S))	>/=45
NO-HOG0003105_FOG0001305_n1	Other_PostSpeclike_(S,(S,(P,P)))	>/=40
NO-HOG0003107_FOG0001306_n1	Other_PreSpeclike_(S,(P,(P,S)))	>/=60
NO-HOG0003109_FOG0001307_n1	PostSpec_((P,P),(S,S))	>/=95
NO-HOG0003110_FOG0001307_n16	PostSpec_((P,P),(S,S))	100
NO-HOG0003114_FOG0001310_n1	Other_PreSpeclike_(P,(S,(P,S)))	>/=85
NO-HOG0003115_FOG0001310_n16	PostSpec_((P,P),(S,S))	>/=90
NO-HOG0003117_FOG0001311_n14	PostSpec_((P,P),(S,S))	>/=55
NO-HOG0003118_FOG0001312_n1	Other_PostSpeclike_(P,(P,(S,S)))	>/=60
NO-HOG0003122_FOG0001314_n1	Other_PreSpeclike_(P,(S,(P,S)))	>/=60
NO-HOG0003124_FOG0001315_n1	PostSpec_((P,P),(S,S))	>/=50
NO-HOG0003125_FOG0001315_n17	PostSpec_((P,P),(S,S))	>/=85
NO-HOG0003131_FOG0001319_n1	PostSpec_((P,P),(S,S))	>/=75
NO-HOG0003132_FOG0001319_n15	PreSpec_((P,S),(P,S))	>/=45
NO-HOG0003133_FOG0001320_n1	Other_PostSpeclike_(S,(S,(P,P)))	>/=50
NO-HOG0003136_FOG0001321_n14	PostSpec_((P,P),(S,S))	>/=95
NO-HOG0003137_FOG0001322_n1	PreSpec_((P,S),(P,S))	>/=60
NO-HOG0003138_FOG0001322_n17	PostSpec_((P,P),(S,S))	>/=70
NO-HOG0003140_FOG0001323_n16	Other_PreSpeclike_(P,(S,(P,S)))	>/=45
NO-HOG0003141_FOG0001324_n1	PreSpec_((P,S),(P,S))	>/=95
NO-HOG0003142_FOG0001324_n14	PostSpec_((P,P),(S,S))	>/=90
NO-HOG0003144_FOG0001326_n1	PostSpec_((P,P),(S,S))	>/=50
NO-HOG0003145_FOG0001326_n15	PreSpec_((P,S),(P,S))	>/=70
NO-HOG0003146_FOG0001327_n1	PreSpec_((P,S),(P,S))	>/=75
NO-HOG0003147_FOG0001327_n15	Other_PostSpeclike_(P,(P,(S,S)))	>/=40
NO-HOG0003148_FOG0001328_n1	PreSpec_((P,S),(P,S))	>/=90
NO-HOG0003149_FOG0001328_n16	PostSpec_((P,P),(S,S))	>/=90
NO-HOG0003150_FOG0001329_n1	PostSpec_((P,P),(S,S))	>/=90
NO-HOG0003151_FOG0001329_n17	PreSpec_((P,S),(P,S))	>/=90
NO-HOG0003152_FOG0001330_n1	PostSpec_((P,P),(S,S))	>/=45
NO-HOG0003153_FOG0001330_n16	PreSpec_((P,S),(P,S))	>/=60
NO-HOG0003154_FOG0001331_n1	Other_PostSpeclike_(P,(P,(S,S)))	>/=85
NO-HOG0003155_FOG0001331_n17	Other_PostSpeclike_(P,(P,(S,S)))	>/=30
NO-HOG0003159_FOG0001333_n1	PreSpec_((P,S),(P,S))	>/=55
NO-HOG0003160_FOG0001333_n15	PreSpec_((P,S),(P,S))	>/=80
NO-HOG0003162_FOG0001334_n16	Other_PostSpeclike_(P,(P,(S,S)))	>/=50
NO-HOG0003165_FOG0001336_n1	PreSpec_((P,S),(P,S))	100
NO-HOG0003169_FOG0001338_n13	Other_PreSpeclike_(P,(S,(P,S)))	>/=60
NO-HOG0003170_FOG0001339_n1	PostSpec_((P,P),(S,S))	>/=50
NO-HOG0003173_FOG0001340_n16	PreSpec_((P,S),(P,S))	>/=90
NO-HOG0003175_FOG0001341_n14	PreSpec_((P,S),(P,S))	>/=95
NO-HOG0003176_FOG0001342_n1	PreSpec_((P,S),(P,S))	>/=75
NO-HOG0003187_FOG0001348_n1	PreSpec_((P,S),(P,S))	100
NO-HOG0003190_FOG0001349_n14	Other_PostSpeclike_(P,(P,(S,S)))	>/=30
NO-HOG0003192_FOG0001350_n22	Other_PreSpeclike_(P,(S,(P,S)))	>/=35
NO-HOG0003193_FOG0001351_n1	Other_PostSpeclike_(S,(S,(P,P)))	>/=75
NO-HOG0003195_FOG0001352_n1	PostSpec_((P,P),(S,S))	>/=80
NO-HOG0003197_FOG0001353_n1	PreSpec_((P,S),(P,S))	>/=85
NO-HOG0003198_FOG0001353_n15	Other_PostSpeclike_(P,(P,(S,S)))	>/=80
NO-HOG0003200_FOG0001354_n15	PostSpec_((P,P),(S,S))	>/=80
NO-HOG0003202_FOG0001356_n1	PreSpec_((P,S),(P,S))	100
NO-HOG0003205_FOG0001357_n16	Other_PostSpeclike_(S,(S,(P,P)))	>/=85
NO-HOG0003206_FOG0001358_n1	PreSpec_((P,S),(P,S))	>/=85
NO-HOG0003209_FOG0001359_n16	PreSpec_((P,S),(P,S))	>/=55
NO-HOG0003210_FOG0001360_n1	Other_PreSpeclike_(S,(P,(P,S)))	>/=65
NO-HOG0003211_FOG0001360_n15	Other_PreSpeclike_(P,(S,(P,S)))	>/=55
NO-HOG0003213_FOG0001361_n14	PreSpec_((P,S),(P,S))	>/=95
NO-HOG0003216_FOG0001363_n1	PreSpec_((P,S),(P,S))	>/=85
NO-HOG0003217_FOG0001363_n15	Other_PreSpeclike_(P,(S,(P,S)))	>/=70
NO-HOG0003218_FOG0001364_n1	Other_PostSpeclike_(P,(P,(S,S)))	>/=40
NO-HOG0003219_FOG0001364_n15	PreSpec_((P,S),(P,S))	>/=80
NO-HOG0003220_FOG0001365_n1	Other_PreSpeclike_(S,(P,(P,S)))	>/=30
NO-HOG0003222_FOG0001366_n1	PostSpec_((P,P),(S,S))	>/=90
NO-HOG0003223_FOG0001366_n14	Other_PostSpeclike_(P,(P,(S,S)))	>/=55
NO-HOG0003225_FOG0001367_n12	Other_PostSpeclike_(P,(P,(S,S)))	>/=65
NO-HOG0003229_FOG0001370_n11	Other_PostSpeclike_(P,(P,(S,S)))	>/=50
NO-HOG0003232_FOG0001372_n1	PostSpec_((P,P),(S,S))	>/=80
NO-HOG0003236_FOG0001374_n2	Other_PostSpeclike_(P,(P,(S,S)))	>/=65
NO-HOG0003241_FOG0001376_n14	Other_PostSpeclike_(P,(P,(S,S)))	>/=60
NO-HOG0003242_FOG0001377_n1	PostSpec_((P,P),(S,S))	>/=95
NO-HOG0003243_FOG0001377_n15	PreSpec_((P,S),(P,S))	>/=85
NO-HOG0003244_FOG0001378_n1	PreSpec_((P,S),(P,S))	>/=95
NO-HOG0003252_FOG0001382_n1	Other_PreSpeclike_(P,(S,(P,S)))	>/=70
NO-HOG0003253_FOG0001382_n14	PostSpec_((P,P),(S,S))	>/=85
NO-HOG0003255_FOG0001384_n1	Other_PreSpeclike_(S,(P,(P,S)))	>/=35
NO-HOG0003256_FOG0001384_n12	Other_PreSpeclike_(S,(P,(P,S)))	>/=50
NO-HOG0003257_FOG0001385_n1	Other_PreSpeclike_(P,(S,(P,S)))	>/=55
NO-HOG0003259_FOG0001386_n1	PreSpec_((P,S),(P,S))	>/=95
NO-HOG0003263_FOG0001388_n1	PostSpec_((P,P),(S,S))	>/=80
NO-HOG0003265_FOG0001389_n1	PreSpec_((P,S),(P,S))	>/=80
NO-HOG0003266_FOG0001389_n16	Other_PreSpeclike_(P,(S,(P,S)))	>/=40
NO-HOG0003268_FOG0001390_n14	PreSpec_((P,S),(P,S))	>/=75
NO-HOG0003274_FOG0001393_n12	PostSpec_((P,P),(S,S))	>/=85
NO-HOG0003276_FOG0001394_n14	PostSpec_((P,P),(S,S))	>/=75
NO-HOG0003280_FOG0001396_n1	PostSpec_((P,P),(S,S))	100
NO-HOG0003286_FOG0001399_n14	PostSpec_((P,P),(S,S))	100
NO-HOG0003290_FOG0001401_n12	PostSpec_((P,P),(S,S))	100
NO-HOG0003301_FOG0001408_n14	PostSpec_((P,P),(S,S))	>/=75
NO-HOG0003307_FOG0001411_n1	Other_PostSpeclike_(P,(P,(S,S)))	>/=75
NO-HOG0003311_FOG0001413_n1	PreSpec_((P,S),(P,S))	>/=55
NO-HOG0003313_FOG0001414_n1	PreSpec_((P,S),(P,S))	>/=80
NO-HOG0003315_FOG0001415_n1	PostSpec_((P,P),(S,S))	>/=70
NO-HOG0003317_FOG0001416_n1	Other_PreSpeclike_(P,(S,(P,S)))	>/=70
NO-HOG0003321_FOG0001418_n1	PreSpec_((P,S),(P,S))	>/=50
NO-HOG0003325_FOG0001420_n1	PreSpec_((P,S),(P,S))	>/=95
NO-HOG0003330_FOG0001423_n1	Other_PreSpeclike_(P,(S,(P,S)))	>/=70
NO-HOG0003337_FOG0001426_n15	PreSpec_((P,S),(P,S))	>/=80
NO-HOG0003338_FOG0001427_n2	PostSpec_((P,P),(S,S))	>/=60
NO-HOG0003339_FOG0001427_n16	PreSpec_((P,S),(P,S))	>/=95
NO-HOG0003343_FOG0001429_n14	PostSpec_((P,P),(S,S))	>/=80
NO-HOG0003344_FOG0001430_n1	PostSpec_((P,P),(S,S))	>/=95
NO-HOG0003346_FOG0001431_n1	Other_PreSpeclike_(P,(S,(P,S)))	>/=60
NO-HOG0003349_FOG0001432_n12	PostSpec_((P,P),(S,S))	>/=65
NO-HOG0003351_FOG0001433_n14	Other_PostSpeclike_(P,(P,(S,S)))	>/=75
NO-HOG0003354_FOG0001435_n17	PostSpec_((P,P),(S,S))	>/=55
NO-HOG0003355_FOG0001436_n1	PostSpec_((P,P),(S,S))	>/=75
NO-HOG0003356_FOG0001436_n15	PreSpec_((P,S),(P,S))	>/=85
NO-HOG0003357_FOG0001437_n1	PostSpec_((P,P),(S,S))	100
NO-HOG0003359_FOG0001438_n1	PostSpec_((P,P),(S,S))	>/=80
NO-HOG0003360_FOG0001438_n14	Other_PostSpeclike_(S,(S,(P,P)))	>/=60
NO-HOG0003361_FOG0001439_n1	PostSpec_((P,P),(S,S))	>/=75
NO-HOG0003365_FOG0001441_n15	PostSpec_((P,P),(S,S))	>/=90
NO-HOG0003367_FOG0001442_n13	PreSpec_((P,S),(P,S))	>/=75
NO-HOG0003369_FOG0001443_n1	PreSpec_((P,S),(P,S))	>/=55
NO-HOG0003373_FOG0001445_n14	Other_PreSpeclike_(S,(P,(P,S)))	>/=75
NO-HOG0003376_FOG0001447_n1	PreSpec_((P,S),(P,S))	>/=80
NO-HOG0003378_FOG0001448_n1	PreSpec_((P,S),(P,S))	>/=60
NO-HOG0003379_FOG0001448_n13	PreSpec_((P,S),(P,S))	>/=80
NO-HOG0003381_FOG0001449_n14	PostSpec_((P,P),(S,S))	>/=85
NO-HOG0003383_FOG0001450_n15	PostSpec_((P,P),(S,S))	>/=85
NO-HOG0003384_FOG0001451_n1	PostSpec_((P,P),(S,S))	>/=90
NO-HOG0003385_FOG0001451_n14	PostSpec_((P,P),(S,S))	>/=80
NO-HOG0003386_FOG0001452_n1	Other_PostSpeclike_(P,(P,(S,S)))	>/=50
NO-HOG0003393_FOG0001455_n14	Other_PreSpeclike_(P,(S,(P,S)))	>/=70
NO-HOG0003394_FOG0001456_n1	PostSpec_((P,P),(S,S))	>/=85
NO-HOG0003397_FOG0001457_n1	Other_PostSpeclike_(P,(P,(S,S)))	>/=45
NO-HOG0003400_FOG0001458_n14	PreSpec_((P,S),(P,S))	>/=90
NO-HOG0003401_FOG0001459_n1	PostSpec_((P,P),(S,S))	>/=90
NO-HOG0003402_FOG0001459_n14	PreSpec_((P,S),(P,S))	>/=95
NO-HOG0003405_FOG0001461_n1	Other_PostSpeclike_(S,(S,(P,P)))	>/=50
NO-HOG0003407_FOG0001462_n1	PostSpec_((P,P),(S,S))	>/=90
NO-HOG0003408_FOG0001462_n15	PreSpec_((P,S),(P,S))	>/=85
NO-HOG0003410_FOG0001464_n1	PreSpec_((P,S),(P,S))	>/=40
NO-HOG0003413_FOG0001465_n4	PreSpec_((P,S),(P,S))	>/=85
NO-HOG0003417_FOG0001467_n1	Other_PostSpeclike_(P,(P,(S,S)))	>/=25
NO-HOG0003418_FOG0001467_n13	Other_PreSpeclike_(P,(S,(P,S)))	>/=0
NO-HOG0003420_FOG0001468_n15	Other_PreSpeclike_(P,(S,(P,S)))	>/=65
NO-HOG0003422_FOG0001470_n1	Other_PostSpeclike_(P,(P,(S,S)))	>/=30
NO-HOG0003424_FOG0001471_n1	PostSpec_((P,P),(S,S))	100
NO-HOG0003429_FOG0001473_n13	Other_PreSpeclike_(S,(P,(P,S)))	>/=60
NO-HOG0003434_FOG0001477_n1	PostSpec_((P,P),(S,S))	>/=65
NO-HOG0003435_FOG0001477_n14	PreSpec_((P,S),(P,S))	>/=90
NO-HOG0003439_FOG0001479_n15	PreSpec_((P,S),(P,S))	>/=95
NO-HOG0003442_FOG0001481_n15	Other_PreSpeclike_(P,(S,(P,S)))	>/=55
NO-HOG0003444_FOG0001482_n14	Other_PostSpeclike_(P,(P,(S,S)))	>/=90
NO-HOG0003458_FOG0001488_n15	PreSpec_((P,S),(P,S))	>/=95
NO-HOG0003461_FOG0001490_n1	Other_PreSpeclike_(P,(S,(P,S)))	>/=50
NO-HOG0003464_FOG0001491_n15	PreSpec_((P,S),(P,S))	>/=95
NO-HOG0003466_FOG0001492_n15	PreSpec_((P,S),(P,S))	>/=85
NO-HOG0003469_FOG0001494_n13	PreSpec_((P,S),(P,S))	100
NO-HOG0003470_FOG0001495_n1	Other_PreSpeclike_(P,(S,(P,S)))	>/=40
NO-HOG0003476_FOG0001498_n1	Other_PostSpeclike_(P,(P,(S,S)))	>/=55
NO-HOG0003478_FOG0001499_n1	PreSpec_((P,S),(P,S))	>/=90
NO-HOG0003481_FOG0001500_n14	PreSpec_((P,S),(P,S))	>/=55
NO-HOG0003484_FOG0001502_n1	PreSpec_((P,S),(P,S))	>/=95
NO-HOG0003486_FOG0001503_n1	PreSpec_((P,S),(P,S))	>/=95
NO-HOG0003494_FOG0001507_n13	PostSpec_((P,P),(S,S))	>/=85
NO-HOG0003498_FOG0001510_n1	PostSpec_((P,P),(S,S))	>/=70
NO-HOG0003499_FOG0001510_n15	Other_PostSpeclike_(S,(S,(P,P)))	>/=60
NO-HOG0003508_FOG0001515_n1	PreSpec_((P,S),(P,S))	>/=90
NO-HOG0003510_FOG0001516_n1	PostSpec_((P,P),(S,S))	>/=55
NO-HOG0003515_FOG0001518_n14	PreSpec_((P,S),(P,S))	>/=90
NO-HOG0003519_FOG0001520_n15	PreSpec_((P,S),(P,S))	>/=95
NO-HOG0003521_FOG0001521_n14	PreSpec_((P,S),(P,S))	>/=80
NO-HOG0003523_FOG0001522_n14	Other_PreSpeclike_(S,(P,(P,S)))	>/=80
NO-HOG0003524_FOG0001523_n1	Other_PreSpeclike_(S,(P,(P,S)))	>/=55
NO-HOG0003526_FOG0001524_n1	PreSpec_((P,S),(P,S))	>/=95
NO-HOG0003528_FOG0001525_n1	PreSpec_((P,S),(P,S))	>/=85
NO-HOG0003532_FOG0001527_n1	PreSpec_((P,S),(P,S))	>/=95
NO-HOG0003536_FOG0001529_n13	PostSpec_((P,P),(S,S))	>/=45
NO-HOG0003537_FOG0001530_n1	PreSpec_((P,S),(P,S))	>/=95
NO-HOG0003547_FOG0001538_n1	PostSpec_((P,P),(S,S))	>/=70
NO-HOG0003548_FOG0001538_n14	Other_PostSpeclike_(S,(S,(P,P)))	>/=80
NO-HOG0003551_FOG0001540_n1	PostSpec_((P,P),(S,S))	>/=65
NO-HOG0003553_FOG0001541_n1	PostSpec_((P,P),(S,S))	>/=75
NO-HOG0003554_FOG0001541_n14	PreSpec_((P,S),(P,S))	>/=95
NO-HOG0003556_FOG0001543_n1	PreSpec_((P,S),(P,S))	>/=80
NO-HOG0003561_FOG0001546_n12	PostSpec_((P,P),(S,S))	>/=55
NO-HOG0003562_FOG0001547_n1	PostSpec_((P,P),(S,S))	>/=95
NO-HOG0003564_FOG0001548_n1	PreSpec_((P,S),(P,S))	>/=70
NO-HOG0003565_FOG0001548_n14	PostSpec_((P,P),(S,S))	>/=80
NO-HOG0003566_FOG0001549_n1	Other_PreSpeclike_(S,(P,(P,S)))	>/=0
NO-HOG0003568_FOG0001550_n1	PreSpec_((P,S),(P,S))	100
NO-HOG0003576_FOG0001554_n1	Other_PreSpeclike_(S,(P,(P,S)))	>/=50
NO-HOG0003580_FOG0001556_n1	PreSpec_((P,S),(P,S))	>/=75
NO-HOG0003583_FOG0001558_n1	PreSpec_((P,S),(P,S))	>/=80
NO-HOG0003584_FOG0001558_n13	PostSpec_((P,P),(S,S))	>/=65
NO-HOG0003587_FOG0001560_n1	PostSpec_((P,P),(S,S))	>/=90
NO-HOG0003588_FOG0001560_n13	PreSpec_((P,S),(P,S))	>/=95
NO-HOG0003589_FOG0001561_n1	Other_PostSpeclike_(P,(P,(S,S)))	>/=70
NO-HOG0003590_FOG0001561_n14	PostSpec_((P,P),(S,S))	>/=95
NO-HOG0003591_FOG0001562_n1	Other_PostSpeclike_(P,(P,(S,S)))	>/=65
NO-HOG0003597_FOG0001565_n13	PostSpec_((P,P),(S,S))	>/=95
NO-HOG0003599_FOG0001566_n12	PostSpec_((P,P),(S,S))	>/=80
NO-HOG0003601_FOG0001567_n16	PostSpec_((P,P),(S,S))	>/=70
NO-HOG0003605_FOG0001569_n12	PostSpec_((P,P),(S,S))	>/=90
NO-HOG0003607_FOG0001570_n13	PostSpec_((P,P),(S,S))	>/=65
NO-HOG0003612_FOG0001574_n1	PostSpec_((P,P),(S,S))	>/=90
NO-HOG0003613_FOG0001574_n14	PostSpec_((P,P),(S,S))	>/=70
NO-HOG0003614_FOG0001575_n1	PostSpec_((P,P),(S,S))	>/=90
NO-HOG0003616_FOG0001576_n1	PostSpec_((P,P),(S,S))	>/=90
NO-HOG0003620_FOG0001578_n1	Other_PostSpeclike_(P,(P,(S,S)))	>/=75
NO-HOG0003622_FOG0001579_n1	Other_PostSpeclike_(P,(P,(S,S)))	>/=80
NO-HOG0003630_FOG0001582_n15	Other_PreSpeclike_(P,(S,(P,S)))	>/=60
NO-HOG0003639_FOG0001588_n1	PostSpec_((P,P),(S,S))	>/=80
NO-HOG0003641_FOG0001589_n1	Other_PostSpeclike_(P,(P,(S,S)))	>/=85
NO-HOG0003643_FOG0001590_n1	PostSpec_((P,P),(S,S))	>/=85
NO-HOG0003646_FOG0001591_n3	PostSpec_((P,P),(S,S))	>/=90
NO-HOG0003649_FOG0001592_n11	Other_PostSpeclike_(S,(S,(P,P)))	>/=75
NO-HOG0003650_FOG0001593_n1	PostSpec_((P,P),(S,S))	>/=95
NO-HOG0003655_FOG0001596_n1	PostSpec_((P,P),(S,S))	>/=50
NO-HOG0003658_FOG0001598_n1	PreSpec_((P,S),(P,S))	>/=65
NO-HOG0003663_FOG0001600_n17	PostSpec_((P,P),(S,S))	>/=50
NO-HOG0003671_FOG0001604_n1	PostSpec_((P,P),(S,S))	>/=95
NO-HOG0003678_FOG0001608_n11	PostSpec_((P,P),(S,S))	>/=70
NO-HOG0003696_FOG0001621_n1	Other_PreSpeclike_(P,(S,(P,S)))	>/=0
NO-HOG0003698_FOG0001622_n1	PreSpec_((P,S),(P,S))	>/=90
NO-HOG0003701_FOG0001623_n15	PostSpec_((P,P),(S,S))	>/=50
NO-HOG0003702_FOG0001624_n1	PostSpec_((P,P),(S,S))	>/=75
NO-HOG0003722_FOG0001634_n1	PostSpec_((P,P),(S,S))	>/=55
NO-HOG0003723_FOG0001634_n13	PostSpec_((P,P),(S,S))	>/=80
NO-HOG0003726_FOG0001636_n1	PostSpec_((P,P),(S,S))	>/=65
NO-HOG0003728_FOG0001637_n1	PostSpec_((P,P),(S,S))	>/=55
NO-HOG0003733_FOG0001640_n1	PreSpec_((P,S),(P,S))	>/=35
NO-HOG0003743_FOG0001646_n15	Other_PreSpeclike_(S,(P,(P,S)))	>/=40
NO-HOG0003751_FOG0001651_n14	Other_PreSpeclike_(P,(S,(P,S)))	>/=70
NO-HOG0003753_FOG0001653_n1	PostSpec_((P,P),(S,S))	>/=40
NO-HOG0003754_FOG0001653_n14	Other_PostSpeclike_(P,(P,(S,S)))	>/=70
NO-HOG0003755_FOG0001654_n1	Other_PostSpeclike_(S,(S,(P,P)))	>/=55
NO-HOG0003756_FOG0001654_n14	PostSpec_((P,P),(S,S))	>/=90
NO-HOG0003757_FOG0001655_n1	PostSpec_((P,P),(S,S))	>/=70
NO-HOG0003758_FOG0001655_n14	PreSpec_((P,S),(P,S))	>/=65
NO-HOG0003761_FOG0001657_n1	Other_PreSpeclike_(P,(S,(P,S)))	>/=50
NO-HOG0003764_FOG0001659_n1	PostSpec_((P,P),(S,S))	>/=50
NO-HOG0003768_FOG0001661_n1	PostSpec_((P,P),(S,S))	>/=70
NO-HOG0003769_FOG0001661_n15	Other_PreSpeclike_(S,(P,(P,S)))	>/=50
NO-HOG0003774_FOG0001664_n2	PostSpec_((P,P),(S,S))	>/=80
NO-HOG0003778_FOG0001666_n1	Other_PreSpeclike_(P,(S,(P,S)))	>/=55
NO-HOG0003779_FOG0001666_n16	Other_PostSpeclike_(P,(P,(S,S)))	>/=70
NO-HOG0003789_FOG0001672_n1	Other_PostSpeclike_(S,(S,(P,P)))	>/=50
NO-HOG0003797_FOG0001677_n1	Other_PostSpeclike_(S,(S,(P,P)))	>/=85
NO-HOG0003799_FOG0001678_n1	PostSpec_((P,P),(S,S))	>/=40
NO-HOG0003802_FOG0001680_n1	PostSpec_((P,P),(S,S))	>/=70
NO-HOG0003803_FOG0001680_n15	PreSpec_((P,S),(P,S))	>/=90
NO-HOG0003809_FOG0001683_n16	PreSpec_((P,S),(P,S))	>/=80
NO-HOG0003811_FOG0001685_n1	Other_PostSpeclike_(P,(P,(S,S)))	>/=60
NO-HOG0003812_FOG0001685_n14	Other_PostSpeclike_(S,(S,(P,P)))	>/=70
NO-HOG0003813_FOG0001686_n2	PostSpec_((P,P),(S,S))	>/=85
NO-HOG0003816_FOG0001687_n14	PostSpec_((P,P),(S,S))	>/=85
NO-HOG0003817_FOG0001688_n1	PostSpec_((P,P),(S,S))	>/=80
NO-HOG0003818_FOG0001688_n15	PostSpec_((P,P),(S,S))	>/=90
NO-HOG0003821_FOG0001690_n5	Other_PreSpeclike_(S,(P,(P,S)))	>/=40
NO-HOG0003833_FOG0001694_n14	Other_PostSpeclike_(S,(S,(P,P)))	>/=40
NO-HOG0003835_FOG0001695_n14	Other_PostSpeclike_(P,(P,(S,S)))	>/=60
NO-HOG0003838_FOG0001697_n1	PreSpec_((P,S),(P,S))	>/=95
NO-HOG0003839_FOG0001697_n12	Other_PostSpeclike_(S,(S,(P,P)))	>/=75
NO-HOG0003842_FOG0001700_n1	PostSpec_((P,P),(S,S))	>/=95
NO-HOG0003849_FOG0001704_n1	Other_PreSpeclike_(P,(S,(P,S)))	>/=60
NO-HOG0003850_FOG0001704_n16	PreSpec_((P,S),(P,S))	100
NO-HOG0003852_FOG0001705_n1	PreSpec_((P,S),(P,S))	>/=85
NO-HOG0003858_FOG0001708_n1	PreSpec_((P,S),(P,S))	>/=95
NO-HOG0003860_FOG0001709_n1	PreSpec_((P,S),(P,S))	100
NO-HOG0003863_FOG0001710_n14	PreSpec_((P,S),(P,S))	100
NO-HOG0003869_FOG0001713_n1	Other_PostSpeclike_(S,(S,(P,P)))	>/=60
NO-HOG0003875_FOG0001716_n1	PostSpec_((P,P),(S,S))	>/=85
NO-HOG0003885_FOG0001720_n13	Other_PreSpeclike_(S,(P,(P,S)))	>/=45
NO-HOG0003895_FOG0001728_n12	PreSpec_((P,S),(P,S))	>/=95
NO-HOG0003901_FOG0001732_n1	PreSpec_((P,S),(P,S))	>/=80
NO-HOG0003902_FOG0001732_n14	PreSpec_((P,S),(P,S))	>/=60
NO-HOG0003905_FOG0001734_n1	PreSpec_((P,S),(P,S))	>/=95
NO-HOG0003908_FOG0001735_n12	PreSpec_((P,S),(P,S))	>/=70
NO-HOG0003909_FOG0001736_n1	Other_PostSpeclike_(P,(P,(S,S)))	>/=85
NO-HOG0003911_FOG0001737_n1	PreSpec_((P,S),(P,S))	>/=90
NO-HOG0003913_FOG0001738_n0	Other_PreSpeclike_(P,(S,(P,S)))	>/=65
NO-HOG0003915_FOG0001739_n13	PreSpec_((P,S),(P,S))	>/=90
NO-HOG0003916_FOG0001740_n1	PostSpec_((P,P),(S,S))	>/=80
NO-HOG0003920_FOG0001742_n15	Other_PostSpeclike_(P,(P,(S,S)))	>/=75
NO-HOG0003923_FOG0001744_n13	PostSpec_((P,P),(S,S))	>/=95
NO-HOG0003924_FOG0001745_n1	Other_PostSpeclike_(S,(S,(P,P)))	>/=40
NO-HOG0003940_FOG0001758_n10	PreSpec_((P,S),(P,S))	>/=95
NO-HOG0003941_FOG0001759_n2	PostSpec_((P,P),(S,S))	>/=55
NO-HOG0003954_FOG0001765_n14	Other_PreSpeclike_(P,(S,(P,S)))	>/=65
NO-HOG0003959_FOG0001768_n13	Other_PreSpeclike_(P,(S,(P,S)))	>/=45
NO-HOG0003961_FOG0001769_n14	PostSpec_((P,P),(S,S))	>/=65
NO-HOG0003964_FOG0001770_n10	Other_PreSpeclike_(P,(S,(P,S)))	>/=35
NO-HOG0003968_FOG0001773_n1	PreSpec_((P,S),(P,S))	>/=95
NO-HOG0003969_FOG0001773_n15	PostSpec_((P,P),(S,S))	>/=50
NO-HOG0003972_FOG0001775_n1	Other_PostSpeclike_(P,(P,(S,S)))	>/=90
NO-HOG0003974_FOG0001776_n1	Other_PostSpeclike_(S,(S,(P,P)))	>/=35
NO-HOG0003977_FOG0001777_n13	PostSpec_((P,P),(S,S))	>/=80
NO-HOG0003979_FOG0001779_n1	PreSpec_((P,S),(P,S))	>/=85
NO-HOG0003983_FOG0001781_n1	PostSpec_((P,P),(S,S))	>/=45
NO-HOG0003986_FOG0001782_n10	Other_PreSpeclike_(P,(S,(P,S)))	>/=40
NO-HOG0003990_FOG0001784_n13	Other_PreSpeclike_(P,(S,(P,S)))	>/=0
NO-HOG0003993_FOG0001786_n1	PostSpec_((P,P),(S,S))	100
NO-HOG0003995_FOG0001787_n1	PostSpec_((P,P),(S,S))	>/=80
NO-HOG0004002_FOG0001791_n11	Other_PostSpeclike_(P,(P,(S,S)))	>/=65
NO-HOG0004005_FOG0001793_n1	PostSpec_((P,P),(S,S))	>/=35
NO-HOG0004008_FOG0001795_n1	Other_PreSpeclike_(P,(S,(P,S)))	>/=60
NO-HOG0004010_FOG0001796_n1	PostSpec_((P,P),(S,S))	>/=85
NO-HOG0004013_FOG0001797_n12	PostSpec_((P,P),(S,S))	>/=85
NO-HOG0004019_FOG0001801_n2	PostSpec_((P,P),(S,S))	>/=95
NO-HOG0004021_FOG0001802_n1	Other_PostSpeclike_(S,(S,(P,P)))	>/=60
NO-HOG0004022_FOG0001802_n14	PreSpec_((P,S),(P,S))	>/=55
NO-HOG0004024_FOG0001803_n14	PreSpec_((P,S),(P,S))	>/=90
NO-HOG0004032_FOG0001807_n12	Other_PreSpeclike_(S,(P,(P,S)))	>/=30
NO-HOG0004033_FOG0001808_n1	PostSpec_((P,P),(S,S))	>/=90
NO-HOG0004036_FOG0001809_n12	Other_PreSpeclike_(S,(P,(P,S)))	>/=45
NO-HOG0004037_FOG0001810_n1	Other_PostSpeclike_(S,(S,(P,P)))	>/=55
NO-HOG0004039_FOG0001811_n2	Other_PostSpeclike_(S,(S,(P,P)))	>/=50
NO-HOG0004040_FOG0001811_n15	Other_PostSpeclike_(P,(P,(S,S)))	>/=75
NO-HOG0004041_FOG0001812_n1	Other_PostSpeclike_(S,(S,(P,P)))	>/=40
NO-HOG0004044_FOG0001813_n14	PreSpec_((P,S),(P,S))	100
NO-HOG0004059_FOG0001822_n1	PreSpec_((P,S),(P,S))	>/=95
NO-HOG0004062_FOG0001823_n10	Other_PreSpeclike_(S,(P,(P,S)))	>/=70
NO-HOG0004064_FOG0001824_n10	PreSpec_((P,S),(P,S))	>/=95
NO-HOG0004066_FOG0001825_n12	Other_PreSpeclike_(S,(P,(P,S)))	>/=35
NO-HOG0004071_FOG0001828_n15	Other_PreSpeclike_(P,(S,(P,S)))	>/=0
NO-HOG0004072_FOG0001829_n1	PostSpec_((P,P),(S,S))	>/=50
NO-HOG0004078_FOG0001832_n12	PostSpec_((P,P),(S,S))	>/=85
NO-HOG0004081_FOG0001834_n1	PostSpec_((P,P),(S,S))	>/=80
NO-HOG0004082_FOG0001834_n13	Other_PostSpeclike_(P,(P,(S,S)))	>/=70
NO-HOG0004089_FOG0001837_n14	PostSpec_((P,P),(S,S))	>/=95
NO-HOG0004090_FOG0001838_n1	PostSpec_((P,P),(S,S))	>/=85
NO-HOG0004095_FOG0001840_n14	PostSpec_((P,P),(S,S))	>/=95
NO-HOG0004097_FOG0001842_n1	PostSpec_((P,P),(S,S))	>/=60
NO-HOG0004099_FOG0001843_n1	PostSpec_((P,P),(S,S))	>/=95
NO-HOG0004101_FOG0001844_n1	PostSpec_((P,P),(S,S))	>/=75
NO-HOG0004102_FOG0001844_n14	Other_PostSpeclike_(P,(P,(S,S)))	>/=70
NO-HOG0004112_FOG0001851_n1	Other_PostSpeclike_(S,(S,(P,P)))	>/=60
NO-HOG0004113_FOG0001851_n14	PreSpec_((P,S),(P,S))	>/=70
NO-HOG0004115_FOG0001853_n2	PostSpec_((P,P),(S,S))	>/=60
NO-HOG0004118_FOG0001854_n13	PostSpec_((P,P),(S,S))	>/=65
NO-HOG0004120_FOG0001856_n1	PostSpec_((P,P),(S,S))	>/=70
NO-HOG0004123_FOG0001857_n12	PostSpec_((P,P),(S,S))	>/=40
NO-HOG0004126_FOG0001859_n12	PostSpec_((P,P),(S,S))	>/=60
NO-HOG0004127_FOG0001860_n1	PostSpec_((P,P),(S,S))	>/=95
NO-HOG0004132_FOG0001863_n1	Other_PreSpeclike_(P,(S,(P,S)))	>/=25
NO-HOG0004137_FOG0001866_n12	Other_PreSpeclike_(S,(P,(P,S)))	>/=65
NO-HOG0004138_FOG0001867_n1	Other_PostSpeclike_(P,(P,(S,S)))	>/=75
NO-HOG0004139_FOG0001867_n14	Other_PostSpeclike_(S,(S,(P,P)))	>/=50
NO-HOG0004140_FOG0001868_n2	PreSpec_((P,S),(P,S))	>/=55
NO-HOG0004141_FOG0001868_n15	Other_PostSpeclike_(P,(P,(S,S)))	>/=70
NO-HOG0004142_FOG0001869_n1	Other_PostSpeclike_(P,(P,(S,S)))	>/=70
NO-HOG0004153_FOG0001873_n1	Other_PreSpeclike_(S,(P,(P,S)))	>/=85
NO-HOG0004154_FOG0001873_n13	PreSpec_((P,S),(P,S))	>/=70
NO-HOG0004155_FOG0001874_n1	Other_PostSpeclike_(P,(P,(S,S)))	>/=55
NO-HOG0004161_FOG0001877_n11	PostSpec_((P,P),(S,S))	>/=80
NO-HOG0004162_FOG0001878_n1	PreSpec_((P,S),(P,S))	>/=85
NO-HOG0004169_FOG0001882_n1	PostSpec_((P,P),(S,S))	>/=90
NO-HOG0004170_FOG0001882_n15	Other_PostSpeclike_(P,(P,(S,S)))	>/=45
NO-HOG0004172_FOG0001883_n13	PreSpec_((P,S),(P,S))	>/=80
NO-HOG0004173_FOG0001884_n1	PostSpec_((P,P),(S,S))	>/=70
NO-HOG0004175_FOG0001885_n1	Other_PostSpeclike_(P,(P,(S,S)))	>/=60
NO-HOG0004178_FOG0001886_n14	PreSpec_((P,S),(P,S))	100
NO-HOG0004181_FOG0001888_n1	PreSpec_((P,S),(P,S))	100
NO-HOG0004184_FOG0001889_n12	PreSpec_((P,S),(P,S))	>/=95
NO-HOG0004185_FOG0001890_n1	Other_PostSpeclike_(P,(P,(S,S)))	>/=40
NO-HOG0004192_FOG0001895_n1	PreSpec_((P,S),(P,S))	>/=60
NO-HOG0004194_FOG0001896_n1	Other_PreSpeclike_(P,(S,(P,S)))	>/=70
NO-HOG0004197_FOG0001897_n12	PreSpec_((P,S),(P,S))	>/=95
NO-HOG0004198_FOG0001898_n1	Other_PostSpeclike_(S,(S,(P,P)))	>/=65
NO-HOG0004208_FOG0001902_n13	PreSpec_((P,S),(P,S))	100
NO-HOG0004213_FOG0001905_n1	Other_PostSpeclike_(P,(P,(S,S)))	>/=70
NO-HOG0004214_FOG0001905_n15	PostSpec_((P,P),(S,S))	>/=95
NO-HOG0004230_FOG0001913_n15	Other_PreSpeclike_(P,(S,(P,S)))	>/=40
NO-HOG0004235_FOG0001917_n1	PostSpec_((P,P),(S,S))	>/=75
NO-HOG0004238_FOG0001918_n11	Other_PostSpeclike_(P,(P,(S,S)))	>/=75
NO-HOG0004243_FOG0001921_n13	PreSpec_((P,S),(P,S))	>/=60
NO-HOG0004244_FOG0001922_n1	PostSpec_((P,P),(S,S))	>/=95
NO-HOG0004246_FOG0001923_n1	PostSpec_((P,P),(S,S))	>/=70
NO-HOG0004247_FOG0001923_n14	PreSpec_((P,S),(P,S))	>/=95
NO-HOG0004249_FOG0001924_n12	PostSpec_((P,P),(S,S))	>/=95
NO-HOG0004260_FOG0001933_n1	Other_PostSpeclike_(P,(P,(S,S)))	>/=80
NO-HOG0004267_FOG0001937_n11	Other_PostSpeclike_(S,(S,(P,P)))	>/=40
NO-HOG0004268_FOG0001938_n1	PreSpec_((P,S),(P,S))	>/=95
NO-HOG0004269_FOG0001938_n13	PostSpec_((P,P),(S,S))	>/=75
NO-HOG0004275_FOG0001941_n11	Other_PostSpeclike_(P,(P,(S,S)))	>/=35
NO-HOG0004277_FOG0001943_n1	PostSpec_((P,P),(S,S))	>/=80
NO-HOG0004280_FOG0001945_n1	PreSpec_((P,S),(P,S))	>/=80
NO-HOG0004285_FOG0001947_n9	PreSpec_((P,S),(P,S))	>/=75
NO-HOG0004286_FOG0001948_n1	Other_PostSpeclike_(P,(P,(S,S)))	>/=35
NO-HOG0004287_FOG0001948_n13	PreSpec_((P,S),(P,S))	>/=95
NO-HOG0004297_FOG0001953_n13	Other_PostSpeclike_(S,(S,(P,P)))	>/=45
NO-HOG0004305_FOG0001959_n1	PreSpec_((P,S),(P,S))	>/=75
NO-HOG0004314_FOG0001964_n12	PostSpec_((P,P),(S,S))	>/=50
NO-HOG0004315_FOG0001965_n2	PreSpec_((P,S),(P,S))	>/=85
NO-HOG0004316_FOG0001965_n15	PostSpec_((P,P),(S,S))	>/=55
NO-HOG0004319_FOG0001967_n1	PostSpec_((P,P),(S,S))	>/=65
NO-HOG0004338_FOG0001978_n1	Other_PreSpeclike_(P,(S,(P,S)))	>/=50
NO-HOG0004340_FOG0001979_n1	Other_PostSpeclike_(P,(P,(S,S)))	>/=70
NO-HOG0004347_FOG0001984_n0	Other_PreSpeclike_(P,(S,(P,S)))	>/=75
NO-HOG0004349_FOG0001985_n9	Other_PostSpeclike_(S,(S,(P,P)))	>/=70
NO-HOG0004350_FOG0001986_n1	PostSpec_((P,P),(S,S))	>/=75
NO-HOG0004353_FOG0001988_n1	Other_PreSpeclike_(S,(P,(P,S)))	>/=35
NO-HOG0004367_FOG0001996_n11	PreSpec_((P,S),(P,S))	>/=90
NO-HOG0004369_FOG0001998_n1	PostSpec_((P,P),(S,S))	>/=50
NO-HOG0004374_FOG0002000_n12	Other_PostSpeclike_(P,(P,(S,S)))	>/=45
NO-HOG0004378_FOG0002002_n11	Other_PostSpeclike_(P,(P,(S,S)))	>/=40
NO-HOG0004379_FOG0002003_n1	Other_PreSpeclike_(P,(S,(P,S)))	>/=75
NO-HOG0004380_FOG0002003_n13	Other_PostSpeclike_(S,(S,(P,P)))	>/=70
NO-HOG0004387_FOG0002007_n11	PostSpec_((P,P),(S,S))	>/=65
NO-HOG0004401_FOG0002017_n11	PreSpec_((P,S),(P,S))	>/=85
NO-HOG0004402_FOG0002018_n1	Other_PostSpeclike_(S,(S,(P,P)))	>/=15
NO-HOG0004405_FOG0002020_n1	Other_PreSpeclike_(P,(S,(P,S)))	>/=0
NO-HOG0004406_FOG0002020_n15	Other_PostSpeclike_(S,(S,(P,P)))	>/=65
NO-HOG0004410_FOG0002022_n12	PreSpec_((P,S),(P,S))	>/=50
NO-HOG0004411_FOG0002023_n1	Other_PreSpeclike_(S,(P,(P,S)))	>/=45
NO-HOG0004412_FOG0002023_n12	Other_PreSpeclike_(P,(S,(P,S)))	>/=35
NO-HOG0004415_FOG0002025_n1	Other_PostSpeclike_(S,(S,(P,P)))	>/=65
NO-HOG0004417_FOG0002026_n1	Other_PostSpeclike_(S,(S,(P,P)))	>/=40
NO-HOG0004420_FOG0002027_n14	Other_PostSpeclike_(S,(S,(P,P)))	>/=40
NO-HOG0004431_FOG0002033_n12	PostSpec_((P,P),(S,S))	>/=95
NO-HOG0004433_FOG0002034_n11	PostSpec_((P,P),(S,S))	>/=80
NO-HOG0004437_FOG0002037_n11	Other_PreSpeclike_(P,(S,(P,S)))	>/=80
NO-HOG0004439_FOG0002038_n14	Other_PostSpeclike_(S,(S,(P,P)))	>/=30
NO-HOG0004440_FOG0002039_n1	Other_PostSpeclike_(P,(P,(S,S)))	>/=45
NO-HOG0004443_FOG0002040_n10	PreSpec_((P,S),(P,S))	>/=90
NO-HOG0004445_FOG0002041_n14	PostSpec_((P,P),(S,S))	>/=55
NO-HOG0004452_FOG0002046_n2	Other_PostSpeclike_(P,(P,(S,S)))	>/=90
NO-HOG0004453_FOG0002046_n15	PostSpec_((P,P),(S,S))	>/=85
NO-HOG0004454_FOG0002047_n1	PostSpec_((P,P),(S,S))	>/=75
NO-HOG0004456_FOG0002048_n1	PreSpec_((P,S),(P,S))	>/=85
NO-HOG0004457_FOG0002048_n12	PreSpec_((P,S),(P,S))	>/=90
NO-HOG0004466_FOG0002054_n1	Other_PostSpeclike_(P,(P,(S,S)))	>/=55
NO-HOG0004472_FOG0002057_n12	PostSpec_((P,P),(S,S))	>/=60
NO-HOG0004476_FOG0002059_n13	PreSpec_((P,S),(P,S))	>/=80
NO-HOG0004480_FOG0002061_n11	PreSpec_((P,S),(P,S))	100
NO-HOG0004496_FOG0002072_n8	PreSpec_((P,S),(P,S))	>/=65
NO-HOG0004520_FOG0002084_n1	PreSpec_((P,S),(P,S))	>/=90
NO-HOG0004528_FOG0002086_n9	Other_PostSpeclike_(P,(P,(S,S)))	>/=60
NO-HOG0004529_FOG0002087_n1	PreSpec_((P,S),(P,S))	>/=75
NO-HOG0004535_FOG0002089_n10	Other_PreSpeclike_(S,(P,(P,S)))	>/=80
NO-HOG0004537_FOG0002091_n1	Other_PostSpeclike_(P,(P,(S,S)))	>/=50
NO-HOG0004555_FOG0002106_n11	Other_PreSpeclike_(P,(S,(P,S)))	>/=40
NO-HOG0004563_FOG0002111_n11	PostSpec_((P,P),(S,S))	>/=70
NO-HOG0004569_FOG0002115_n13	Other_PreSpeclike_(S,(P,(P,S)))	>/=60
NO-HOG0004576_FOG0002119_n12	PreSpec_((P,S),(P,S))	100
NO-HOG0004580_FOG0002121_n14	PreSpec_((P,S),(P,S))	>/=95
NO-HOG0004584_FOG0002124_n1	PostSpec_((P,P),(S,S))	>/=50
NO-HOG0004589_FOG0002126_n7	PreSpec_((P,S),(P,S))	>/=75
NO-HOG0004590_FOG0002127_n0	PreSpec_((P,S),(P,S))	>/=95
NO-HOG0004592_FOG0002128_n10	Other_PostSpeclike_(P,(P,(S,S)))	>/=65
NO-HOG0004602_FOG0002136_n1	PostSpec_((P,P),(S,S))	>/=60
NO-HOG0004606_FOG0002138_n1	Other_PostSpeclike_(P,(P,(S,S)))	>/=35
NO-HOG0004614_FOG0002142_n11	PostSpec_((P,P),(S,S))	>/=70
NO-HOG0004616_FOG0002143_n13	PostSpec_((P,P),(S,S))	>/=95
NO-HOG0004618_FOG0002145_n1	Other_PostSpeclike_(P,(P,(S,S)))	>/=55
NO-HOG0004621_FOG0002146_n14	PreSpec_((P,S),(P,S))	>/=60
NO-HOG0004634_FOG0002154_n10	Other_PreSpeclike_(P,(S,(P,S)))	>/=55
NO-HOG0004641_FOG0002158_n9	PreSpec_((P,S),(P,S))	>/=95
NO-HOG0004647_FOG0002162_n1	Other_PostSpeclike_(S,(S,(P,P)))	>/=45
NO-HOG0004665_FOG0002173_n10	PreSpec_((P,S),(P,S))	>/=80
NO-HOG0004666_FOG0002174_n1	Other_PreSpeclike_(S,(P,(P,S)))	>/=45
NO-HOG0004668_FOG0002175_n1	PreSpec_((P,S),(P,S))	>/=55
NO-HOG0004671_FOG0002176_n13	PostSpec_((P,P),(S,S))	>/=70
NO-HOG0004673_FOG0002177_n15	PostSpec_((P,P),(S,S))	>/=30
NO-HOG0004676_FOG0002179_n1	Other_PreSpeclike_(P,(S,(P,S)))	>/=65
NO-HOG0004697_FOG0002190_n10	Other_PostSpeclike_(P,(P,(S,S)))	>/=65
NO-HOG0004702_FOG0002193_n8	PreSpec_((P,S),(P,S))	>/=75
NO-HOG0004704_FOG0002194_n11	PreSpec_((P,S),(P,S))	>/=60
NO-HOG0004711_FOG0002199_n1	PostSpec_((P,P),(S,S))	>/=75
NO-HOG0004713_FOG0002200_n1	Other_PreSpeclike_(S,(P,(P,S)))	>/=5
NO-HOG0004716_FOG0002201_n11	PostSpec_((P,P),(S,S))	>/=55
NO-HOG0004718_FOG0002202_n9	PostSpec_((P,P),(S,S))	>/=75
NO-HOG0004724_FOG0002206_n1	Other_PreSpeclike_(P,(S,(P,S)))	>/=35
NO-HOG0004733_FOG0002210_n9	Other_PreSpeclike_(S,(P,(P,S)))	>/=60
NO-HOG0004744_FOG0002217_n1	PostSpec_((P,P),(S,S))	>/=95
NO-HOG0004747_FOG0002218_n11	PostSpec_((P,P),(S,S))	>/=90
NO-HOG0004756_FOG0002223_n10	PreSpec_((P,S),(P,S))	>/=60
NO-HOG0004761_FOG0002226_n10	Other_PreSpeclike_(P,(S,(P,S)))	>/=85
NO-HOG0004763_FOG0002227_n11	Other_PreSpeclike_(S,(P,(P,S)))	>/=45
NO-HOG0004767_FOG0002229_n10	PostSpec_((P,P),(S,S))	>/=55
NO-HOG0004769_FOG0002231_n1	PreSpec_((P,S),(P,S))	>/=55
NO-HOG0004778_FOG0002235_n1	PostSpec_((P,P),(S,S))	>/=65
NO-HOG0004779_FOG0002235_n10	PreSpec_((P,S),(P,S))	>/=30
NO-HOG0004780_FOG0002236_n1	Other_PostSpeclike_(S,(S,(P,P)))	>/=60
NO-HOG0004796_FOG0002244_n14	PreSpec_((P,S),(P,S))	>/=45
NO-HOG0004800_FOG0002246_n10	PreSpec_((P,S),(P,S))	>/=80
NO-HOG0004803_FOG0002248_n4	PreSpec_((P,S),(P,S))	>/=95
NO-HOG0004808_FOG0002250_n10	PostSpec_((P,P),(S,S))	>/=50
NO-HOG0004813_FOG0002252_n1	PreSpec_((P,S),(P,S))	>/=70
NO-HOG0004818_FOG0002255_n13	PostSpec_((P,P),(S,S))	>/=55
NO-HOG0004835_FOG0002270_n9	Other_PostSpeclike_(P,(P,(S,S)))	>/=55
NO-HOG0004837_FOG0002271_n13	PreSpec_((P,S),(P,S))	>/=90
NO-HOG0004841_FOG0002274_n3	Other_PostSpeclike_(S,(S,(P,P)))	>/=60
NO-HOG0004857_FOG0002283_n9	Other_PreSpeclike_(P,(S,(P,S)))	>/=0
NO-HOG0004861_FOG0002285_n1	Other_PostSpeclike_(P,(P,(S,S)))	>/=40
NO-HOG0004863_FOG0002286_n1	Other_PostSpeclike_(P,(P,(S,S)))	>/=40
NO-HOG0004866_FOG0002287_n10	PostSpec_((P,P),(S,S))	>/=85
NO-HOG0004869_FOG0002289_n0	Other_PreSpeclike_(P,(S,(P,S)))	>/=60
NO-HOG0004875_FOG0002293_n0	PostSpec_((P,P),(S,S))	>/=95
NO-HOG0004880_FOG0002296_n13	Other_PostSpeclike_(S,(S,(P,P)))	>/=50
NO-HOG0004886_FOG0002300_n1	Other_PostSpeclike_(P,(P,(S,S)))	>/=75
NO-HOG0004892_FOG0002303_n1	Other_PostSpeclike_(P,(P,(S,S)))	>/=55
NO-HOG0004894_FOG0002304_n1	PostSpec_((P,P),(S,S))	>/=85
NO-HOG0004905_FOG0002312_n2	Other_PreSpeclike_(P,(S,(P,S)))	>/=65
NO-HOG0004912_FOG0002317_n2	Other_PostSpeclike_(P,(P,(S,S)))	>/=85
NO-HOG0004931_FOG0002329_n9	PreSpec_((P,S),(P,S))	>/=90
NO-HOG0004933_FOG0002330_n9	Other_PostSpeclike_(P,(P,(S,S)))	>/=60
NO-HOG0004936_FOG0002332_n2	PreSpec_((P,S),(P,S))	>/=60
NO-HOG0004951_FOG0002339_n10	PostSpec_((P,P),(S,S))	>/=75
NO-HOG0004966_FOG0002348_n1	Other_PreSpeclike_(P,(S,(P,S)))	>/=70
NO-HOG0004977_FOG0002355_n3	Other_PostSpeclike_(P,(P,(S,S)))	>/=55
NO-HOG0004978_FOG0002355_n11	Other_PostSpeclike_(S,(S,(P,P)))	>/=75
NO-HOG0004981_FOG0002358_n1	PostSpec_((P,P),(S,S))	>/=70
NO-HOG0004982_FOG0002358_n13	PreSpec_((P,S),(P,S))	>/=90
NO-HOG0004984_FOG0002360_n1	PreSpec_((P,S),(P,S))	100
NO-HOG0004987_FOG0002361_n9	Other_PostSpeclike_(P,(P,(S,S)))	>/=70
NO-HOG0004990_FOG0002363_n1	PreSpec_((P,S),(P,S))	>/=85
NO-HOG0004997_FOG0002367_n8	PreSpec_((P,S),(P,S))	>/=75
NO-HOG0005000_FOG0002369_n12	PreSpec_((P,S),(P,S))	>/=70
NO-HOG0005002_FOG0002371_n1	PreSpec_((P,S),(P,S))	>/=40
NO-HOG0005010_FOG0002374_n3	PostSpec_((P,P),(S,S))	>/=95
NO-HOG0005013_FOG0002375_n10	PreSpec_((P,S),(P,S))	>/=75
NO-HOG0005023_FOG0002383_n1	PreSpec_((P,S),(P,S))	>/=95
NO-HOG0005029_FOG0002386_n5	PreSpec_((P,S),(P,S))	100
NO-HOG0005041_FOG0002393_n8	PostSpec_((P,P),(S,S))	>/=85
NO-HOG0005044_FOG0002396_n0	Other_PostSpeclike_(P,(P,(S,S)))	>/=60
NO-HOG0005048_FOG0002400_n0	Other_PostSpeclike_(P,(P,(S,S)))	>/=80
NO-HOG0005061_FOG0002412_n1	PostSpec_((P,P),(S,S))	>/=30
NO-HOG0005070_FOG0002418_n1	PostSpec_((P,P),(S,S))	>/=85
NO-HOG0005075_FOG0002420_n7	Other_PostSpeclike_(P,(P,(S,S)))	>/=60
NO-HOG0005077_FOG0002421_n8	PreSpec_((P,S),(P,S))	>/=55
NO-HOG0005079_FOG0002422_n9	PostSpec_((P,P),(S,S))	>/=60
NO-HOG0005090_FOG0002429_n1	PostSpec_((P,P),(S,S))	>/=85
NO-HOG0005095_FOG0002432_n1	Other_PostSpeclike_(S,(S,(P,P)))	>/=55
NO-HOG0005100_FOG0002435_n13	Other_PostSpeclike_(P,(P,(S,S)))	>/=60
NO-HOG0005106_FOG0002438_n1	Other_PostSpeclike_(S,(S,(P,P)))	>/=50
NO-HOG0005108_FOG0002439_n0	Other_PreSpeclike_(P,(S,(P,S)))	>/=75
NO-HOG0005118_FOG0002444_n9	PreSpec_((P,S),(P,S))	>/=90
NO-HOG0005134_FOG0002457_n1	Other_PostSpeclike_(P,(P,(S,S)))	>/=85
NO-HOG0005142_FOG0002463_n1	PreSpec_((P,S),(P,S))	>/=70
NO-HOG0005147_FOG0002466_n14	PreSpec_((P,S),(P,S))	>/=70
NO-HOG0005152_FOG0002471_n1	Other_PostSpeclike_(S,(S,(P,P)))	>/=5
NO-HOG0005175_FOG0002486_n1	PostSpec_((P,P),(S,S))	>/=65
NO-HOG0005198_FOG0002497_n8	Other_PreSpeclike_(P,(S,(P,S)))	>/=50
NO-HOG0005214_FOG0002508_n0	PostSpec_((P,P),(S,S))	>/=75
NO-HOG0005218_FOG0002510_n1	Other_PostSpeclike_(S,(S,(P,P)))	>/=65
NO-HOG0005223_FOG0002513_n1	PostSpec_((P,P),(S,S))	>/=65
NO-HOG0005230_FOG0002518_n0	PreSpec_((P,S),(P,S))	>/=90
NO-HOG0005249_FOG0002534_n0	PreSpec_((P,S),(P,S))	>/=85
NO-HOG0005252_FOG0002536_n1	Other_PreSpeclike_(P,(S,(P,S)))	>/=50
NO-HOG0005253_FOG0002536_n13	PreSpec_((P,S),(P,S))	>/=25
NO-HOG0005257_FOG0002538_n12	PostSpec_((P,P),(S,S))	>/=55
NO-HOG0005262_FOG0002541_n3	PreSpec_((P,S),(P,S))	>/=40
NO-HOG0005265_FOG0002543_n1	PreSpec_((P,S),(P,S))	>/=50
NO-HOG0005268_FOG0002545_n1	PreSpec_((P,S),(P,S))	>/=75
NO-HOG0005286_FOG0002557_n1	Other_PostSpeclike_(P,(P,(S,S)))	>/=55
NO-HOG0005304_FOG0002569_n2	Other_PreSpeclike_(S,(P,(P,S)))	>/=35
NO-HOG0005318_FOG0002577_n13	PostSpec_((P,P),(S,S))	>/=70
NO-HOG0005328_FOG0002585_n15	Other_PreSpeclike_(P,(S,(P,S)))	>/=15
NO-HOG0005335_FOG0002589_n10	Other_PostSpeclike_(P,(P,(S,S)))	>/=80
NO-HOG0005347_FOG0002595_n1	PostSpec_((P,P),(S,S))	>/=90
NO-HOG0005361_FOG0002604_n7	PostSpec_((P,P),(S,S))	>/=70
NO-HOG0005364_FOG0002606_n1	PostSpec_((P,P),(S,S))	>/=85
NO-HOG0005387_FOG0002621_n8	PreSpec_((P,S),(P,S))	>/=60
NO-HOG0005401_FOG0002630_n2	PreSpec_((P,S),(P,S))	>/=60
NO-HOG0005409_FOG0002637_n0	Other_PostSpeclike_(S,(S,(P,P)))	>/=65
NO-HOG0005411_FOG0002639_n3	PostSpec_((P,P),(S,S))	>/=80
NO-HOG0005417_FOG0002642_n12	Other_PostSpeclike_(S,(S,(P,P)))	>/=25
NO-HOG0005424_FOG0002646_n7	PreSpec_((P,S),(P,S))	>/=60
NO-HOG0005427_FOG0002647_n11	Other_PostSpeclike_(P,(P,(S,S)))	>/=50
NO-HOG0005431_FOG0002649_n1	PreSpec_((P,S),(P,S))	>/=70
NO-HOG0005482_FOG0002687_n3	PostSpec_((P,P),(S,S))	>/=75
NO-HOG0005496_FOG0002693_n10	Other_PostSpeclike_(S,(S,(P,P)))	>/=70
NO-HOG0005500_FOG0002697_n1	Other_PostSpeclike_(S,(S,(P,P)))	>/=25
NO-HOG0005512_FOG0002703_n1	Other_PreSpeclike_(P,(S,(P,S)))	>/=75
NO-HOG0005519_FOG0002707_n6	PostSpec_((P,P),(S,S))	>/=85
NO-HOG0005537_FOG0002719_n1	PostSpec_((P,P),(S,S))	>/=75
NO-HOG0005540_FOG0002720_n0	Other_PreSpeclike_(P,(S,(P,S)))	>/=50
NO-HOG0005541_FOG0002721_n0	Other_PreSpeclike_(S,(P,(P,S)))	>/=80
NO-HOG0005554_FOG0002726_n4	PostSpec_((P,P),(S,S))	>/=95
NO-HOG0005556_FOG0002728_n0	Other_PostSpeclike_(P,(P,(S,S)))	>/=40
NO-HOG0005557_FOG0002729_n1	Other_PreSpeclike_(P,(S,(P,S)))	>/=35
NO-HOG0005561_FOG0002730_n7	PreSpec_((P,S),(P,S))	>/=90
NO-HOG0005566_FOG0002734_n0	PostSpec_((P,P),(S,S))	>/=90
NO-HOG0005573_FOG0002740_n1	PreSpec_((P,S),(P,S))	>/=25
NO-HOG0005581_FOG0002745_n0	PreSpec_((P,S),(P,S))	>/=85
NO-HOG0005597_FOG0002754_n7	Other_PreSpeclike_(P,(S,(P,S)))	>/=40
NO-HOG0005599_FOG0002756_n1	PreSpec_((P,S),(P,S))	100
NO-HOG0005601_FOG0002757_n0	Other_PostSpeclike_(P,(P,(S,S)))	>/=50
NO-HOG0005607_FOG0002760_n9	PreSpec_((P,S),(P,S))	>/=80
NO-HOG0005609_FOG0002762_n0	PreSpec_((P,S),(P,S))	100
NO-HOG0005610_FOG0002763_n0	Other_PostSpeclike_(S,(S,(P,P)))	>/=95
NO-HOG0005611_FOG0002764_n0	Other_PostSpeclike_(P,(P,(S,S)))	>/=90
NO-HOG0005616_FOG0002768_n0	Other_PreSpeclike_(P,(S,(P,S)))	>/=85
NO-HOG0005626_FOG0002774_n1	Other_PostSpeclike_(S,(S,(P,P)))	>/=60
NO-HOG0005634_FOG0002780_n5	Other_PostSpeclike_(P,(P,(S,S)))	>/=30
NO-HOG0005636_FOG0002782_n1	PostSpec_((P,P),(S,S))	>/=90
NO-HOG0005640_FOG0002784_n5	Other_PreSpeclike_(P,(S,(P,S)))	>/=75
NO-HOG0005656_FOG0002796_n0	PreSpec_((P,S),(P,S))	>/=70
NO-HOG0005663_FOG0002803_n1	PostSpec_((P,P),(S,S))	100
NO-HOG0005689_FOG0002824_n0	PreSpec_((P,S),(P,S))	>/=90
NO-HOG0005694_FOG0002829_n0	PostSpec_((P,P),(S,S))	>/=95
NO-HOG0005700_FOG0002835_n0	Other_PostSpeclike_(P,(P,(S,S)))	>/=40
NO-HOG0005711_FOG0002844_n0	PostSpec_((P,P),(S,S))	>/=65
NO-HOG0005715_FOG0002847_n0	Other_PostSpeclike_(P,(P,(S,S)))	>/=50
NO-HOG0005717_FOG0002849_n0	PostSpec_((P,P),(S,S))	>/=70
NO-HOG0005718_FOG0002850_n0	PostSpec_((P,P),(S,S))	>/=70
NO-HOG0005719_FOG0002851_n0	PostSpec_((P,P),(S,S))	100
NO-HOG0005727_FOG0002857_n3	PostSpec_((P,P),(S,S))	>/=55
NO-HOG0005733_FOG0002862_n0	PostSpec_((P,P),(S,S))	>/=95
NO-HOG0005735_FOG0002863_n11	Other_PostSpeclike_(P,(P,(S,S)))	>/=35
NO-HOG0005736_FOG0002864_n0	PostSpec_((P,P),(S,S))	>/=85
NO-HOG0005749_FOG0002872_n6	Other_PostSpeclike_(S,(S,(P,P)))	>/=70
NO-HOG0005750_FOG0002873_n1	PreSpec_((P,S),(P,S))	>/=95
NO-HOG0005752_FOG0002874_n0	PreSpec_((P,S),(P,S))	>/=60
NO-HOG0005754_FOG0002876_n0	PostSpec_((P,P),(S,S))	>/=85
NO-HOG0005763_FOG0002883_n1	Other_PreSpeclike_(S,(P,(P,S)))	>/=75
NO-HOG0005768_FOG0002887_n0	Other_PostSpeclike_(P,(P,(S,S)))	>/=75
NO-HOG0005774_FOG0002892_n0	Other_PreSpeclike_(S,(P,(P,S)))	>/=60
NO-HOG0005775_FOG0002893_n1	PreSpec_((P,S),(P,S))	>/=70
NO-HOG0005789_FOG0002900_n3	PreSpec_((P,S),(P,S))	100
NO-HOG0005793_FOG0002904_n0	PostSpec_((P,P),(S,S))	100
NO-HOG0005796_FOG0002907_n1	Other_PreSpeclike_(P,(S,(P,S)))	>/=55
NO-HOG0005807_FOG0002913_n0	Other_PostSpeclike_(P,(P,(S,S)))	>/=95
NO-HOG0005810_FOG0002916_n0	Other_PostSpeclike_(S,(S,(P,P)))	>/=75
NO-HOG0005821_FOG0002925_n0	PostSpec_((P,P),(S,S))	>/=75
NO-HOG0005825_FOG0002929_n0	PostSpec_((P,P),(S,S))	>/=95
NO-HOG0005826_FOG0002930_n0	PostSpec_((P,P),(S,S))	>/=75
NO-HOG0005834_FOG0002935_n0	PreSpec_((P,S),(P,S))	100
NO-HOG0005839_FOG0002939_n0	PreSpec_((P,S),(P,S))	>/=85
NO-HOG0005855_FOG0002949_n0	PreSpec_((P,S),(P,S))	>/=95
NO-HOG0005875_FOG0002963_n0	Other_PostSpeclike_(P,(P,(S,S)))	>/=85
NO-HOG0005887_FOG0002973_n6	PreSpec_((P,S),(P,S))	>/=95
NO-HOG0005900_FOG0002983_n1	PreSpec_((P,S),(P,S))	100
NO-HOG0005914_FOG0002995_n1	Other_PreSpeclike_(P,(S,(P,S)))	>/=35
NO-HOG0005916_FOG0002996_n0	Other_PostSpeclike_(P,(P,(S,S)))	>/=90
NO-HOG0005925_FOG0003002_n0	PostSpec_((P,P),(S,S))	>/=45
NO-HOG0005929_FOG0003004_n1	PostSpec_((P,P),(S,S))	>/=80
NO-HOG0005930_FOG0003004_n10	PreSpec_((P,S),(P,S))	100
NO-HOG0005934_FOG0003007_n1	Other_PreSpeclike_(P,(S,(P,S)))	>/=45
NO-HOG0005962_FOG0003028_n0	Other_PreSpeclike_(P,(S,(P,S)))	>/=45
NO-HOG0005970_FOG0003033_n6	Other_PostSpeclike_(P,(P,(S,S)))	>/=35
NO-HOG0005980_FOG0003041_n1	PostSpec_((P,P),(S,S))	>/=65
NO-HOG0005982_FOG0003042_n0	PreSpec_((P,S),(P,S))	100
NO-HOG0005985_FOG0003045_n0	PostSpec_((P,P),(S,S))	100
NO-HOG0005988_FOG0003048_n0	Other_PostSpeclike_(S,(S,(P,P)))	>/=85
NO-HOG0005991_FOG0003051_n0	PostSpec_((P,P),(S,S))	>/=65
NO-HOG0005992_FOG0003052_n0	Other_PreSpeclike_(P,(S,(P,S)))	>/=35
NO-HOG0005993_FOG0003053_n1	PostSpec_((P,P),(S,S))	>/=95
NO-HOG0005997_FOG0003055_n2	PostSpec_((P,P),(S,S))	>/=40
NO-HOG0006000_FOG0003058_n0	PostSpec_((P,P),(S,S))	>/=85
NO-HOG0006002_FOG0003060_n0	Other_PreSpeclike_(S,(P,(P,S)))	>/=75
NO-HOG0006010_FOG0003065_n8	PostSpec_((P,P),(S,S))	>/=85
NO-HOG0006015_FOG0003069_n0	Other_PreSpeclike_(P,(S,(P,S)))	>/=70
NO-HOG0006024_FOG0003077_n0	PostSpec_((P,P),(S,S))	>/=95
NO-HOG0006026_FOG0003079_n2	PostSpec_((P,P),(S,S))	>/=60
NO-HOG0006032_FOG0003084_n0	Other_PostSpeclike_(S,(S,(P,P)))	>/=60
NO-HOG0006045_FOG0003094_n1	Other_PostSpeclike_(P,(P,(S,S)))	>/=80
NO-HOG0006049_FOG0003096_n1	PostSpec_((P,P),(S,S))	>/=60
NO-HOG0006053_FOG0003097_n0	PostSpec_((P,P),(S,S))	>/=90
NO-HOG0006054_FOG0003098_n0	PostSpec_((P,P),(S,S))	>/=95
NO-HOG0006061_FOG0003103_n2	Other_PostSpeclike_(P,(P,(S,S)))	>/=40
NO-HOG0006068_FOG0003106_n0	PostSpec_((P,P),(S,S))	>/=90
NO-HOG0006075_FOG0003111_n7	Other_PreSpeclike_(S,(P,(P,S)))	>/=55
NO-HOG0006077_FOG0003112_n5	Other_PreSpeclike_(P,(S,(P,S)))	>/=45
NO-HOG0006096_FOG0003124_n0	PostSpec_((P,P),(S,S))	>/=85
NO-HOG0006102_FOG0003130_n0	PostSpec_((P,P),(S,S))	>/=90
NO-HOG0006103_FOG0003131_n0	PostSpec_((P,P),(S,S))	>/=85
NO-HOG0006104_FOG0003132_n0	PostSpec_((P,P),(S,S))	>/=90
NO-HOG0006111_FOG0003137_n0	Other_PostSpeclike_(S,(S,(P,P)))	>/=85
NO-HOG0006115_FOG0003141_n0	PreSpec_((P,S),(P,S))	>/=65
NO-HOG0006121_FOG0003147_n0	Other_PostSpeclike_(P,(P,(S,S)))	>/=65
NO-HOG0006122_FOG0003148_n1	PostSpec_((P,P),(S,S))	>/=70
NO-HOG0006129_FOG0003151_n0	PostSpec_((P,P),(S,S))	>/=95
NO-HOG0006134_FOG0003155_n0	PreSpec_((P,S),(P,S))	>/=95
NO-HOG0006138_FOG0003159_n0	PreSpec_((P,S),(P,S))	>/=50
NO-HOG0006139_FOG0003160_n0	PostSpec_((P,P),(S,S))	>/=95
NO-HOG0006147_FOG0003167_n1	PreSpec_((P,S),(P,S))	>/=75
NO-HOG0006150_FOG0003169_n0	PreSpec_((P,S),(P,S))	100
NO-HOG0006151_FOG0003170_n0	PreSpec_((P,S),(P,S))	>/=65
NO-HOG0006152_FOG0003171_n0	PostSpec_((P,P),(S,S))	>/=95
NO-HOG0006163_FOG0003179_n8	PostSpec_((P,P),(S,S))	>/=50
NO-HOG0006169_FOG0003184_n0	PostSpec_((P,P),(S,S))	>/=95
NO-HOG0006171_FOG0003186_n0	PreSpec_((P,S),(P,S))	>/=95
NO-HOG0006173_FOG0003187_n3	PostSpec_((P,P),(S,S))	>/=90
NO-HOG0006176_FOG0003190_n0	Other_PreSpeclike_(S,(P,(P,S)))	>/=65
NO-HOG0006177_FOG0003191_n0	Other_PreSpeclike_(P,(S,(P,S)))	>/=85
NO-HOG0006189_FOG0003199_n1	Other_PostSpeclike_(S,(S,(P,P)))	>/=55
NO-HOG0006191_FOG0003200_n0	Other_PostSpeclike_(P,(P,(S,S)))	>/=55
NO-HOG0006199_FOG0003208_n0	PreSpec_((P,S),(P,S))	100
NO-HOG0006200_FOG0003209_n0	Other_PostSpeclike_(P,(P,(S,S)))	>/=80
NO-HOG0006201_FOG0003210_n0	PreSpec_((P,S),(P,S))	>/=85
NO-HOG0006205_FOG0003213_n0	PostSpec_((P,P),(S,S))	>/=55
NO-HOG0006208_FOG0003215_n0	PostSpec_((P,P),(S,S))	>/=95
NO-HOG0006209_FOG0003216_n0	PostSpec_((P,P),(S,S))	>/=85
NO-HOG0006214_FOG0003220_n0	PostSpec_((P,P),(S,S))	>/=95
NO-HOG0006215_FOG0003221_n0	Other_PreSpeclike_(P,(S,(P,S)))	>/=85
NO-HOG0006217_FOG0003223_n0	PostSpec_((P,P),(S,S))	>/=80
NO-HOG0006218_FOG0003224_n0	PreSpec_((P,S),(P,S))	>/=90
NO-HOG0006219_FOG0003225_n0	PreSpec_((P,S),(P,S))	100
NO-HOG0006222_FOG0003228_n0	Other_PreSpeclike_(S,(P,(P,S)))	>/=85
NO-HOG0006223_FOG0003229_n0	PreSpec_((P,S),(P,S))	>/=95
NO-HOG0006224_FOG0003230_n0	PreSpec_((P,S),(P,S))	>/=50
NO-HOG0006227_FOG0003233_n0	PreSpec_((P,S),(P,S))	>/=90
NO-HOG0006229_FOG0003235_n0	PostSpec_((P,P),(S,S))	>/=85
NO-HOG0006231_FOG0003237_n0	PostSpec_((P,P),(S,S))	>/=90
NO-HOG0006233_FOG0003239_n0	Other_PostSpeclike_(P,(P,(S,S)))	>/=70
NO-HOG0006235_FOG0003241_n0	Other_PostSpeclike_(P,(P,(S,S)))	>/=80
NO-HOG0006269_FOG0003271_n0	Other_PostSpeclike_(P,(P,(S,S)))	>/=75
NO-HOG0006270_FOG0003272_n0	PostSpec_((P,P),(S,S))	>/=65
NO-HOG0006272_FOG0003274_n0	PreSpec_((P,S),(P,S))	>/=95
NO-HOG0006273_FOG0003275_n0	PostSpec_((P,P),(S,S))	>/=80
NO-HOG0006282_FOG0003283_n0	Other_PostSpeclike_(S,(S,(P,P)))	>/=80
NO-HOG0006284_FOG0003284_n4	Other_PreSpeclike_(P,(S,(P,S)))	>/=80
NO-HOG0006286_FOG0003286_n0	Other_PostSpeclike_(S,(S,(P,P)))	>/=55
NO-HOG0006289_FOG0003289_n0	PreSpec_((P,S),(P,S))	>/=85
NO-HOG0006294_FOG0003291_n0	Other_PreSpeclike_(P,(S,(P,S)))	>/=85
NO-HOG0006300_FOG0003295_n9	Other_PostSpeclike_(P,(P,(S,S)))	>/=85
NO-HOG0006303_FOG0003297_n0	PostSpec_((P,P),(S,S))	>/=55
NO-HOG0006307_FOG0003301_n0	PostSpec_((P,P),(S,S))	>/=90
NO-HOG0006314_FOG0003306_n0	Other_PostSpeclike_(P,(P,(S,S)))	>/=55
NO-HOG0006316_FOG0003308_n0	Other_PreSpeclike_(P,(S,(P,S)))	>/=60
NO-HOG0006318_FOG0003310_n0	PreSpec_((P,S),(P,S))	>/=70
NO-HOG0006326_FOG0003318_n1	PostSpec_((P,P),(S,S))	>/=65
NO-HOG0006329_FOG0003319_n0	PostSpec_((P,P),(S,S))	>/=90
NO-HOG0006330_FOG0003320_n0	PostSpec_((P,P),(S,S))	>/=65
NO-HOG0006332_FOG0003322_n0	Other_PreSpeclike_(S,(P,(P,S)))	>/=35
NO-HOG0006333_FOG0003323_n0	PostSpec_((P,P),(S,S))	>/=95
NO-HOG0006334_FOG0003324_n0	Other_PreSpeclike_(P,(S,(P,S)))	>/=75
NO-HOG0006335_FOG0003325_n0	PostSpec_((P,P),(S,S))	100
NO-HOG0006339_FOG0003329_n0	PostSpec_((P,P),(S,S))	>/=95
NO-HOG0006340_FOG0003330_n0	PostSpec_((P,P),(S,S))	>/=85
NO-HOG0006341_FOG0003331_n0	Other_PreSpeclike_(P,(S,(P,S)))	>/=85
NO-HOG0006343_FOG0003333_n0	Other_PostSpeclike_(P,(P,(S,S)))	>/=75
NO-HOG0006356_FOG0003342_n0	Other_PreSpeclike_(S,(P,(P,S)))	>/=30
NO-HOG0006358_FOG0003344_n0	PostSpec_((P,P),(S,S))	>/=85
NO-HOG0006359_FOG0003345_n0	PostSpec_((P,P),(S,S))	>/=85
NO-HOG0006363_FOG0003349_n0	Other_PostSpeclike_(P,(P,(S,S)))	>/=60
NO-HOG0006364_FOG0003350_n0	PostSpec_((P,P),(S,S))	>/=95
NO-HOG0006367_FOG0003352_n3	PostSpec_((P,P),(S,S))	>/=70
NO-HOG0006373_FOG0003358_n0	Other_PreSpeclike_(P,(S,(P,S)))	>/=60
NO-HOG0006375_FOG0003360_n0	Other_PreSpeclike_(P,(S,(P,S)))	>/=50
NO-HOG0006376_FOG0003361_n0	Other_PostSpeclike_(P,(P,(S,S)))	>/=85
NO-HOG0006380_FOG0003365_n0	Other_PreSpeclike_(S,(P,(P,S)))	>/=60
NO-HOG0006391_FOG0003373_n13	PostSpec_((P,P),(S,S))	>/=65
NO-HOG0006398_FOG0003378_n0	PostSpec_((P,P),(S,S))	100
NO-HOG0006401_FOG0003381_n0	Other_PostSpeclike_(P,(P,(S,S)))	>/=60
NO-HOG0006402_FOG0003382_n0	Other_PostSpeclike_(P,(P,(S,S)))	>/=75
NO-HOG0006405_FOG0003384_n0	PostSpec_((P,P),(S,S))	>/=85
NO-HOG0006406_FOG0003385_n0	PostSpec_((P,P),(S,S))	>/=90
NO-HOG0006408_FOG0003387_n0	PostSpec_((P,P),(S,S))	>/=65
NO-HOG0006415_FOG0003393_n0	Other_PreSpeclike_(S,(P,(P,S)))	>/=80
NO-HOG0006418_FOG0003396_n0	PreSpec_((P,S),(P,S))	>/=80
NO-HOG0006423_FOG0003401_n0	PreSpec_((P,S),(P,S))	>/=85
NO-HOG0006425_FOG0003402_n2	Other_PreSpeclike_(S,(P,(P,S)))	>/=70
NO-HOG0006428_FOG0003405_n0	Other_PreSpeclike_(S,(P,(P,S)))	>/=85
NO-HOG0006429_FOG0003406_n0	PostSpec_((P,P),(S,S))	>/=90
NO-HOG0006438_FOG0003410_n0	PreSpec_((P,S),(P,S))	>/=40
NO-HOG0006440_FOG0003412_n0	PreSpec_((P,S),(P,S))	>/=60
NO-HOG0006441_FOG0003413_n0	PostSpec_((P,P),(S,S))	>/=55
NO-HOG0006444_FOG0003416_n0	Other_PostSpeclike_(P,(P,(S,S)))	>/=45
NO-HOG0006449_FOG0003419_n0	PostSpec_((P,P),(S,S))	>/=80
[truncated: 3,600 more rows]

## Sheet: Fig 2C - Calculation
Figure 2C: Fold Deviation from Random Calculation.
[truncated: 77 more rows]

[truncated: 15 more sheets: Fig 2D, Fig 2E and Supplementary Fig 1, Fig 3A, Fig 3B, Fig 3C, Fig 4, Supplementary Fig 2, Supplementary Fig 3A, Supplementary Fig 3B, Supplementary Fig 3C, Supplementary Fig 4, Supplementary Fig 5, Supplementary Fig 6A, Supplementary Fig 6B, Supplementary Fig 7]
